# Supplementary material for: Exploring the conservation of Alzheimer-related pathways between H. sapiens and C. elegans: a network alignment approach
Source: Sci Rep. 2021 Feb 25;11:4572. doi: 10.1038/s41598-021-83892-9 (PMC7907373; doi:10.1038/s41598-021-83892-9)
Supplement: Supplementary file 4 — Supplementary Table 1 [file 41598_2021_83892_MOESM4_ESM.xlsx]

## Sheet: Contents
Protein sequence similarity
Contents of Supplementary file 1
	APP and Tau network from the Amyloid Interactome
Table 1A	Sequence identity
Table 1B	Sequence similarity
	APL-1 and PTL-1 network from STRING
Table 1C	Sequence similarity
	Top 100 interaction partners for APP and Tau & APL-1 and PTL-1 from STRING
Table 1D	Sequence similarity

## Sheet: Table 1A
APP and Tau network from the Amyloid Interactome
Sequence identity
C. elegans protein	Human protein	Sequence identity
lin-10	APBB1	0.154
lin-10	IFIT3	0.08
lin-10	TPD52L2	0.045
lin-10	XRCC3	0.032
lin-10	ZFC3H1	0.096
lin-10	TNFRSF21	0.107
lin-10	FLOT1	0.087
lin-10	APBB3	0.015
lin-10	ABL1	0.093
lin-10	EGFR	0.017
lin-10	A2M	0.123
lin-10	FOS	0.085
lin-10	TGFB1	0.004
lin-10	CRYAB	0.038
lin-10	APOA1	0.054
lin-10	APOE	0.065
lin-10	MBP	0.077
lin-10	CAT	0.042
lin-10	PRNP	0.046
lin-10	APP	0.127
lin-10	JUN	0.046
lin-10	NEFL	0.094
lin-10	CTSD	0.063
lin-10	TUBB	0.048
lin-10	HSP90AA1	0.126
lin-10	NGFR	0.062
lin-10	GNAO1	0.069
lin-10	UCHL1	0.056
lin-10	MAPT	0.14
lin-10	HSPA8	0.113
lin-10	GTF2F2	0.04
lin-10	GFAP	0.107
lin-10	PGAM1	0.045
lin-10	NF1	0.024
lin-10	MARK3	0.128
lin-10	CALR	0.036
lin-10	SHC1	0.113
lin-10	PDIA3	0.077
lin-10	MYH9	0.034
lin-10	CHRNA7	0.004
lin-10	SNCA	0.028
lin-10	CASP3	0.053
lin-10	NSF	0.051
lin-10	NUMB	0.085
lin-10	PSEN1	0.002
lin-10	PSEN2	0.001
lin-10	GSK3A	0.095
lin-10	CASP6	0.055
lin-10	BACE1	0.086
lin-10	TIRAP	0.051
lin-10	ACTB	0.028
lin-10	PCBD1	0.005
lin-10	STXBP1	0.121
lin-10	TGFB2	0.004
lin-10	PPIA	0.034
lin-10	GRB2	0.053
lin-10	YWHAZ	0.05
lin-10	DLG4	0.043
lin-10	ADAM17	0.015
lin-10	MDM2	0.105
lin-10	APBA1	0.297
lin-10	DNM1	0.015
lin-10	PIN1	0.038
lin-10	TP53BP2	0.129
lin-10	SPTAN1	0.073
lin-10	CBFB	0.037
lin-10	CDC37	0.06
lin-10	TAF9	0.058
lin-10	EXOC6	0.073
lin-10	SHC3	0.102
lin-10	APBB2	0.152
lin-10	KLK6	0.06
lin-10	MED12	0.056
lin-10	MARK4	0.081
lin-10	PRAM1	0.13
lin-10	PASK	0.14
lin-10	MAP3K5	0.067
lin-10	HSD17B10	0.046
lin-10	RNF32	0.084
lin-10	SLC40A1	0.037
lin-10	MED4	0.072
lin-10	TMEM216	0.005
lin-10	DNAH1	0.046
lin-10	MAPK8IP1	0.133
lin-10	MAST1	0.085
lin-10	AP1M2	0.066
lin-10	TAUF	0.059
lin-10	BACE1A	0.086
taf-9	APBB1	0.064
taf-9	IFIT3	0.07
taf-9	TPD52L2	0.142
taf-9	XRCC3	0.099
taf-9	ZFC3H1	0.02
taf-9	TNFRSF21	0.059
taf-9	FLOT1	0.1
taf-9	APBB3	0.079
taf-9	ABL1	0.03
taf-9	EGFR	0.03
taf-9	A2M	0.025
taf-9	FOS	0.084
taf-9	TGFB1	0.095
taf-9	CRYAB	0.076
taf-9	APOA1	0.096
taf-9	APOE	0.058
taf-9	MBP	0.081
taf-9	CAT	0.084
taf-9	PRNP	0.028
taf-9	APP	0.055
taf-9	JUN	0.113
taf-9	NEFL	0.058
taf-9	CTSD	0.022
taf-9	TUBB	0.006
taf-9	HSP90AA1	0.053
taf-9	NGFR	0.063
taf-9	GNAO1	0.101
taf-9	UCHL1	0.019
taf-9	MAPT	0.049
taf-9	HSPA8	0.035
taf-9	GTF2F2	0.125
taf-9	GFAP	0.077
taf-9	PGAM1	0.014
taf-9	NF1	0.015
taf-9	MARK3	0.052
taf-9	CALR	0.089
taf-9	SHC1	0.078
taf-9	PDIA3	0.082
taf-9	MYH9	0.02
taf-9	CHRNA7	0.048
taf-9	SNCA	0.142
taf-9	CASP3	0.093
taf-9	NSF	0.019
taf-9	NUMB	0.064
taf-9	PSEN1	0.077
taf-9	PSEN2	0.028
taf-9	GSK3A	0.11
taf-9	CASP6	0.109
taf-9	BACE1	0.022
taf-9	TIRAP	0.093
taf-9	ACTB	0.099
taf-9	PCBD1	0.057
taf-9	STXBP1	0.071
taf-9	TGFB2	0.066
taf-9	PPIA	0.009
taf-9	GRB2	0.099
taf-9	YWHAZ	0.165
taf-9	DLG4	0.056
taf-9	ADAM17	0.045
taf-9	MDM2	0.077
taf-9	APBA1	0.041
taf-9	DNM1	0.05
taf-9	PIN1	0.037
taf-9	TP53BP2	0.037
taf-9	SPTAN1	0.017
taf-9	CBFB	0.014
taf-9	CDC37	0.098
taf-9	TAF9	0.219
taf-9	EXOC6	0.049
taf-9	SHC3	0.021
taf-9	APBB2	0.053
taf-9	KLK6	0.059
taf-9	MED12	0.016
taf-9	MARK4	0.052
taf-9	PRAM1	0.051
taf-9	PASK	0.022
taf-9	MAP3K5	0.027
taf-9	HSD17B10	0.149
taf-9	RNF32	0.094
taf-9	SLC40A1	0.061
taf-9	MED4	0.12
taf-9	TMEM216	0.037
taf-9	DNAH1	0.01
taf-9	MAPK8IP1	0.068
taf-9	MAST1	0.027
taf-9	AP1M2	0.045
taf-9	TAUF	0.007
taf-9	BACE1A	0.022
ctl-1	APBB1	0.144
ctl-1	IFIT3	0.155
ctl-1	TPD52L2	0.03
ctl-1	XRCC3	0.071
ctl-1	ZFC3H1	0.047
ctl-1	TNFRSF21	0.025
ctl-1	FLOT1	0.025
ctl-1	APBB3	0.012
ctl-1	ABL1	0.054
ctl-1	EGFR	0.049
ctl-1	A2M	0.051
ctl-1	FOS	0.077
ctl-1	TGFB1	0.117
ctl-1	CRYAB	0.054
ctl-1	APOA1	0.042
ctl-1	APOE	0.055
ctl-1	MBP	0.084
ctl-1	CAT	0.589
ctl-1	PRNP	0.015
ctl-1	APP	0.122
ctl-1	JUN	0.144
ctl-1	NEFL	0.037
ctl-1	CTSD	0.064
ctl-1	TUBB	0.161
ctl-1	HSP90AA1	0.107
ctl-1	NGFR	0.03
ctl-1	GNAO1	0.153
ctl-1	UCHL1	0.041
ctl-1	MAPT	0.05
ctl-1	HSPA8	0.091
ctl-1	GTF2F2	0.093
ctl-1	GFAP	0.059
ctl-1	PGAM1	0.077
ctl-1	NF1	0.028
ctl-1	MARK3	0.077
ctl-1	CALR	0.177
ctl-1	SHC1	0.031
ctl-1	PDIA3	0.124
ctl-1	MYH9	0.051
ctl-1	CHRNA7	0.087
ctl-1	SNCA	0.02
ctl-1	CASP3	0.086
ctl-1	NSF	0.12
ctl-1	NUMB	0.086
ctl-1	PSEN1	0.009
ctl-1	PSEN2	0.058
ctl-1	GSK3A	0.146
ctl-1	CASP6	0.036
ctl-1	BACE1	0.145
ctl-1	TIRAP	0.049
ctl-1	ACTB	0.164
ctl-1	PCBD1	0.038
ctl-1	STXBP1	0.028
ctl-1	TGFB2	0.091
ctl-1	PPIA	0.055
ctl-1	GRB2	0.111
ctl-1	YWHAZ	0.099
ctl-1	DLG4	0.122
ctl-1	ADAM17	0.105
ctl-1	MDM2	0.169
ctl-1	APBA1	0.009
ctl-1	DNM1	0.102
ctl-1	PIN1	0.057
ctl-1	TP53BP2	0.068
ctl-1	SPTAN1	0.039
ctl-1	CBFB	0.057
ctl-1	CDC37	0.026
ctl-1	TAF9	0.004
ctl-1	EXOC6	0.008
ctl-1	SHC3	0.135
ctl-1	APBB2	0.076
ctl-1	KLK6	0.022
ctl-1	MED12	0.044
ctl-1	MARK4	0.069
ctl-1	PRAM1	0.03
ctl-1	PASK	0.008
ctl-1	MAP3K5	0.08
ctl-1	HSD17B10	0.081
ctl-1	RNF32	0.038
ctl-1	SLC40A1	0.038
ctl-1	MED4	0.011
ctl-1	TMEM216	0.006
ctl-1	DNAH1	0.02
ctl-1	MAPK8IP1	0.1
ctl-1	MAST1	0.057
ctl-1	AP1M2	0.035
ctl-1	TAUF	0.072
ctl-1	BACE1A	0.145
act-2	APBB1	0.114
act-2	IFIT3	0.118
act-2	TPD52L2	0.093
act-2	XRCC3	0.031
act-2	ZFC3H1	0.04
act-2	TNFRSF21	0.126
act-2	FLOT1	0.09
act-2	APBB3	0.049
act-2	ABL1	0.082
act-2	EGFR	0.033
act-2	A2M	0.03
act-2	FOS	0.172
act-2	TGFB1	0.17
act-2	CRYAB	0.011
act-2	APOA1	0.119
act-2	APOE	0.095
act-2	MBP	0.088
act-2	CAT	0.096
act-2	PRNP	0.137
act-2	APP	0.085
act-2	JUN	0.09
act-2	NEFL	0.07
act-2	CTSD	0.022
act-2	TUBB	0.15
act-2	HSP90AA1	0.082
act-2	NGFR	0.004
act-2	GNAO1	0.056
act-2	UCHL1	0.077
act-2	MAPT	0.089
act-2	HSPA8	0.118
act-2	GTF2F2	0.126
act-2	GFAP	0.026
act-2	PGAM1	0.115
act-2	NF1	0.033
act-2	MARK3	0.086
act-2	CALR	0.001
act-2	SHC1	0.071
act-2	PDIA3	0.066
act-2	MYH9	0.042
act-2	CHRNA7	0.073
act-2	SNCA	0.09
act-2	CASP3	0.142
act-2	NSF	0.085
act-2	NUMB	0.091
act-2	PSEN1	0.075
act-2	PSEN2	0.142
act-2	GSK3A	0.142
act-2	CASP6	0.128
act-2	BACE1	0.151
act-2	TIRAP	0.022
act-2	ACTB	0.976
act-2	PCBD1	0.046
act-2	STXBP1	0.073
act-2	TGFB2	0.026
act-2	PPIA	0.088
act-2	GRB2	0.078
act-2	YWHAZ	0.072
act-2	DLG4	0.11
act-2	ADAM17	0.072
act-2	MDM2	0.039
act-2	APBA1	0.085
act-2	DNM1	0.084
act-2	PIN1	0.027
act-2	TP53BP2	0.028
act-2	SPTAN1	0.032
act-2	CBFB	0.051
act-2	CDC37	0.126
act-2	TAF9	0.106
act-2	EXOC6	0.039
act-2	SHC3	0.109
act-2	APBB2	0.092
act-2	KLK6	0.134
act-2	MED12	0.034
act-2	MARK4	0.095
act-2	PRAM1	0.057
act-2	PASK	0.053
act-2	MAP3K5	0.046
act-2	HSD17B10	0.076
act-2	RNF32	0.042
act-2	SLC40A1	0.045
act-2	MED4	0.076
act-2	TMEM216	0.07
act-2	DNAH1	0.018
act-2	MAPK8IP1	0.062
act-2	MAST1	0.044
act-2	AP1M2	0.013
act-2	TAUF	0.008
act-2	BACE1A	0.151
act-4	APBB1	0.114
act-4	IFIT3	0.118
act-4	TPD52L2	0.093
act-4	XRCC3	0.031
act-4	ZFC3H1	0.04
act-4	TNFRSF21	0.121
act-4	FLOT1	0.09
act-4	APBB3	0.049
act-4	ABL1	0.082
act-4	EGFR	0.033
act-4	A2M	0.031
act-4	FOS	0.17
act-4	TGFB1	0.17
act-4	CRYAB	0.011
act-4	APOA1	0.121
act-4	APOE	0.097
act-4	MBP	0.088
act-4	CAT	0.096
act-4	PRNP	0.137
act-4	APP	0.085
act-4	JUN	0.09
act-4	NEFL	0.07
act-4	CTSD	0.021
act-4	TUBB	0.151
act-4	HSP90AA1	0.083
act-4	NGFR	0.004
act-4	GNAO1	0.056
act-4	UCHL1	0.077
act-4	MAPT	0.088
act-4	HSPA8	0.11
act-4	GTF2F2	0.083
act-4	GFAP	0.026
act-4	PGAM1	0.008
act-4	NF1	0.033
act-4	MARK3	0.085
act-4	CALR	0.003
act-4	SHC1	0.073
act-4	PDIA3	0.065
act-4	MYH9	0.043
act-4	CHRNA7	0.073
act-4	SNCA	0.09
act-4	CASP3	0.14
act-4	NSF	0.084
act-4	NUMB	0.091
act-4	PSEN1	0.033
act-4	PSEN2	0.144
act-4	GSK3A	0.142
act-4	CASP6	0.128
act-4	BACE1	0.151
act-4	TIRAP	0.022
act-4	ACTB	0.971
act-4	PCBD1	0.046
act-4	STXBP1	0.071
act-4	TGFB2	0.026
act-4	PPIA	0.088
act-4	GRB2	0.078
act-4	YWHAZ	0.072
act-4	DLG4	0.1
act-4	ADAM17	0.073
act-4	MDM2	0.039
act-4	APBA1	0.084
act-4	DNM1	0.083
act-4	PIN1	0.027
act-4	TP53BP2	0.028
act-4	SPTAN1	0.032
act-4	CBFB	0.051
act-4	CDC37	0.126
act-4	TAF9	0.104
act-4	EXOC6	0.039
act-4	SHC3	0.109
act-4	APBB2	0.09
act-4	KLK6	0.137
act-4	MED12	0.032
act-4	MARK4	0.095
act-4	PRAM1	0.058
act-4	PASK	0.054
act-4	MAP3K5	0.047
act-4	HSD17B10	0.076
act-4	RNF32	0.042
act-4	SLC40A1	0.045
act-4	MED4	0.076
act-4	TMEM216	0.105
act-4	DNAH1	0.018
act-4	MAPK8IP1	0.063
act-4	MAST1	0.051
act-4	AP1M2	0.013
act-4	TAUF	0.008
act-4	BACE1A	0.151
let-23	APBB1	0.015
let-23	IFIT3	0.041
let-23	TPD52L2	0.038
let-23	XRCC3	0.067
let-23	ZFC3H1	0.077
let-23	TNFRSF21	0.09
let-23	FLOT1	0.04
let-23	APBB3	0.036
let-23	ABL1	0.102
let-23	EGFR	0.262
let-23	A2M	0.032
let-23	FOS	0.073
let-23	TGFB1	0.057
let-23	CRYAB	0.028
let-23	APOA1	0.03
let-23	APOE	0.054
let-23	MBP	0.051
let-23	CAT	0.065
let-23	PRNP	0.004
let-23	APP	0.097
let-23	JUN	0.016
let-23	NEFL	0.073
let-23	CTSD	0.055
let-23	TUBB	0.014
let-23	HSP90AA1	0.073
let-23	NGFR	0.059
let-23	GNAO1	0.047
let-23	UCHL1	0.023
let-23	MAPT	0.022
let-23	HSPA8	0.033
let-23	GTF2F2	0.035
let-23	GFAP	0.075
let-23	PGAM1	0.035
let-23	NF1	0.099
let-23	MARK3	0.075
let-23	CALR	0.034
let-23	SHC1	0.07
let-23	PDIA3	0.077
let-23	MYH9	0.043
let-23	CHRNA7	0.062
let-23	SNCA	0.022
let-23	CASP3	0.041
let-23	NSF	0.083
let-23	NUMB	0.062
let-23	PSEN1	0.062
let-23	PSEN2	0.01
let-23	GSK3A	0.075
let-23	CASP6	0.046
let-23	BACE1	0.066
let-23	TIRAP	0.026
let-23	ACTB	0.051
let-23	PCBD1	0.017
let-23	STXBP1	0.043
let-23	TGFB2	0.063
let-23	PPIA	0.027
let-23	GRB2	0.033
let-23	YWHAZ	0.034
let-23	DLG4	0.088
let-23	ADAM17	0.122
let-23	MDM2	0.067
let-23	APBA1	0.05
let-23	DNM1	0.012
let-23	PIN1	0.016
let-23	TP53BP2	0.053
let-23	SPTAN1	0.03
let-23	CBFB	0.032
let-23	CDC37	0.071
let-23	TAF9	0.027
let-23	EXOC6	0.117
let-23	SHC3	0.071
let-23	APBB2	0.035
let-23	KLK6	0.036
let-23	MED12	0.03
let-23	MARK4	0.064
let-23	PRAM1	0.006
let-23	PASK	0.138
let-23	MAP3K5	0.143
let-23	HSD17B10	0.043
let-23	RNF32	0.056
let-23	SLC40A1	0.016
let-23	MED4	0.044
let-23	TMEM216	0.018
let-23	DNAH1	0.065
let-23	MAPK8IP1	0.044
let-23	MAST1	0.079
let-23	AP1M2	0.027
let-23	TAUF	0.026
let-23	BACE1A	0.066
hsp-1	APBB1	0.051
hsp-1	IFIT3	0.139
hsp-1	TPD52L2	0.067
hsp-1	XRCC3	0.116
hsp-1	ZFC3H1	0.07
hsp-1	TNFRSF21	0.057
hsp-1	FLOT1	0.139
hsp-1	APBB3	0.097
hsp-1	ABL1	0.097
hsp-1	EGFR	0.086
hsp-1	A2M	0.087
hsp-1	FOS	0.109
hsp-1	TGFB1	0.024
hsp-1	CRYAB	0.061
hsp-1	APOA1	0.098
hsp-1	APOE	0.108
hsp-1	MBP	0.033
hsp-1	CAT	0.053
hsp-1	PRNP	0.026
hsp-1	APP	0.074
hsp-1	JUN	0.055
hsp-1	NEFL	0.159
hsp-1	CTSD	0.122
hsp-1	TUBB	0.109
hsp-1	HSP90AA1	0.067
hsp-1	NGFR	0.084
hsp-1	GNAO1	0.083
hsp-1	UCHL1	0.071
hsp-1	MAPT	0.041
hsp-1	HSPA8	0.85
hsp-1	GTF2F2	0.078
hsp-1	GFAP	0.15
hsp-1	PGAM1	0.069
hsp-1	NF1	0.057
hsp-1	MARK3	0.168
hsp-1	CALR	0.14
hsp-1	SHC1	0.088
hsp-1	PDIA3	0.163
hsp-1	MYH9	0.066
hsp-1	CHRNA7	0.005
hsp-1	SNCA	0.047
hsp-1	CASP3	0.053
hsp-1	NSF	0.137
hsp-1	NUMB	0.131
hsp-1	PSEN1	0.018
hsp-1	PSEN2	0.023
hsp-1	GSK3A	0.011
hsp-1	CASP6	0.038
hsp-1	BACE1	0.017
hsp-1	TIRAP	0.035
hsp-1	ACTB	0.116
hsp-1	PCBD1	0.036
hsp-1	STXBP1	0.129
hsp-1	TGFB2	0.064
hsp-1	PPIA	0.063
hsp-1	GRB2	0.065
hsp-1	YWHAZ	0.051
hsp-1	DLG4	0.171
hsp-1	ADAM17	0.072
hsp-1	MDM2	0.05
hsp-1	APBA1	0.067
hsp-1	DNM1	0.057
hsp-1	PIN1	0.035
hsp-1	TP53BP2	0.031
hsp-1	SPTAN1	0.058
hsp-1	CBFB	0.044
hsp-1	CDC37	0.123
hsp-1	TAF9	0.085
hsp-1	EXOC6	0.136
hsp-1	SHC3	0.049
hsp-1	APBB2	0.044
hsp-1	KLK6	0.094
hsp-1	MED12	0.071
hsp-1	MARK4	0.123
hsp-1	PRAM1	0.048
hsp-1	PASK	0.092
hsp-1	MAP3K5	0.094
hsp-1	HSD17B10	0.078
hsp-1	RNF32	0.091
hsp-1	SLC40A1	0.002
hsp-1	MED4	0.077
hsp-1	TMEM216	0.055
hsp-1	DNAH1	0.027
hsp-1	MAPK8IP1	0.027
hsp-1	MAST1	0.081
hsp-1	AP1M2	0.105
hsp-1	TAUF	0.055
hsp-1	BACE1A	0.017
crt-1	APBB1	0.092
crt-1	IFIT3	0.155
crt-1	TPD52L2	0.065
crt-1	XRCC3	0.048
crt-1	ZFC3H1	0.04
crt-1	TNFRSF21	0.069
crt-1	FLOT1	0.132
crt-1	APBB3	0.002
crt-1	ABL1	0.089
crt-1	EGFR	0.053
crt-1	A2M	0.037
crt-1	FOS	0.128
crt-1	TGFB1	0.065
crt-1	CRYAB	0.111
crt-1	APOA1	0.091
crt-1	APOE	0.048
crt-1	MBP	0.019
crt-1	CAT	0.076
crt-1	PRNP	0.005
crt-1	APP	0.109
crt-1	JUN	0.004
crt-1	NEFL	0.136
crt-1	CTSD	0.014
crt-1	TUBB	0.138
crt-1	HSP90AA1	0.13
crt-1	NGFR	0.121
crt-1	GNAO1	0.095
crt-1	UCHL1	0.068
crt-1	MAPT	0.088
crt-1	HSPA8	0.089
crt-1	GTF2F2	0.075
crt-1	GFAP	0.144
crt-1	PGAM1	0.12
crt-1	NF1	0.013
crt-1	MARK3	0.103
crt-1	CALR	0.609
crt-1	SHC1	0.051
crt-1	PDIA3	0.09
crt-1	MYH9	0.05
crt-1	CHRNA7	0.009
crt-1	SNCA	0.092
crt-1	CASP3	0.044
crt-1	NSF	0.094
crt-1	NUMB	0.053
crt-1	PSEN1	0.018
crt-1	PSEN2	0.019
crt-1	GSK3A	0.132
crt-1	CASP6	0.079
crt-1	BACE1	0.126
crt-1	TIRAP	0.005
crt-1	ACTB	0.071
crt-1	PCBD1	0.066
crt-1	STXBP1	0.122
crt-1	TGFB2	0.085
crt-1	PPIA	0.088
crt-1	GRB2	0.104
crt-1	YWHAZ	0.094
crt-1	DLG4	0.049
crt-1	ADAM17	0.067
crt-1	MDM2	0.133
crt-1	APBA1	0.052
crt-1	DNM1	0.093
crt-1	PIN1	0.048
crt-1	TP53BP2	0.075
crt-1	SPTAN1	0.037
crt-1	CBFB	0.081
crt-1	CDC37	0.127
crt-1	TAF9	0.097
crt-1	EXOC6	0.018
crt-1	SHC3	0.098
crt-1	APBB2	0.073
crt-1	KLK6	0.081
crt-1	MED12	0.033
crt-1	MARK4	0.089
crt-1	PRAM1	0.07
crt-1	PASK	0.064
crt-1	MAP3K5	0.065
crt-1	HSD17B10	0.015
crt-1	RNF32	0.116
crt-1	SLC40A1	0.001
crt-1	MED4	0.135
crt-1	TMEM216	0.006
crt-1	DNAH1	0.022
crt-1	MAPK8IP1	0.083
crt-1	MAST1	0.057
crt-1	AP1M2	0.042
crt-1	TAUF	0.071
crt-1	BACE1A	0.126
sem-5	APBB1	0.053
sem-5	IFIT3	0.104
sem-5	TPD52L2	0.111
sem-5	XRCC3	0.041
sem-5	ZFC3H1	0.008
sem-5	TNFRSF21	0.006
sem-5	FLOT1	0.088
sem-5	APBB3	0.023
sem-5	ABL1	0.052
sem-5	EGFR	0.041
sem-5	A2M	0.039
sem-5	FOS	0.109
sem-5	TGFB1	0.045
sem-5	CRYAB	0.068
sem-5	APOA1	0.068
sem-5	APOE	0.016
sem-5	MBP	0.146
sem-5	CAT	0.109
sem-5	PRNP	0.002
sem-5	APP	0.062
sem-5	JUN	0.046
sem-5	NEFL	0.008
sem-5	CTSD	0.108
sem-5	TUBB	0.051
sem-5	HSP90AA1	0.063
sem-5	NGFR	0.039
sem-5	GNAO1	0.126
sem-5	UCHL1	0.114
sem-5	MAPT	0.032
sem-5	HSPA8	0.059
sem-5	GTF2F2	0.09
sem-5	GFAP	0.053
sem-5	PGAM1	0.013
sem-5	NF1	0.018
sem-5	MARK3	0.073
sem-5	CALR	0.01
sem-5	SHC1	0.057
sem-5	PDIA3	0.12
sem-5	MYH9	0.023
sem-5	CHRNA7	0.051
sem-5	SNCA	0.011
sem-5	CASP3	0.087
sem-5	NSF	0.056
sem-5	NUMB	0.059
sem-5	PSEN1	0.006
sem-5	PSEN2	0.005
sem-5	GSK3A	0.103
sem-5	CASP6	0.048
sem-5	BACE1	0.007
sem-5	TIRAP	0.014
sem-5	ACTB	0.071
sem-5	PCBD1	0.058
sem-5	STXBP1	0.05
sem-5	TGFB2	0.137
sem-5	PPIA	0.076
sem-5	GRB2	0.545
sem-5	YWHAZ	0.157
sem-5	DLG4	0.057
sem-5	ADAM17	0.051
sem-5	MDM2	0.074
sem-5	APBA1	0.051
sem-5	DNM1	0.057
sem-5	PIN1	0.092
sem-5	TP53BP2	0.041
sem-5	SPTAN1	0.023
sem-5	CBFB	0.03
sem-5	CDC37	0.13
sem-5	TAF9	0.157
sem-5	EXOC6	0.074
sem-5	SHC3	0.062
sem-5	APBB2	0.064
sem-5	KLK6	0.106
sem-5	MED12	0.029
sem-5	MARK4	0.006
sem-5	PRAM1	0.056
sem-5	PASK	0.04
sem-5	MAP3K5	0.036
sem-5	HSD17B10	0.124
sem-5	RNF32	0.072
sem-5	SLC40A1	0.009
sem-5	MED4	0.146
sem-5	TMEM216	0.127
sem-5	DNAH1	0.012
sem-5	MAPK8IP1	0.073
sem-5	MAST1	0.036
sem-5	AP1M2	0.053
sem-5	TAUF	0.049
sem-5	BACE1A	0.007
hsp-12.2	APBB1	0.037
hsp-12.2	IFIT3	0.046
hsp-12.2	TPD52L2	0.136
hsp-12.2	XRCC3	0.058
hsp-12.2	ZFC3H1	0.009
hsp-12.2	TNFRSF21	0.04
hsp-12.2	FLOT1	0.059
hsp-12.2	APBB3	0.053
hsp-12.2	ABL1	0.024
hsp-12.2	EGFR	0.017
hsp-12.2	A2M	0.016
hsp-12.2	FOS	0.065
hsp-12.2	TGFB1	0.059
hsp-12.2	CRYAB	0.222
hsp-12.2	APOA1	0.017
hsp-12.2	APOE	0.039
hsp-12.2	MBP	0.062
hsp-12.2	CAT	0.011
hsp-12.2	PRNP	0.056
hsp-12.2	APP	0.039
hsp-12.2	JUN	0.064
hsp-12.2	NEFL	0.036
hsp-12.2	CTSD	0.054
hsp-12.2	TUBB	0.049
hsp-12.2	HSP90AA1	0.035
hsp-12.2	NGFR	0.049
hsp-12.2	GNAO1	0.069
hsp-12.2	UCHL1	0.11
hsp-12.2	MAPT	0.037
hsp-12.2	HSPA8	0.037
hsp-12.2	GTF2F2	0.017
hsp-12.2	GFAP	0.041
hsp-12.2	PGAM1	0.038
hsp-12.2	NF1	0.006
hsp-12.2	MARK3	0.033
hsp-12.2	CALR	0.068
hsp-12.2	SHC1	0.036
hsp-12.2	PDIA3	0.051
hsp-12.2	MYH9	0.015
hsp-12.2	CHRNA7	0.012
hsp-12.2	SNCA	0.031
hsp-12.2	CASP3	0.062
hsp-12.2	NSF	0.029
hsp-12.2	NUMB	0.02
hsp-12.2	PSEN1	0.023
hsp-12.2	PSEN2	0.007
hsp-12.2	GSK3A	0.009
hsp-12.2	CASP6	0.065
hsp-12.2	BACE1	0.038
hsp-12.2	TIRAP	0.082
hsp-12.2	ACTB	0.059
hsp-12.2	PCBD1	0.107
hsp-12.2	STXBP1	0.036
hsp-12.2	TGFB2	0.044
hsp-12.2	PPIA	0.004
hsp-12.2	GRB2	0.159
hsp-12.2	YWHAZ	0.09
hsp-12.2	DLG4	0.029
hsp-12.2	ADAM17	0.026
hsp-12.2	MDM2	0.043
hsp-12.2	APBA1	0.028
hsp-12.2	DNM1	0.023
hsp-12.2	PIN1	0.025
hsp-12.2	TP53BP2	0.021
hsp-12.2	SPTAN1	0.01
hsp-12.2	CBFB	0.08
hsp-12.2	CDC37	0.078
hsp-12.2	TAF9	0.005
hsp-12.2	EXOC6	0.029
hsp-12.2	SHC3	0.034
hsp-12.2	APBB2	0.044
hsp-12.2	KLK6	0.104
hsp-12.2	MED12	0.011
hsp-12.2	MARK4	0.029
hsp-12.2	PRAM1	0.018
hsp-12.2	PASK	0.019
hsp-12.2	MAP3K5	0.017
hsp-12.2	HSD17B10	0.072
hsp-12.2	RNF32	0.031
hsp-12.2	SLC40A1	0.047
hsp-12.2	MED4	0.097
hsp-12.2	TMEM216	0.012
hsp-12.2	DNAH1	0.006
hsp-12.2	MAPK8IP1	0.034
hsp-12.2	MAST1	0.014
hsp-12.2	AP1M2	0.044
hsp-12.2	TAUF	0.063
hsp-12.2	BACE1A	0.038
spc-1	APBB1	0.064
spc-1	IFIT3	0.045
spc-1	TPD52L2	0.021
spc-1	XRCC3	0.027
spc-1	ZFC3H1	0.1
spc-1	TNFRSF21	0.019
spc-1	FLOT1	0.042
spc-1	APBB3	0.034
spc-1	ABL1	0.087
spc-1	EGFR	0.053
spc-1	A2M	0.102
spc-1	FOS	0.03
spc-1	TGFB1	0.037
spc-1	CRYAB	0.016
spc-1	APOA1	0.031
spc-1	APOE	0.034
spc-1	MBP	0.028
spc-1	CAT	0.044
spc-1	PRNP	0.005
spc-1	APP	0.072
spc-1	JUN	0.026
spc-1	NEFL	0.047
spc-1	CTSD	0.005
spc-1	TUBB	0.038
spc-1	HSP90AA1	0.065
spc-1	NGFR	0.01
spc-1	GNAO1	0.037
spc-1	UCHL1	0.023
spc-1	MAPT	0.015
spc-1	HSPA8	0.055
spc-1	GTF2F2	0.022
spc-1	GFAP	0.044
spc-1	PGAM1	0.028
spc-1	NF1	0.082
spc-1	MARK3	0.058
spc-1	CALR	0.042
spc-1	SHC1	0.009
spc-1	PDIA3	0.037
spc-1	MYH9	0.176
spc-1	CHRNA7	0.022
spc-1	SNCA	0.015
spc-1	CASP3	0.027
spc-1	NSF	0.06
spc-1	NUMB	0.057
spc-1	PSEN1	0.009
spc-1	PSEN2	0.006
spc-1	GSK3A	0
spc-1	CASP6	0.028
spc-1	BACE1	0.019
spc-1	TIRAP	0.017
spc-1	ACTB	0.03
spc-1	PCBD1	0.01
spc-1	STXBP1	0.046
spc-1	TGFB2	0.031
spc-1	PPIA	0.017
spc-1	GRB2	0.024
spc-1	YWHAZ	0.023
spc-1	DLG4	0.055
spc-1	ADAM17	0.067
spc-1	MDM2	0.043
spc-1	APBA1	0.079
spc-1	DNM1	0.064
spc-1	PIN1	0.02
spc-1	TP53BP2	0.074
spc-1	SPTAN1	0.576
spc-1	CBFB	0.019
spc-1	CDC37	0.033
spc-1	TAF9	0.023
spc-1	EXOC6	0.075
spc-1	SHC3	0.051
spc-1	APBB2	0.064
spc-1	KLK6	0.005
spc-1	MED12	0.082
spc-1	MARK4	0.013
spc-1	PRAM1	0.017
spc-1	PASK	0.098
spc-1	MAP3K5	0.076
spc-1	HSD17B10	0.021
spc-1	RNF32	0.038
spc-1	SLC40A1	0.016
spc-1	MED4	0.027
spc-1	TMEM216	0.003
spc-1	DNAH1	0.131
spc-1	MAPK8IP1	0.02
spc-1	MAST1	0.063
spc-1	AP1M2	0.037
spc-1	TAUF	0.017
spc-1	BACE1A	0.019
hsp-16.11	APBB1	0.043
hsp-16.11	IFIT3	0.023
hsp-16.11	TPD52L2	0.107
hsp-16.11	XRCC3	0.074
hsp-16.11	ZFC3H1	0.014
hsp-16.11	TNFRSF21	0.045
hsp-16.11	FLOT1	0.078
hsp-16.11	APBB3	0.091
hsp-16.11	ABL1	0.034
hsp-16.11	EGFR	0.027
hsp-16.11	A2M	0.02
hsp-16.11	FOS	0.088
hsp-16.11	TGFB1	0.056
hsp-16.11	CRYAB	0.263
hsp-16.11	APOA1	0.117
hsp-16.11	APOE	0.091
hsp-16.11	MBP	0.049
hsp-16.11	CAT	0.068
hsp-16.11	PRNP	0.039
hsp-16.11	APP	0.045
hsp-16.11	JUN	0.069
hsp-16.11	NEFL	0.055
hsp-16.11	CTSD	0.073
hsp-16.11	TUBB	0.068
hsp-16.11	HSP90AA1	0.043
hsp-16.11	NGFR	0.015
hsp-16.11	GNAO1	0.044
hsp-16.11	UCHL1	0.112
hsp-16.11	MAPT	0.052
hsp-16.11	HSPA8	0.043
hsp-16.11	GTF2F2	0.062
hsp-16.11	GFAP	0.073
hsp-16.11	PGAM1	0.11
hsp-16.11	NF1	0.009
hsp-16.11	MARK3	0.042
hsp-16.11	CALR	0.07
hsp-16.11	SHC1	0.049
hsp-16.11	PDIA3	0.047
hsp-16.11	MYH9	0.016
hsp-16.11	CHRNA7	0.069
hsp-16.11	SNCA	0.074
hsp-16.11	CASP3	0.041
hsp-16.11	NSF	0.037
hsp-16.11	NUMB	0.047
hsp-16.11	PSEN1	0.06
hsp-16.11	PSEN2	0.022
hsp-16.11	GSK3A	0.05
hsp-16.11	CASP6	0.052
hsp-16.11	BACE1	0.07
hsp-16.11	TIRAP	0.036
hsp-16.11	ACTB	0.079
hsp-16.11	PCBD1	0.061
hsp-16.11	STXBP1	0.051
hsp-16.11	TGFB2	0.065
hsp-16.11	PPIA	0.114
hsp-16.11	GRB2	0.014
hsp-16.11	YWHAZ	0.089
hsp-16.11	DLG4	0.042
hsp-16.11	ADAM17	0.029
hsp-16.11	MDM2	0.072
hsp-16.11	APBA1	0.033
hsp-16.11	DNM1	0.037
hsp-16.11	PIN1	0.144
hsp-16.11	TP53BP2	0.023
hsp-16.11	SPTAN1	0.015
hsp-16.11	CBFB	0.186
hsp-16.11	CDC37	0.081
hsp-16.11	TAF9	0.125
hsp-16.11	EXOC6	0.042
hsp-16.11	SHC3	0.063
hsp-16.11	APBB2	0.041
hsp-16.11	KLK6	0.106
hsp-16.11	MED12	0.015
hsp-16.11	MARK4	0.039
hsp-16.11	PRAM1	0.041
hsp-16.11	PASK	0.008
hsp-16.11	MAP3K5	0.025
hsp-16.11	HSD17B10	0.114
hsp-16.11	RNF32	0.077
hsp-16.11	SLC40A1	0.06
hsp-16.11	MED4	0.07
hsp-16.11	TMEM216	0.015
hsp-16.11	DNAH1	0.007
hsp-16.11	MAPK8IP1	0.044
hsp-16.11	MAST1	0.022
hsp-16.11	AP1M2	0.074
hsp-16.11	TAUF	0.043
hsp-16.11	BACE1A	0.07
unc-18	APBB1	0.033
unc-18	IFIT3	0.131
unc-18	TPD52L2	0.063
unc-18	XRCC3	0.099
unc-18	ZFC3H1	0.06
unc-18	TNFRSF21	0.108
unc-18	FLOT1	0.123
unc-18	APBB3	0.062
unc-18	ABL1	0.035
unc-18	EGFR	0.076
unc-18	A2M	0.082
unc-18	FOS	0.01
unc-18	TGFB1	0.029
unc-18	CRYAB	0.042
unc-18	APOA1	0.089
unc-18	APOE	0.096
unc-18	MBP	0.076
unc-18	CAT	0.087
unc-18	PRNP	0.019
unc-18	APP	0.158
unc-18	JUN	0.098
unc-18	NEFL	0.078
unc-18	CTSD	0.144
unc-18	TUBB	0.107
unc-18	HSP90AA1	0.091
unc-18	NGFR	0.01
unc-18	GNAO1	0.112
unc-18	UCHL1	0.077
unc-18	MAPT	0.028
unc-18	HSPA8	0.037
unc-18	GTF2F2	0.075
unc-18	GFAP	0.119
unc-18	PGAM1	0.069
unc-18	NF1	0.046
unc-18	MARK3	0.113
unc-18	CALR	0.091
unc-18	SHC1	0.113
unc-18	PDIA3	0.127
unc-18	MYH9	0.069
unc-18	CHRNA7	0.012
unc-18	SNCA	0.049
unc-18	CASP3	0.083
unc-18	NSF	0.18
unc-18	NUMB	0.018
unc-18	PSEN1	0.084
unc-18	PSEN2	0.028
unc-18	GSK3A	0.081
unc-18	CASP6	0.091
unc-18	BACE1	0.06
unc-18	TIRAP	0.062
unc-18	ACTB	0.061
unc-18	PCBD1	0.025
unc-18	STXBP1	0.513
unc-18	TGFB2	0.116
unc-18	PPIA	0.057
unc-18	GRB2	0.061
unc-18	YWHAZ	0.071
unc-18	DLG4	0.021
unc-18	ADAM17	0.108
unc-18	MDM2	0.108
unc-18	APBA1	0.095
unc-18	DNM1	0.119
unc-18	PIN1	0.04
unc-18	TP53BP2	0.078
unc-18	SPTAN1	0.054
unc-18	CBFB	0.062
unc-18	CDC37	0.111
unc-18	TAF9	0.049
unc-18	EXOC6	0.098
unc-18	SHC3	0.013
unc-18	APBB2	0.154
unc-18	KLK6	0.025
unc-18	MED12	0.069
unc-18	MARK4	0.024
unc-18	PRAM1	0.012
unc-18	PASK	0.057
unc-18	MAP3K5	0.086
unc-18	HSD17B10	0.014
unc-18	RNF32	0.048
unc-18	SLC40A1	0.114
unc-18	MED4	0.093
unc-18	TMEM216	0.046
unc-18	DNAH1	0.036
unc-18	MAPK8IP1	0.043
unc-18	MAST1	0.096
unc-18	AP1M2	0.129
unc-18	TAUF	0.039
unc-18	BACE1A	0.06
unc-101	APBB1	0.074
unc-101	IFIT3	0.015
unc-101	TPD52L2	0.126
unc-101	XRCC3	0.077
unc-101	ZFC3H1	0.044
unc-101	TNFRSF21	0.038
unc-101	FLOT1	0.087
unc-101	APBB3	0.102
unc-101	ABL1	0.053
unc-101	EGFR	0.053
unc-101	A2M	0.059
unc-101	FOS	0.082
unc-101	TGFB1	0.047
unc-101	CRYAB	0.084
unc-101	APOA1	0.09
unc-101	APOE	0.017
unc-101	MBP	0.141
unc-101	CAT	0.051
unc-101	PRNP	0.066
unc-101	APP	0.097
unc-101	JUN	0.109
unc-101	NEFL	0.123
unc-101	CTSD	0.164
unc-101	TUBB	0.042
unc-101	HSP90AA1	0.08
unc-101	NGFR	0.004
unc-101	GNAO1	0.145
unc-101	UCHL1	0.105
unc-101	MAPT	0.046
unc-101	HSPA8	0.114
unc-101	GTF2F2	0.08
unc-101	GFAP	0.033
unc-101	PGAM1	0.034
unc-101	NF1	0.028
unc-101	MARK3	0.106
unc-101	CALR	0.109
unc-101	SHC1	0.025
unc-101	PDIA3	0.133
unc-101	MYH9	0.049
unc-101	CHRNA7	0.114
unc-101	SNCA	0.065
unc-101	CASP3	0.078
unc-101	NSF	0.122
unc-101	NUMB	0.104
unc-101	PSEN1	0.065
unc-101	PSEN2	0.13
unc-101	GSK3A	0.127
unc-101	CASP6	0.131
unc-101	BACE1	0.046
unc-101	TIRAP	0.011
unc-101	ACTB	0.017
unc-101	PCBD1	0.041
unc-101	STXBP1	0.125
unc-101	TGFB2	0.162
unc-101	PPIA	0.079
unc-101	GRB2	0.052
unc-101	YWHAZ	0.116
unc-101	DLG4	0.127
unc-101	ADAM17	0.067
unc-101	MDM2	0.017
unc-101	APBA1	0.087
unc-101	DNM1	0.091
unc-101	PIN1	0.08
unc-101	TP53BP2	0.067
unc-101	SPTAN1	0.03
unc-101	CBFB	0.021
unc-101	CDC37	0.111
unc-101	TAF9	0.105
unc-101	EXOC6	0.098
unc-101	SHC3	0.092
unc-101	APBB2	0.075
unc-101	KLK6	0.041
unc-101	MED12	0.045
unc-101	MARK4	0.104
unc-101	PRAM1	0.037
unc-101	PASK	0.049
unc-101	MAP3K5	0.07
unc-101	HSD17B10	0.001
unc-101	RNF32	0.07
unc-101	SLC40A1	0.027
unc-101	MED4	0.14
unc-101	TMEM216	0.031
unc-101	DNAH1	0.023
unc-101	MAPK8IP1	0.109
unc-101	MAST1	0.058
unc-101	AP1M2	0.697
unc-101	TAUF	0.117
unc-101	BACE1A	0.046
dyn-1	APBB1	0.051
dyn-1	IFIT3	0.097
dyn-1	TPD52L2	0.066
dyn-1	XRCC3	0.082
dyn-1	ZFC3H1	0.062
dyn-1	TNFRSF21	0.158
dyn-1	FLOT1	0.096
dyn-1	APBB3	0.138
dyn-1	ABL1	0.148
dyn-1	EGFR	0.006
dyn-1	A2M	0.087
dyn-1	FOS	0.099
dyn-1	TGFB1	0.014
dyn-1	CRYAB	0.047
dyn-1	APOA1	0.072
dyn-1	APOE	0.076
dyn-1	MBP	0.012
dyn-1	CAT	0.087
dyn-1	PRNP	0.032
dyn-1	APP	0.12
dyn-1	JUN	0.051
dyn-1	NEFL	0.138
dyn-1	CTSD	0.021
dyn-1	TUBB	0.093
dyn-1	HSP90AA1	0.149
dyn-1	NGFR	0.01
dyn-1	GNAO1	0.084
dyn-1	UCHL1	0.049
dyn-1	MAPT	0.036
dyn-1	HSPA8	0.156
dyn-1	GTF2F2	0.067
dyn-1	GFAP	0.123
dyn-1	PGAM1	0.067
dyn-1	NF1	0.056
dyn-1	MARK3	0.103
dyn-1	CALR	0.072
dyn-1	SHC1	0.022
dyn-1	PDIA3	0.139
dyn-1	MYH9	0.075
dyn-1	CHRNA7	0.004
dyn-1	SNCA	0.024
dyn-1	CASP3	0.066
dyn-1	NSF	0.156
dyn-1	NUMB	0.121
dyn-1	PSEN1	0.001
dyn-1	PSEN2	0.023
dyn-1	GSK3A	0.024
dyn-1	CASP6	0.068
dyn-1	BACE1	0.124
dyn-1	TIRAP	0.016
dyn-1	ACTB	0.101
dyn-1	PCBD1	0.035
dyn-1	STXBP1	0.122
dyn-1	TGFB2	0.079
dyn-1	PPIA	0.033
dyn-1	GRB2	0.049
dyn-1	YWHAZ	0.081
dyn-1	DLG4	0.147
dyn-1	ADAM17	0.131
dyn-1	MDM2	0.091
dyn-1	APBA1	0.083
dyn-1	DNM1	0.624
dyn-1	PIN1	0.048
dyn-1	TP53BP2	0.11
dyn-1	SPTAN1	0.069
dyn-1	CBFB	0.053
dyn-1	CDC37	0.103
dyn-1	TAF9	0.039
dyn-1	EXOC6	0.088
dyn-1	SHC3	0.037
dyn-1	APBB2	0.147
dyn-1	KLK6	0.054
dyn-1	MED12	0.086
dyn-1	MARK4	0.123
dyn-1	PRAM1	0.025
dyn-1	PASK	0.131
dyn-1	MAP3K5	0.065
dyn-1	HSD17B10	0.063
dyn-1	RNF32	0.073
dyn-1	SLC40A1	0.092
dyn-1	MED4	0.058
dyn-1	TMEM216	0.05
dyn-1	DNAH1	0.041
dyn-1	MAPK8IP1	0.065
dyn-1	MAST1	0.111
dyn-1	AP1M2	0.008
dyn-1	TAUF	0.045
dyn-1	BACE1A	0.124
par-5	APBB1	0.019
par-5	IFIT3	0.084
par-5	TPD52L2	0.145
par-5	XRCC3	0.072
par-5	ZFC3H1	0.027
par-5	TNFRSF21	0.025
par-5	FLOT1	0.137
par-5	APBB3	0.014
par-5	ABL1	0.019
par-5	EGFR	0.04
par-5	A2M	0.036
par-5	FOS	0.119
par-5	TGFB1	0.107
par-5	CRYAB	0.067
par-5	APOA1	0.153
par-5	APOE	0.113
par-5	MBP	0.106
par-5	CAT	0.011
par-5	PRNP	0.017
par-5	APP	0.07
par-5	JUN	0.058
par-5	NEFL	0.108
par-5	CTSD	0.09
par-5	TUBB	0.026
par-5	HSP90AA1	0.084
par-5	NGFR	0.022
par-5	GNAO1	0.155
par-5	UCHL1	0.168
par-5	MAPT	0.048
par-5	HSPA8	0.064
par-5	GTF2F2	0.082
par-5	GFAP	0.102
par-5	PGAM1	0.119
par-5	NF1	0.019
par-5	MARK3	0.044
par-5	CALR	0.045
par-5	SHC1	0.028
par-5	PDIA3	0.101
par-5	MYH9	0.031
par-5	CHRNA7	0.041
par-5	SNCA	0.122
par-5	CASP3	0.079
par-5	NSF	0.073
par-5	NUMB	0.072
par-5	PSEN1	0.018
par-5	PSEN2	0.03
par-5	GSK3A	0.082
par-5	CASP6	0.12
par-5	BACE1	0.075
par-5	TIRAP	0.161
par-5	ACTB	0.115
par-5	PCBD1	0.051
par-5	STXBP1	0.082
par-5	TGFB2	0.024
par-5	PPIA	0.029
par-5	GRB2	0.107
par-5	YWHAZ	0.756
par-5	DLG4	0.073
par-5	ADAM17	0.073
par-5	MDM2	0.097
par-5	APBA1	0.057
par-5	DNM1	0.052
par-5	PIN1	0.163
par-5	TP53BP2	0.044
par-5	SPTAN1	0.031
par-5	CBFB	0.129
par-5	CDC37	0.149
par-5	TAF9	0.086
par-5	EXOC6	0.038
par-5	SHC3	0.084
par-5	APBB2	0.064
par-5	KLK6	0.048
par-5	MED12	0.021
par-5	MARK4	0.017
par-5	PRAM1	0.045
par-5	PASK	0.047
par-5	MAP3K5	0.033
par-5	HSD17B10	0.182
par-5	RNF32	0.108
par-5	SLC40A1	0.052
par-5	MED4	0.132
par-5	TMEM216	0.092
par-5	DNAH1	0.015
par-5	MAPK8IP1	0.062
par-5	MAST1	0.034
par-5	AP1M2	0.062
par-5	TAUF	0.077
par-5	BACE1A	0.075
acr-7	APBB1	0.063
acr-7	IFIT3	0.065
acr-7	TPD52L2	0.001
acr-7	XRCC3	0.002
acr-7	ZFC3H1	0.058
acr-7	TNFRSF21	0.003
acr-7	FLOT1	0.046
acr-7	APBB3	0.007
acr-7	ABL1	0.042
acr-7	EGFR	0.071
acr-7	A2M	0.031
acr-7	FOS	0.057
acr-7	TGFB1	0.047
acr-7	CRYAB	0.071
acr-7	APOA1	0.083
acr-7	APOE	0.05
acr-7	MBP	0.001
acr-7	CAT	0.149
acr-7	PRNP	0.009
acr-7	APP	0.074
acr-7	JUN	0.003
acr-7	NEFL	0.039
acr-7	CTSD	0.175
acr-7	TUBB	0.07
acr-7	HSP90AA1	0.035
acr-7	NGFR	0.004
acr-7	GNAO1	0.025
acr-7	UCHL1	0.003
acr-7	MAPT	0.037
acr-7	HSPA8	0.038
acr-7	GTF2F2	0.05
acr-7	GFAP	0.128
acr-7	PGAM1	0.088
acr-7	NF1	0.038
acr-7	MARK3	0.025
acr-7	CALR	0.059
acr-7	SHC1	0.001
acr-7	PDIA3	0.02
acr-7	MYH9	0.046
acr-7	CHRNA7	0.357
acr-7	SNCA	0.001
acr-7	CASP3	0.016
acr-7	NSF	0.076
acr-7	NUMB	0.01
acr-7	PSEN1	0.148
acr-7	PSEN2	0.106
acr-7	GSK3A	0.095
acr-7	CASP6	0.095
acr-7	BACE1	0.149
acr-7	TIRAP	0.011
acr-7	ACTB	0.075
acr-7	PCBD1	0.05
acr-7	STXBP1	0.047
acr-7	TGFB2	0.047
acr-7	PPIA	0.003
acr-7	GRB2	0.056
acr-7	YWHAZ	0.037
acr-7	DLG4	0.034
acr-7	ADAM17	0.145
acr-7	MDM2	0.005
acr-7	APBA1	0.045
acr-7	DNM1	0.135
acr-7	PIN1	0.068
acr-7	TP53BP2	0.047
acr-7	SPTAN1	0.011
acr-7	CBFB	0.056
acr-7	CDC37	0.053
acr-7	TAF9	0.102
acr-7	EXOC6	0.081
acr-7	SHC3	0.031
acr-7	APBB2	0.108
acr-7	KLK6	0.081
acr-7	MED12	0.045
acr-7	MARK4	0.002
acr-7	PRAM1	0.014
acr-7	PASK	0.017
acr-7	MAP3K5	0.07
acr-7	HSD17B10	0.001
acr-7	RNF32	0.067
acr-7	SLC40A1	0.103
acr-7	MED4	0.037
acr-7	TMEM216	0.056
acr-7	DNAH1	0.01
acr-7	MAPK8IP1	0.002
acr-7	MAST1	0.039
acr-7	AP1M2	0.104
acr-7	TAUF	0.051
acr-7	BACE1A	0.149
acr-16	APBB1	0.122
acr-16	IFIT3	0.033
acr-16	TPD52L2	0.049
acr-16	XRCC3	0.007
acr-16	ZFC3H1	0.053
acr-16	TNFRSF21	0.027
acr-16	FLOT1	0.01
acr-16	APBB3	0.069
acr-16	ABL1	0.01
acr-16	EGFR	0.019
acr-16	A2M	0.075
acr-16	FOS	0.114
acr-16	TGFB1	0.042
acr-16	CRYAB	0.057
acr-16	APOA1	0.038
acr-16	APOE	0.005
acr-16	MBP	0.034
acr-16	CAT	0.149
acr-16	PRNP	0.056
acr-16	APP	0.03
acr-16	JUN	0.059
acr-16	NEFL	0.033
acr-16	CTSD	0.141
acr-16	TUBB	0.076
acr-16	HSP90AA1	0.115
acr-16	NGFR	0.016
acr-16	GNAO1	0.044
acr-16	UCHL1	0.04
acr-16	MAPT	0.006
acr-16	HSPA8	0.021
acr-16	GTF2F2	0.038
acr-16	GFAP	0.025
acr-16	PGAM1	0.003
acr-16	NF1	0.042
acr-16	MARK3	0.025
acr-16	CALR	0.003
acr-16	SHC1	0.054
acr-16	PDIA3	0.05
acr-16	MYH9	0.05
acr-16	CHRNA7	0.43
acr-16	SNCA	0.057
acr-16	CASP3	0.022
acr-16	NSF	0.087
acr-16	NUMB	0.095
acr-16	PSEN1	0.173
acr-16	PSEN2	0.094
acr-16	GSK3A	0.138
acr-16	CASP6	0.077
acr-16	BACE1	0.11
acr-16	TIRAP	0.057
acr-16	ACTB	0.118
acr-16	PCBD1	0.037
acr-16	STXBP1	0.017
acr-16	TGFB2	0.139
acr-16	PPIA	0.005
acr-16	GRB2	0.047
acr-16	YWHAZ	0.034
acr-16	DLG4	0.132
acr-16	ADAM17	0.104
acr-16	MDM2	0.023
acr-16	APBA1	0.016
acr-16	DNM1	0.052
acr-16	PIN1	0.021
acr-16	TP53BP2	0.048
acr-16	SPTAN1	0.006
acr-16	CBFB	0.024
acr-16	CDC37	0.002
acr-16	TAF9	0.012
acr-16	EXOC6	0.029
acr-16	SHC3	0.031
acr-16	APBB2	0.033
acr-16	KLK6	0.01
acr-16	MED12	0.051
acr-16	MARK4	0.032
acr-16	PRAM1	0.023
acr-16	PASK	0.017
acr-16	MAP3K5	0.019
acr-16	HSD17B10	0.021
acr-16	RNF32	0.046
acr-16	SLC40A1	0.135
acr-16	MED4	0.131
acr-16	TMEM216	0.05
acr-16	DNAH1	0.021
acr-16	MAPK8IP1	0.055
acr-16	MAST1	0.019
acr-16	AP1M2	0.06
acr-16	TAUF	0.009
acr-16	BACE1A	0.11
sel-12	APBB1	0.024
sel-12	IFIT3	0.031
sel-12	TPD52L2	0.061
sel-12	XRCC3	0.003
sel-12	ZFC3H1	0.039
sel-12	TNFRSF21	0.02
sel-12	FLOT1	0.014
sel-12	APBB3	0.002
sel-12	ABL1	0.017
sel-12	EGFR	0.06
sel-12	A2M	0.06
sel-12	FOS	0.016
sel-12	TGFB1	0.16
sel-12	CRYAB	0.007
sel-12	APOA1	0.034
sel-12	APOE	0.003
sel-12	MBP	0.004
sel-12	CAT	0.015
sel-12	PRNP	0.032
sel-12	APP	0.031
sel-12	JUN	0.015
sel-12	NEFL	0.011
sel-12	CTSD	0.126
sel-12	TUBB	0.006
sel-12	HSP90AA1	0.01
sel-12	NGFR	0.024
sel-12	GNAO1	0.003
sel-12	UCHL1	0.019
sel-12	MAPT	0.013
sel-12	HSPA8	0.006
sel-12	GTF2F2	0.083
sel-12	GFAP	0.04
sel-12	PGAM1	0.036
sel-12	NF1	0.023
sel-12	MARK3	0.032
sel-12	CALR	0.026
sel-12	SHC1	0.025
sel-12	PDIA3	0.01
sel-12	MYH9	0.004
sel-12	CHRNA7	0.109
sel-12	SNCA	0.012
sel-12	CASP3	0.069
sel-12	NSF	0.029
sel-12	NUMB	0.025
sel-12	PSEN1	0.454
sel-12	PSEN2	0.476
sel-12	GSK3A	0.113
sel-12	CASP6	0.001
sel-12	BACE1	0.003
sel-12	TIRAP	0.09
sel-12	ACTB	0.158
sel-12	PCBD1	0.043
sel-12	STXBP1	0.06
sel-12	TGFB2	0.113
sel-12	PPIA	0.051
sel-12	GRB2	0.013
sel-12	YWHAZ	0.123
sel-12	DLG4	0.002
sel-12	ADAM17	0.01
sel-12	MDM2	0.012
sel-12	APBA1	0.016
sel-12	DNM1	0.076
sel-12	PIN1	0.064
sel-12	TP53BP2	0.084
sel-12	SPTAN1	0.009
sel-12	CBFB	0.007
sel-12	CDC37	0.122
sel-12	TAF9	0.081
sel-12	EXOC6	0.125
sel-12	SHC3	0.003
sel-12	APBB2	0.028
sel-12	KLK6	0.087
sel-12	MED12	0.02
sel-12	MARK4	0.002
sel-12	PRAM1	0.018
sel-12	PASK	0.018
sel-12	MAP3K5	0.066
sel-12	HSD17B10	0.083
sel-12	RNF32	0.03
sel-12	SLC40A1	0.145
sel-12	MED4	0.01
sel-12	TMEM216	0.092
sel-12	DNAH1	0.02
sel-12	MAPK8IP1	0.02
sel-12	MAST1	0.059
sel-12	AP1M2	0.079
sel-12	TAUF	0.018
sel-12	BACE1A	0.003
P55326	APBB1	0.053
P55326	IFIT3	0.083
P55326	TPD52L2	0.295
P55326	XRCC3	0.063
P55326	ZFC3H1	0.025
P55326	TNFRSF21	0.042
P55326	FLOT1	0.107
P55326	APBB3	0.003
P55326	ABL1	0.037
P55326	EGFR	0.029
P55326	A2M	0.027
P55326	FOS	0.121
P55326	TGFB1	0.107
P55326	CRYAB	0.17
P55326	APOA1	0.123
P55326	APOE	0.116
P55326	MBP	0.097
P55326	CAT	0.06
P55326	PRNP	0.038
P55326	APP	0.058
P55326	JUN	0.07
P55326	NEFL	0.092
P55326	CTSD	0.077
P55326	TUBB	0.012
P55326	HSP90AA1	0.051
P55326	NGFR	0.098
P55326	GNAO1	0.093
P55326	UCHL1	0.155
P55326	MAPT	0.064
P55326	HSPA8	0.045
P55326	GTF2F2	0.135
P55326	GFAP	0.092
P55326	PGAM1	0.095
P55326	NF1	0.017
P55326	MARK3	0.059
P55326	CALR	0.025
P55326	SHC1	0.02
P55326	PDIA3	0.026
P55326	MYH9	0.026
P55326	CHRNA7	0.02
P55326	SNCA	0.082
P55326	CASP3	0.068
P55326	NSF	0.079
P55326	NUMB	0.076
P55326	PSEN1	0.018
P55326	PSEN2	0.093
P55326	GSK3A	0.011
P55326	CASP6	0.006
P55326	BACE1	0.107
P55326	TIRAP	0.183
P55326	ACTB	0.037
P55326	PCBD1	0.057
P55326	STXBP1	0.066
P55326	TGFB2	0.087
P55326	PPIA	0.049
P55326	GRB2	0.184
P55326	YWHAZ	0.168
P55326	DLG4	0.059
P55326	ADAM17	0.057
P55326	MDM2	0.057
P55326	APBA1	0.046
P55326	DNM1	0.048
P55326	PIN1	0.034
P55326	TP53BP2	0.037
P55326	SPTAN1	0.021
P55326	CBFB	0.064
P55326	CDC37	0.107
P55326	TAF9	0.082
P55326	EXOC6	0.057
P55326	SHC3	0.017
P55326	APBB2	0.069
P55326	KLK6	0.015
P55326	MED12	0.018
P55326	MARK4	0.058
P55326	PRAM1	0.067
P55326	PASK	0.018
P55326	MAP3K5	0.032
P55326	HSD17B10	0.017
P55326	RNF32	0.091
P55326	SLC40A1	0.057
P55326	MED4	0.021
P55326	TMEM216	0.012
P55326	DNAH1	0.012
P55326	MAPK8IP1	0.054
P55326	MAST1	0.03
P55326	AP1M2	0.076
P55326	TAUF	0.097
P55326	BACE1A	0.107
spe-4	APBB1	0.051
spe-4	IFIT3	0.15
spe-4	TPD52L2	0.093
spe-4	XRCC3	0.098
spe-4	ZFC3H1	0.046
spe-4	TNFRSF21	0.114
spe-4	FLOT1	0.011
spe-4	APBB3	0.115
spe-4	ABL1	0.089
spe-4	EGFR	0.084
spe-4	A2M	0.056
spe-4	FOS	0.127
spe-4	TGFB1	0.12
spe-4	CRYAB	0.106
spe-4	APOA1	0.132
spe-4	APOE	0.014
spe-4	MBP	0.081
spe-4	CAT	0.03
spe-4	PRNP	0.016
spe-4	APP	0.099
spe-4	JUN	0.057
spe-4	NEFL	0.065
spe-4	CTSD	0.033
spe-4	TUBB	0.099
spe-4	HSP90AA1	0.031
spe-4	NGFR	0.006
spe-4	GNAO1	0.075
spe-4	UCHL1	0.033
spe-4	MAPT	0.03
spe-4	HSPA8	0.093
spe-4	GTF2F2	0.019
spe-4	GFAP	0.114
spe-4	PGAM1	0.119
spe-4	NF1	0.037
spe-4	MARK3	0.109
spe-4	CALR	0.11
spe-4	SHC1	0.034
spe-4	PDIA3	0.097
spe-4	MYH9	0.048
spe-4	CHRNA7	0.011
spe-4	SNCA	0.063
spe-4	CASP3	0.052
spe-4	NSF	0.016
spe-4	NUMB	0.003
spe-4	PSEN1	0.193
spe-4	PSEN2	0.166
spe-4	GSK3A	0.158
spe-4	CASP6	0.099
spe-4	BACE1	0.05
spe-4	TIRAP	0.089
spe-4	ACTB	0.105
spe-4	PCBD1	0.036
spe-4	STXBP1	0.126
spe-4	TGFB2	0.129
spe-4	PPIA	0.052
spe-4	GRB2	0.068
spe-4	YWHAZ	0.094
spe-4	DLG4	0.044
spe-4	ADAM17	0.059
spe-4	MDM2	0.124
spe-4	APBA1	0.039
spe-4	DNM1	0.08
spe-4	PIN1	0.068
spe-4	TP53BP2	0.038
spe-4	SPTAN1	0.019
spe-4	CBFB	0.061
spe-4	CDC37	0.104
spe-4	TAF9	0.111
spe-4	EXOC6	0.076
spe-4	SHC3	0.006
spe-4	APBB2	0.073
spe-4	KLK6	0.09
spe-4	MED12	0.016
spe-4	MARK4	0.144
spe-4	PRAM1	0.004
spe-4	PASK	0.059
spe-4	MAP3K5	0.071
spe-4	HSD17B10	0.014
spe-4	RNF32	0.085
spe-4	SLC40A1	0.128
spe-4	MED4	0.075
spe-4	TMEM216	0.047
spe-4	DNAH1	0.013
spe-4	MAPK8IP1	0.005
spe-4	MAST1	0.055
spe-4	AP1M2	0.009
spe-4	TAUF	0.062
spe-4	BACE1A	0.05
nmy-2	APBB1	0.023
nmy-2	IFIT3	0.053
nmy-2	TPD52L2	0.021
nmy-2	XRCC3	0.032
nmy-2	ZFC3H1	0.092
nmy-2	TNFRSF21	0.05
nmy-2	FLOT1	0.049
nmy-2	APBB3	0.027
nmy-2	ABL1	0.113
nmy-2	EGFR	0.061
nmy-2	A2M	0.032
nmy-2	FOS	0.032
nmy-2	TGFB1	0.05
nmy-2	CRYAB	0.011
nmy-2	APOA1	0.04
nmy-2	APOE	0.039
nmy-2	MBP	0.018
nmy-2	CAT	0.032
nmy-2	PRNP	0.011
nmy-2	APP	0.074
nmy-2	JUN	0.04
nmy-2	NEFL	0.062
nmy-2	CTSD	0.044
nmy-2	TUBB	0.053
nmy-2	HSP90AA1	0.075
nmy-2	NGFR	0.002
nmy-2	GNAO1	0.038
nmy-2	UCHL1	0.028
nmy-2	MAPT	0.042
nmy-2	HSPA8	0.074
nmy-2	GTF2F2	0.032
nmy-2	GFAP	0.053
nmy-2	PGAM1	0.023
nmy-2	NF1	0.07
nmy-2	MARK3	0.075
nmy-2	CALR	0.043
nmy-2	SHC1	0.011
nmy-2	PDIA3	0.052
nmy-2	MYH9	0.437
nmy-2	CHRNA7	0.013
nmy-2	SNCA	0.016
nmy-2	CASP3	0.023
nmy-2	NSF	0.075
nmy-2	NUMB	0.034
nmy-2	PSEN1	0.01
nmy-2	PSEN2	0.009
nmy-2	GSK3A	0.017
nmy-2	CASP6	0.028
nmy-2	BACE1	0.037
nmy-2	TIRAP	0.009
nmy-2	ACTB	0.04
nmy-2	PCBD1	0.011
nmy-2	STXBP1	0.06
nmy-2	TGFB2	0.04
nmy-2	PPIA	0.021
nmy-2	GRB2	0.027
nmy-2	YWHAZ	0.03
nmy-2	DLG4	0.059
nmy-2	ADAM17	0.081
nmy-2	MDM2	0.058
nmy-2	APBA1	0.064
nmy-2	DNM1	0.072
nmy-2	PIN1	0.015
nmy-2	TP53BP2	0.105
nmy-2	SPTAN1	0.179
nmy-2	CBFB	0.022
nmy-2	CDC37	0.04
nmy-2	TAF9	0.023
nmy-2	EXOC6	0.076
nmy-2	SHC3	0.01
nmy-2	APBB2	0.07
nmy-2	KLK6	0.023
nmy-2	MED12	0.134
nmy-2	MARK4	0.042
nmy-2	PRAM1	0.067
nmy-2	PASK	0.098
nmy-2	MAP3K5	0.107
nmy-2	HSD17B10	0.034
nmy-2	RNF32	0.036
nmy-2	SLC40A1	0.064
nmy-2	MED4	0.034
nmy-2	TMEM216	0.014
nmy-2	DNAH1	0.087
nmy-2	MAPK8IP1	0.011
nmy-2	MAST1	0.073
nmy-2	AP1M2	0.046
nmy-2	TAUF	0.012
nmy-2	BACE1A	0.037
apl-1	APBB1	0.067
apl-1	IFIT3	0.146
apl-1	TPD52L2	0.057
apl-1	XRCC3	0.014
apl-1	ZFC3H1	0.07
apl-1	TNFRSF21	0.158
apl-1	FLOT1	0.107
apl-1	APBB3	0.003
apl-1	ABL1	0.12
apl-1	EGFR	0.062
apl-1	A2M	0.06
apl-1	FOS	0.107
apl-1	TGFB1	0.043
apl-1	CRYAB	0.033
apl-1	APOA1	0.086
apl-1	APOE	0.084
apl-1	MBP	0.061
apl-1	CAT	0.098
apl-1	PRNP	0.007
apl-1	APP	0.269
apl-1	JUN	0.006
apl-1	NEFL	0.163
apl-1	CTSD	0.016
apl-1	TUBB	0.025
apl-1	HSP90AA1	0.151
apl-1	NGFR	0.107
apl-1	GNAO1	0.069
apl-1	UCHL1	0.054
apl-1	MAPT	0.111
apl-1	HSPA8	0.136
apl-1	GTF2F2	0.073
apl-1	GFAP	0.13
apl-1	PGAM1	0.073
apl-1	NF1	0.04
apl-1	MARK3	0.122
apl-1	CALR	0.158
apl-1	SHC1	0.005
apl-1	PDIA3	0.152
apl-1	MYH9	0.083
apl-1	CHRNA7	0.022
apl-1	SNCA	0.047
apl-1	CASP3	0.079
apl-1	NSF	0.144
apl-1	NUMB	0.143
apl-1	PSEN1	0.028
apl-1	PSEN2	0.037
apl-1	GSK3A	0.03
apl-1	CASP6	0.033
apl-1	BACE1	0.025
apl-1	TIRAP	0.036
apl-1	ACTB	0.088
apl-1	PCBD1	0.026
apl-1	STXBP1	0.105
apl-1	TGFB2	0.046
apl-1	PPIA	0.036
apl-1	GRB2	0.072
apl-1	YWHAZ	0.077
apl-1	DLG4	0.07
apl-1	ADAM17	0.109
apl-1	MDM2	0.122
apl-1	APBA1	0.106
[truncated: 2,491 more rows]

## Sheet: Table 1B
APP and Tau network from the Amyloid Interactome
Sequence similarity
C. elegans protein	Human protein	Sequence similarity
lin-10	APBB1	0.254
lin-10	IFIT3	0.144
lin-10	TPD52L2	0.084
lin-10	XRCC3	0.06
lin-10	ZFC3H1	0.18
lin-10	TNFRSF21	0.183
lin-10	FLOT1	0.155
lin-10	APBB3	0.021
lin-10	ABL1	0.146
lin-10	EGFR	0.026
lin-10	A2M	0.204
lin-10	FOS	0.142
lin-10	TGFB1	0.005
lin-10	CRYAB	0.059
lin-10	APOA1	0.106
lin-10	APOE	0.112
lin-10	MBP	0.118
lin-10	CAT	0.072
lin-10	PRNP	0.076
lin-10	APP	0.229
lin-10	JUN	0.081
lin-10	NEFL	0.171
lin-10	CTSD	0.113
lin-10	TUBB	0.078
lin-10	HSP90AA1	0.208
lin-10	NGFR	0.116
lin-10	GNAO1	0.124
lin-10	UCHL1	0.095
lin-10	MAPT	0.236
lin-10	HSPA8	0.197
lin-10	GTF2F2	0.088
lin-10	GFAP	0.184
lin-10	PGAM1	0.076
lin-10	NF1	0.043
lin-10	MARK3	0.223
lin-10	CALR	0.061
lin-10	SHC1	0.193
lin-10	PDIA3	0.131
lin-10	MYH9	0.061
lin-10	CHRNA7	0.006
lin-10	SNCA	0.052
lin-10	CASP3	0.088
lin-10	NSF	0.084
lin-10	NUMB	0.13
lin-10	PSEN1	0.006
lin-10	PSEN2	0.003
lin-10	GSK3A	0.15
lin-10	CASP6	0.083
lin-10	BACE1	0.151
lin-10	TIRAP	0.084
lin-10	ACTB	0.056
lin-10	PCBD1	0.009
lin-10	STXBP1	0.214
lin-10	TGFB2	0.012
lin-10	PPIA	0.057
lin-10	GRB2	0.092
lin-10	YWHAZ	0.089
lin-10	DLG4	0.079
lin-10	ADAM17	0.026
lin-10	MDM2	0.184
lin-10	APBA1	0.402
lin-10	DNM1	0.023
lin-10	PIN1	0.063
lin-10	TP53BP2	0.21
lin-10	SPTAN1	0.129
lin-10	CBFB	0.067
lin-10	CDC37	0.123
lin-10	TAF9	0.095
lin-10	EXOC6	0.14
lin-10	SHC3	0.161
lin-10	APBB2	0.259
lin-10	KLK6	0.106
lin-10	MED12	0.1
lin-10	MARK4	0.121
lin-10	PRAM1	0.214
lin-10	PASK	0.226
lin-10	MAP3K5	0.118
lin-10	HSD17B10	0.074
lin-10	RNF32	0.141
lin-10	SLC40A1	0.065
lin-10	MED4	0.113
lin-10	TMEM216	0.009
lin-10	DNAH1	0.082
lin-10	MAPK8IP1	0.206
lin-10	MAST1	0.135
lin-10	AP1M2	0.124
lin-10	TAUF	0.097
lin-10	BACE1A	0.151
taf-9	APBB1	0.106
taf-9	IFIT3	0.132
taf-9	TPD52L2	0.253
taf-9	XRCC3	0.193
taf-9	ZFC3H1	0.035
taf-9	TNFRSF21	0.086
taf-9	FLOT1	0.19
taf-9	APBB3	0.121
taf-9	ABL1	0.066
taf-9	EGFR	0.047
taf-9	A2M	0.046
taf-9	FOS	0.139
taf-9	TGFB1	0.204
taf-9	CRYAB	0.148
taf-9	APOA1	0.144
taf-9	APOE	0.112
taf-9	MBP	0.125
taf-9	CAT	0.143
taf-9	PRNP	0.054
taf-9	APP	0.091
taf-9	JUN	0.159
taf-9	NEFL	0.117
taf-9	CTSD	0.034
taf-9	TUBB	0.008
taf-9	HSP90AA1	0.102
taf-9	NGFR	0.11
taf-9	GNAO1	0.162
taf-9	UCHL1	0.034
taf-9	MAPT	0.084
taf-9	HSPA8	0.063
taf-9	GTF2F2	0.211
taf-9	GFAP	0.151
taf-9	PGAM1	0.026
taf-9	NF1	0.029
taf-9	MARK3	0.091
taf-9	CALR	0.166
taf-9	SHC1	0.12
taf-9	PDIA3	0.139
taf-9	MYH9	0.035
taf-9	CHRNA7	0.085
taf-9	SNCA	0.261
taf-9	CASP3	0.236
taf-9	NSF	0.033
taf-9	NUMB	0.113
taf-9	PSEN1	0.117
taf-9	PSEN2	0.052
taf-9	GSK3A	0.176
taf-9	CASP6	0.168
taf-9	BACE1	0.034
taf-9	TIRAP	0.121
taf-9	ACTB	0.164
taf-9	PCBD1	0.094
taf-9	STXBP1	0.147
taf-9	TGFB2	0.137
taf-9	PPIA	0.017
taf-9	GRB2	0.177
taf-9	YWHAZ	0.296
taf-9	DLG4	0.094
taf-9	ADAM17	0.066
taf-9	MDM2	0.142
taf-9	APBA1	0.078
taf-9	DNM1	0.092
taf-9	PIN1	0.08
taf-9	TP53BP2	0.058
taf-9	SPTAN1	0.037
taf-9	CBFB	0.02
taf-9	CDC37	0.199
taf-9	TAF9	0.372
taf-9	EXOC6	0.1
taf-9	SHC3	0.035
taf-9	APBB2	0.098
taf-9	KLK6	0.107
taf-9	MED12	0.032
taf-9	MARK4	0.096
taf-9	PRAM1	0.083
taf-9	PASK	0.044
taf-9	MAP3K5	0.05
taf-9	HSD17B10	0.214
taf-9	RNF32	0.179
taf-9	SLC40A1	0.1
taf-9	MED4	0.228
taf-9	TMEM216	0.065
taf-9	DNAH1	0.019
taf-9	MAPK8IP1	0.106
taf-9	MAST1	0.046
taf-9	AP1M2	0.088
taf-9	TAUF	0.01
taf-9	BACE1A	0.034
ctl-1	APBB1	0.227
ctl-1	IFIT3	0.268
ctl-1	TPD52L2	0.044
ctl-1	XRCC3	0.123
ctl-1	ZFC3H1	0.082
ctl-1	TNFRSF21	0.044
ctl-1	FLOT1	0.036
ctl-1	APBB3	0.02
ctl-1	ABL1	0.095
ctl-1	EGFR	0.088
ctl-1	A2M	0.084
ctl-1	FOS	0.123
ctl-1	TGFB1	0.204
ctl-1	CRYAB	0.091
ctl-1	APOA1	0.059
ctl-1	APOE	0.093
ctl-1	MBP	0.141
ctl-1	CAT	0.712
ctl-1	PRNP	0.021
ctl-1	APP	0.228
ctl-1	JUN	0.243
ctl-1	NEFL	0.074
ctl-1	CTSD	0.107
ctl-1	TUBB	0.253
ctl-1	HSP90AA1	0.183
ctl-1	NGFR	0.049
ctl-1	GNAO1	0.252
ctl-1	UCHL1	0.075
ctl-1	MAPT	0.091
ctl-1	HSPA8	0.155
ctl-1	GTF2F2	0.159
ctl-1	GFAP	0.087
ctl-1	PGAM1	0.116
ctl-1	NF1	0.045
ctl-1	MARK3	0.138
ctl-1	CALR	0.307
ctl-1	SHC1	0.054
ctl-1	PDIA3	0.202
ctl-1	MYH9	0.091
ctl-1	CHRNA7	0.141
ctl-1	SNCA	0.021
ctl-1	CASP3	0.164
ctl-1	NSF	0.195
ctl-1	NUMB	0.128
ctl-1	PSEN1	0.016
ctl-1	PSEN2	0.089
ctl-1	GSK3A	0.22
ctl-1	CASP6	0.05
ctl-1	BACE1	0.235
ctl-1	TIRAP	0.074
ctl-1	ACTB	0.246
ctl-1	PCBD1	0.06
ctl-1	STXBP1	0.047
ctl-1	TGFB2	0.152
ctl-1	PPIA	0.077
ctl-1	GRB2	0.165
ctl-1	YWHAZ	0.171
ctl-1	DLG4	0.191
ctl-1	ADAM17	0.177
ctl-1	MDM2	0.307
ctl-1	APBA1	0.016
ctl-1	DNM1	0.172
ctl-1	PIN1	0.105
ctl-1	TP53BP2	0.115
ctl-1	SPTAN1	0.075
ctl-1	CBFB	0.106
ctl-1	CDC37	0.042
ctl-1	TAF9	0.005
ctl-1	EXOC6	0.015
ctl-1	SHC3	0.209
ctl-1	APBB2	0.134
ctl-1	KLK6	0.035
ctl-1	MED12	0.076
ctl-1	MARK4	0.126
ctl-1	PRAM1	0.047
ctl-1	PASK	0.011
ctl-1	MAP3K5	0.131
ctl-1	HSD17B10	0.137
ctl-1	RNF32	0.069
ctl-1	SLC40A1	0.06
ctl-1	MED4	0.02
ctl-1	TMEM216	0.011
ctl-1	DNAH1	0.036
ctl-1	MAPK8IP1	0.174
ctl-1	MAST1	0.096
ctl-1	AP1M2	0.058
ctl-1	TAUF	0.13
ctl-1	BACE1A	0.235
act-2	APBB1	0.208
act-2	IFIT3	0.2
act-2	TPD52L2	0.184
act-2	XRCC3	0.055
act-2	ZFC3H1	0.071
act-2	TNFRSF21	0.198
act-2	FLOT1	0.167
act-2	APBB3	0.071
act-2	ABL1	0.141
act-2	EGFR	0.06
act-2	A2M	0.051
act-2	FOS	0.276
act-2	TGFB1	0.291
act-2	CRYAB	0.019
act-2	APOA1	0.228
act-2	APOE	0.157
act-2	MBP	0.12
act-2	CAT	0.142
act-2	PRNP	0.218
act-2	APP	0.154
act-2	JUN	0.144
act-2	NEFL	0.147
act-2	CTSD	0.037
act-2	TUBB	0.26
act-2	HSP90AA1	0.137
act-2	NGFR	0.006
act-2	GNAO1	0.11
act-2	UCHL1	0.128
act-2	MAPT	0.159
act-2	HSPA8	0.187
act-2	GTF2F2	0.216
act-2	GFAP	0.056
act-2	PGAM1	0.181
act-2	NF1	0.056
act-2	MARK3	0.164
act-2	CALR	0.004
act-2	SHC1	0.107
act-2	PDIA3	0.11
act-2	MYH9	0.075
act-2	CHRNA7	0.126
act-2	SNCA	0.16
act-2	CASP3	0.249
act-2	NSF	0.149
act-2	NUMB	0.152
act-2	PSEN1	0.128
act-2	PSEN2	0.268
act-2	GSK3A	0.24
act-2	CASP6	0.241
act-2	BACE1	0.259
act-2	TIRAP	0.034
act-2	ACTB	0.992
act-2	PCBD1	0.088
act-2	STXBP1	0.13
act-2	TGFB2	0.046
act-2	PPIA	0.128
act-2	GRB2	0.142
act-2	YWHAZ	0.137
act-2	DLG4	0.189
act-2	ADAM17	0.134
act-2	MDM2	0.081
act-2	APBA1	0.131
act-2	DNM1	0.14
act-2	PIN1	0.039
act-2	TP53BP2	0.052
act-2	SPTAN1	0.058
act-2	CBFB	0.083
act-2	CDC37	0.244
act-2	TAF9	0.173
act-2	EXOC6	0.068
act-2	SHC3	0.204
act-2	APBB2	0.171
act-2	KLK6	0.227
act-2	MED12	0.065
act-2	MARK4	0.166
act-2	PRAM1	0.084
act-2	PASK	0.103
act-2	MAP3K5	0.083
act-2	HSD17B10	0.123
act-2	RNF32	0.093
act-2	SLC40A1	0.075
act-2	MED4	0.121
act-2	TMEM216	0.117
act-2	DNAH1	0.035
act-2	MAPK8IP1	0.109
act-2	MAST1	0.079
act-2	AP1M2	0.031
act-2	TAUF	0.011
act-2	BACE1A	0.259
act-4	APBB1	0.208
act-4	IFIT3	0.202
act-4	TPD52L2	0.184
act-4	XRCC3	0.055
act-4	ZFC3H1	0.071
act-4	TNFRSF21	0.198
act-4	FLOT1	0.167
act-4	APBB3	0.071
act-4	ABL1	0.141
act-4	EGFR	0.06
act-4	A2M	0.051
act-4	FOS	0.276
act-4	TGFB1	0.293
act-4	CRYAB	0.019
act-4	APOA1	0.228
act-4	APOE	0.157
act-4	MBP	0.122
act-4	CAT	0.142
act-4	PRNP	0.218
act-4	APP	0.154
act-4	JUN	0.144
act-4	NEFL	0.147
act-4	CTSD	0.037
act-4	TUBB	0.262
act-4	HSP90AA1	0.139
act-4	NGFR	0.006
act-4	GNAO1	0.11
act-4	UCHL1	0.128
act-4	MAPT	0.159
act-4	HSPA8	0.174
act-4	GTF2F2	0.161
act-4	GFAP	0.056
act-4	PGAM1	0.013
act-4	NF1	0.058
act-4	MARK3	0.164
act-4	CALR	0.004
act-4	SHC1	0.107
act-4	PDIA3	0.11
act-4	MYH9	0.075
act-4	CHRNA7	0.126
act-4	SNCA	0.16
act-4	CASP3	0.249
act-4	NSF	0.15
act-4	NUMB	0.152
act-4	PSEN1	0.054
act-4	PSEN2	0.268
act-4	GSK3A	0.24
act-4	CASP6	0.241
act-4	BACE1	0.261
act-4	TIRAP	0.034
act-4	ACTB	0.992
act-4	PCBD1	0.088
act-4	STXBP1	0.13
act-4	TGFB2	0.046
act-4	PPIA	0.128
act-4	GRB2	0.142
act-4	YWHAZ	0.137
act-4	DLG4	0.179
act-4	ADAM17	0.134
act-4	MDM2	0.081
act-4	APBA1	0.131
act-4	DNM1	0.14
act-4	PIN1	0.039
act-4	TP53BP2	0.052
act-4	SPTAN1	0.059
act-4	CBFB	0.083
act-4	CDC37	0.24
act-4	TAF9	0.173
act-4	EXOC6	0.068
act-4	SHC3	0.204
act-4	APBB2	0.171
act-4	KLK6	0.227
act-4	MED12	0.064
act-4	MARK4	0.166
act-4	PRAM1	0.084
act-4	PASK	0.103
act-4	MAP3K5	0.083
act-4	HSD17B10	0.121
act-4	RNF32	0.093
act-4	SLC40A1	0.075
act-4	MED4	0.121
act-4	TMEM216	0.153
act-4	DNAH1	0.035
act-4	MAPK8IP1	0.109
act-4	MAST1	0.079
act-4	AP1M2	0.031
act-4	TAUF	0.014
act-4	BACE1A	0.261
let-23	APBB1	0.024
let-23	IFIT3	0.08
let-23	TPD52L2	0.063
let-23	XRCC3	0.105
let-23	ZFC3H1	0.123
let-23	TNFRSF21	0.14
let-23	FLOT1	0.066
let-23	APBB3	0.064
let-23	ABL1	0.168
let-23	EGFR	0.419
let-23	A2M	0.052
let-23	FOS	0.115
let-23	TGFB1	0.092
let-23	CRYAB	0.05
let-23	APOA1	0.063
let-23	APOE	0.093
let-23	MBP	0.079
let-23	CAT	0.115
let-23	PRNP	0.006
let-23	APP	0.162
let-23	JUN	0.025
let-23	NEFL	0.13
let-23	CTSD	0.1
let-23	TUBB	0.028
let-23	HSP90AA1	0.122
let-23	NGFR	0.095
let-23	GNAO1	0.087
let-23	UCHL1	0.042
let-23	MAPT	0.038
let-23	HSPA8	0.065
let-23	GTF2F2	0.062
let-23	GFAP	0.13
let-23	PGAM1	0.06
let-23	NF1	0.164
let-23	MARK3	0.131
let-23	CALR	0.056
let-23	SHC1	0.118
let-23	PDIA3	0.141
let-23	MYH9	0.079
let-23	CHRNA7	0.106
let-23	SNCA	0.041
let-23	CASP3	0.065
let-23	NSF	0.144
let-23	NUMB	0.1
let-23	PSEN1	0.102
let-23	PSEN2	0.016
let-23	GSK3A	0.126
let-23	CASP6	0.077
let-23	BACE1	0.105
let-23	TIRAP	0.048
let-23	ACTB	0.098
let-23	PCBD1	0.031
let-23	STXBP1	0.074
let-23	TGFB2	0.114
let-23	PPIA	0.045
let-23	GRB2	0.061
let-23	YWHAZ	0.061
let-23	DLG4	0.153
let-23	ADAM17	0.2
let-23	MDM2	0.128
let-23	APBA1	0.08
let-23	DNM1	0.019
let-23	PIN1	0.025
let-23	TP53BP2	0.098
let-23	SPTAN1	0.051
let-23	CBFB	0.05
let-23	CDC37	0.132
let-23	TAF9	0.04
let-23	EXOC6	0.195
let-23	SHC3	0.114
let-23	APBB2	0.06
let-23	KLK6	0.059
let-23	MED12	0.05
let-23	MARK4	0.107
let-23	PRAM1	0.011
let-23	PASK	0.24
let-23	MAP3K5	0.253
let-23	HSD17B10	0.081
let-23	RNF32	0.089
let-23	SLC40A1	0.023
let-23	MED4	0.08
let-23	TMEM216	0.036
let-23	DNAH1	0.112
let-23	MAPK8IP1	0.068
let-23	MAST1	0.126
let-23	AP1M2	0.05
let-23	TAUF	0.046
let-23	BACE1A	0.105
hsp-1	APBB1	0.088
hsp-1	IFIT3	0.247
hsp-1	TPD52L2	0.121
hsp-1	XRCC3	0.195
hsp-1	ZFC3H1	0.128
hsp-1	TNFRSF21	0.102
hsp-1	FLOT1	0.238
hsp-1	APBB3	0.155
hsp-1	ABL1	0.156
hsp-1	EGFR	0.142
hsp-1	A2M	0.148
hsp-1	FOS	0.165
hsp-1	TGFB1	0.034
hsp-1	CRYAB	0.104
hsp-1	APOA1	0.183
hsp-1	APOE	0.176
hsp-1	MBP	0.05
hsp-1	CAT	0.088
hsp-1	PRNP	0.043
hsp-1	APP	0.131
hsp-1	JUN	0.081
hsp-1	NEFL	0.267
hsp-1	CTSD	0.219
hsp-1	TUBB	0.188
hsp-1	HSP90AA1	0.115
hsp-1	NGFR	0.126
hsp-1	GNAO1	0.158
hsp-1	UCHL1	0.125
hsp-1	MAPT	0.066
hsp-1	HSPA8	0.909
hsp-1	GTF2F2	0.154
hsp-1	GFAP	0.252
hsp-1	PGAM1	0.106
hsp-1	NF1	0.09
hsp-1	MARK3	0.279
hsp-1	CALR	0.249
hsp-1	SHC1	0.126
hsp-1	PDIA3	0.267
hsp-1	MYH9	0.12
hsp-1	CHRNA7	0.013
hsp-1	SNCA	0.079
hsp-1	CASP3	0.105
hsp-1	NSF	0.239
hsp-1	NUMB	0.198
hsp-1	PSEN1	0.026
hsp-1	PSEN2	0.038
hsp-1	GSK3A	0.013
hsp-1	CASP6	0.064
hsp-1	BACE1	0.024
hsp-1	TIRAP	0.06
hsp-1	ACTB	0.194
hsp-1	PCBD1	0.062
hsp-1	STXBP1	0.232
hsp-1	TGFB2	0.117
hsp-1	PPIA	0.1
hsp-1	GRB2	0.11
hsp-1	YWHAZ	0.093
hsp-1	DLG4	0.267
hsp-1	ADAM17	0.12
hsp-1	MDM2	0.101
hsp-1	APBA1	0.105
hsp-1	DNM1	0.105
hsp-1	PIN1	0.061
hsp-1	TP53BP2	0.06
hsp-1	SPTAN1	0.098
hsp-1	CBFB	0.079
hsp-1	CDC37	0.203
hsp-1	TAF9	0.154
hsp-1	EXOC6	0.239
hsp-1	SHC3	0.085
hsp-1	APBB2	0.075
hsp-1	KLK6	0.141
hsp-1	MED12	0.118
hsp-1	MARK4	0.212
hsp-1	PRAM1	0.076
hsp-1	PASK	0.152
hsp-1	MAP3K5	0.152
hsp-1	HSD17B10	0.121
hsp-1	RNF32	0.158
hsp-1	SLC40A1	0.003
hsp-1	MED4	0.148
hsp-1	TMEM216	0.079
hsp-1	DNAH1	0.051
hsp-1	MAPK8IP1	0.033
hsp-1	MAST1	0.134
hsp-1	AP1M2	0.184
hsp-1	TAUF	0.089
hsp-1	BACE1A	0.024
crt-1	APBB1	0.154
crt-1	IFIT3	0.267
crt-1	TPD52L2	0.109
crt-1	XRCC3	0.081
crt-1	ZFC3H1	0.075
crt-1	TNFRSF21	0.108
crt-1	FLOT1	0.258
crt-1	APBB3	0.003
crt-1	ABL1	0.141
crt-1	EGFR	0.089
crt-1	A2M	0.061
crt-1	FOS	0.206
crt-1	TGFB1	0.114
crt-1	CRYAB	0.17
crt-1	APOA1	0.154
crt-1	APOE	0.085
crt-1	MBP	0.033
crt-1	CAT	0.122
crt-1	PRNP	0.008
crt-1	APP	0.189
crt-1	JUN	0.007
crt-1	NEFL	0.261
crt-1	CTSD	0.031
crt-1	TUBB	0.245
crt-1	HSP90AA1	0.211
crt-1	NGFR	0.21
crt-1	GNAO1	0.164
crt-1	UCHL1	0.103
crt-1	MAPT	0.148
crt-1	HSPA8	0.143
crt-1	GTF2F2	0.13
crt-1	GFAP	0.253
crt-1	PGAM1	0.185
crt-1	NF1	0.023
crt-1	MARK3	0.184
crt-1	CALR	0.735
crt-1	SHC1	0.079
crt-1	PDIA3	0.145
crt-1	MYH9	0.087
crt-1	CHRNA7	0.017
crt-1	SNCA	0.136
crt-1	CASP3	0.074
crt-1	NSF	0.171
crt-1	NUMB	0.089
crt-1	PSEN1	0.047
crt-1	PSEN2	0.038
crt-1	GSK3A	0.209
crt-1	CASP6	0.121
crt-1	BACE1	0.214
crt-1	TIRAP	0.008
crt-1	ACTB	0.121
crt-1	PCBD1	0.11
crt-1	STXBP1	0.181
crt-1	TGFB2	0.12
crt-1	PPIA	0.15
crt-1	GRB2	0.204
crt-1	YWHAZ	0.178
crt-1	DLG4	0.089
crt-1	ADAM17	0.127
crt-1	MDM2	0.251
crt-1	APBA1	0.101
crt-1	DNM1	0.171
crt-1	PIN1	0.085
crt-1	TP53BP2	0.134
crt-1	SPTAN1	0.063
crt-1	CBFB	0.155
crt-1	CDC37	0.24
crt-1	TAF9	0.179
crt-1	EXOC6	0.024
crt-1	SHC3	0.142
crt-1	APBB2	0.142
crt-1	KLK6	0.115
crt-1	MED12	0.06
crt-1	MARK4	0.148
crt-1	PRAM1	0.113
crt-1	PASK	0.094
crt-1	MAP3K5	0.113
crt-1	HSD17B10	0.034
crt-1	RNF32	0.161
crt-1	SLC40A1	0.005
crt-1	MED4	0.265
crt-1	TMEM216	0.011
crt-1	DNAH1	0.039
crt-1	MAPK8IP1	0.133
crt-1	MAST1	0.104
crt-1	AP1M2	0.087
crt-1	TAUF	0.097
crt-1	BACE1A	0.214
sem-5	APBB1	0.084
sem-5	IFIT3	0.19
sem-5	TPD52L2	0.199
sem-5	XRCC3	0.061
sem-5	ZFC3H1	0.013
sem-5	TNFRSF21	0.009
sem-5	FLOT1	0.183
sem-5	APBB3	0.03
sem-5	ABL1	0.085
sem-5	EGFR	0.065
sem-5	A2M	0.062
sem-5	FOS	0.188
sem-5	TGFB1	0.072
sem-5	CRYAB	0.097
sem-5	APOA1	0.108
sem-5	APOE	0.027
sem-5	MBP	0.206
sem-5	CAT	0.169
sem-5	PRNP	0.002
sem-5	APP	0.121
sem-5	JUN	0.067
sem-5	NEFL	0.015
sem-5	CTSD	0.192
sem-5	TUBB	0.1
sem-5	HSP90AA1	0.116
sem-5	NGFR	0.064
sem-5	GNAO1	0.227
sem-5	UCHL1	0.191
sem-5	MAPT	0.047
sem-5	HSPA8	0.097
sem-5	GTF2F2	0.201
sem-5	GFAP	0.089
sem-5	PGAM1	0.015
sem-5	NF1	0.029
sem-5	MARK3	0.127
sem-5	CALR	0.011
sem-5	SHC1	0.094
sem-5	PDIA3	0.197
sem-5	MYH9	0.041
sem-5	CHRNA7	0.093
sem-5	SNCA	0.02
sem-5	CASP3	0.149
sem-5	NSF	0.116
sem-5	NUMB	0.103
sem-5	PSEN1	0.009
sem-5	PSEN2	0.008
sem-5	GSK3A	0.176
sem-5	CASP6	0.074
sem-5	BACE1	0.015
sem-5	TIRAP	0.014
sem-5	ACTB	0.117
sem-5	PCBD1	0.091
sem-5	STXBP1	0.089
sem-5	TGFB2	0.244
sem-5	PPIA	0.121
sem-5	GRB2	0.693
sem-5	YWHAZ	0.269
sem-5	DLG4	0.101
sem-5	ADAM17	0.083
sem-5	MDM2	0.127
sem-5	APBA1	0.089
sem-5	DNM1	0.099
sem-5	PIN1	0.169
sem-5	TP53BP2	0.076
sem-5	SPTAN1	0.041
sem-5	CBFB	0.072
sem-5	CDC37	0.221
sem-5	TAF9	0.273
sem-5	EXOC6	0.121
sem-5	SHC3	0.094
sem-5	APBB2	0.101
sem-5	KLK6	0.158
sem-5	MED12	0.046
sem-5	MARK4	0.008
sem-5	PRAM1	0.092
sem-5	PASK	0.062
sem-5	MAP3K5	0.061
sem-5	HSD17B10	0.192
sem-5	RNF32	0.11
sem-5	SLC40A1	0.013
sem-5	MED4	0.241
sem-5	TMEM216	0.216
sem-5	DNAH1	0.022
sem-5	MAPK8IP1	0.103
sem-5	MAST1	0.065
sem-5	AP1M2	0.115
sem-5	TAUF	0.073
sem-5	BACE1A	0.015
hsp-12.2	APBB1	0.062
hsp-12.2	IFIT3	0.071
hsp-12.2	TPD52L2	0.208
hsp-12.2	XRCC3	0.095
hsp-12.2	ZFC3H1	0.014
hsp-12.2	TNFRSF21	0.06
hsp-12.2	FLOT1	0.106
hsp-12.2	APBB3	0.083
hsp-12.2	ABL1	0.037
hsp-12.2	EGFR	0.035
hsp-12.2	A2M	0.027
hsp-12.2	FOS	0.096
hsp-12.2	TGFB1	0.12
hsp-12.2	CRYAB	0.378
hsp-12.2	APOA1	0.031
hsp-12.2	APOE	0.057
hsp-12.2	MBP	0.094
hsp-12.2	CAT	0.018
hsp-12.2	PRNP	0.103
hsp-12.2	APP	0.061
hsp-12.2	JUN	0.114
hsp-12.2	NEFL	0.072
hsp-12.2	CTSD	0.09
hsp-12.2	TUBB	0.098
hsp-12.2	HSP90AA1	0.064
hsp-12.2	NGFR	0.087
hsp-12.2	GNAO1	0.138
hsp-12.2	UCHL1	0.203
hsp-12.2	MAPT	0.058
hsp-12.2	HSPA8	0.07
hsp-12.2	GTF2F2	0.029
hsp-12.2	GFAP	0.103
hsp-12.2	PGAM1	0.073
hsp-12.2	NF1	0.011
hsp-12.2	MARK3	0.064
hsp-12.2	CALR	0.13
hsp-12.2	SHC1	0.063
hsp-12.2	PDIA3	0.084
hsp-12.2	MYH9	0.024
hsp-12.2	CHRNA7	0.015
hsp-12.2	SNCA	0.048
hsp-12.2	CASP3	0.086
hsp-12.2	NSF	0.055
hsp-12.2	NUMB	0.043
hsp-12.2	PSEN1	0.038
hsp-12.2	PSEN2	0.009
hsp-12.2	GSK3A	0.021
hsp-12.2	CASP6	0.127
hsp-12.2	BACE1	0.085
hsp-12.2	TIRAP	0.143
hsp-12.2	ACTB	0.104
hsp-12.2	PCBD1	0.182
hsp-12.2	STXBP1	0.079
hsp-12.2	TGFB2	0.086
hsp-12.2	PPIA	0.007
hsp-12.2	GRB2	0.207
hsp-12.2	YWHAZ	0.133
hsp-12.2	DLG4	0.052
hsp-12.2	ADAM17	0.048
hsp-12.2	MDM2	0.083
hsp-12.2	APBA1	0.049
hsp-12.2	DNM1	0.04
hsp-12.2	PIN1	0.054
hsp-12.2	TP53BP2	0.034
hsp-12.2	SPTAN1	0.016
hsp-12.2	CBFB	0.122
hsp-12.2	CDC37	0.135
hsp-12.2	TAF9	0.011
hsp-12.2	EXOC6	0.058
hsp-12.2	SHC3	0.061
hsp-12.2	APBB2	0.061
hsp-12.2	KLK6	0.174
hsp-12.2	MED12	0.02
hsp-12.2	MARK4	0.064
hsp-12.2	PRAM1	0.028
hsp-12.2	PASK	0.033
hsp-12.2	MAP3K5	0.032
hsp-12.2	HSD17B10	0.109
hsp-12.2	RNF32	0.048
hsp-12.2	SLC40A1	0.076
hsp-12.2	MED4	0.191
hsp-12.2	TMEM216	0.025
hsp-12.2	DNAH1	0.011
hsp-12.2	MAPK8IP1	0.064
hsp-12.2	MAST1	0.028
hsp-12.2	AP1M2	0.087
hsp-12.2	TAUF	0.098
hsp-12.2	BACE1A	0.085
spc-1	APBB1	0.105
spc-1	IFIT3	0.077
spc-1	TPD52L2	0.037
spc-1	XRCC3	0.048
spc-1	ZFC3H1	0.188
spc-1	TNFRSF21	0.028
spc-1	FLOT1	0.07
spc-1	APBB3	0.058
spc-1	ABL1	0.141
spc-1	EGFR	0.099
spc-1	A2M	0.181
spc-1	FOS	0.052
spc-1	TGFB1	0.062
spc-1	CRYAB	0.027
spc-1	APOA1	0.052
spc-1	APOE	0.063
spc-1	MBP	0.045
spc-1	CAT	0.075
spc-1	PRNP	0.005
spc-1	APP	0.12
spc-1	JUN	0.049
spc-1	NEFL	0.089
spc-1	CTSD	0.008
spc-1	TUBB	0.068
spc-1	HSP90AA1	0.116
spc-1	NGFR	0.017
spc-1	GNAO1	0.064
spc-1	UCHL1	0.04
spc-1	MAPT	0.024
spc-1	HSPA8	0.098
spc-1	GTF2F2	0.041
spc-1	GFAP	0.08
spc-1	PGAM1	0.049
spc-1	NF1	0.142
spc-1	MARK3	0.111
spc-1	CALR	0.067
spc-1	SHC1	0.019
spc-1	PDIA3	0.081
spc-1	MYH9	0.319
spc-1	CHRNA7	0.038
spc-1	SNCA	0.027
spc-1	CASP3	0.052
spc-1	NSF	0.114
spc-1	NUMB	0.096
spc-1	PSEN1	0.019
spc-1	PSEN2	0.008
spc-1	GSK3A	0.001
spc-1	CASP6	0.048
spc-1	BACE1	0.03
spc-1	TIRAP	0.026
spc-1	ACTB	0.054
spc-1	PCBD1	0.019
spc-1	STXBP1	0.089
spc-1	TGFB2	0.057
spc-1	PPIA	0.03
spc-1	GRB2	0.044
spc-1	YWHAZ	0.045
spc-1	DLG4	0.103
spc-1	ADAM17	0.116
spc-1	MDM2	0.079
spc-1	APBA1	0.132
spc-1	DNM1	0.11
spc-1	PIN1	0.029
spc-1	TP53BP2	0.145
spc-1	SPTAN1	0.739
spc-1	CBFB	0.03
spc-1	CDC37	0.06
spc-1	TAF9	0.041
spc-1	EXOC6	0.139
spc-1	SHC3	0.084
spc-1	APBB2	0.099
spc-1	KLK6	0.008
spc-1	MED12	0.153
spc-1	MARK4	0.025
spc-1	PRAM1	0.027
spc-1	PASK	0.156
spc-1	MAP3K5	0.136
spc-1	HSD17B10	0.036
spc-1	RNF32	0.066
spc-1	SLC40A1	0.025
spc-1	MED4	0.047
spc-1	TMEM216	0.006
spc-1	DNAH1	0.234
spc-1	MAPK8IP1	0.033
spc-1	MAST1	0.116
spc-1	AP1M2	0.068
spc-1	TAUF	0.027
spc-1	BACE1A	0.03
hsp-16.11	APBB1	0.067
hsp-16.11	IFIT3	0.055
hsp-16.11	TPD52L2	0.189
hsp-16.11	XRCC3	0.119
hsp-16.11	ZFC3H1	0.03
hsp-16.11	TNFRSF21	0.085
hsp-16.11	FLOT1	0.136
hsp-16.11	APBB3	0.137
hsp-16.11	ABL1	0.058
hsp-16.11	EGFR	0.046
hsp-16.11	A2M	0.036
hsp-16.11	FOS	0.133
hsp-16.11	TGFB1	0.12
hsp-16.11	CRYAB	0.469
hsp-16.11	APOA1	0.171
hsp-16.11	APOE	0.213
hsp-16.11	MBP	0.09
hsp-16.11	CAT	0.11
hsp-16.11	PRNP	0.05
hsp-16.11	APP	0.084
hsp-16.11	JUN	0.138
hsp-16.11	NEFL	0.09
hsp-16.11	CTSD	0.143
hsp-16.11	TUBB	0.122
hsp-16.11	HSP90AA1	0.069
hsp-16.11	NGFR	0.024
hsp-16.11	GNAO1	0.063
hsp-16.11	UCHL1	0.173
hsp-16.11	MAPT	0.086
hsp-16.11	HSPA8	0.076
hsp-16.11	GTF2F2	0.127
hsp-16.11	GFAP	0.131
hsp-16.11	PGAM1	0.191
hsp-16.11	NF1	0.018
hsp-16.11	MARK3	0.08
hsp-16.11	CALR	0.123
hsp-16.11	SHC1	0.088
hsp-16.11	PDIA3	0.102
hsp-16.11	MYH9	0.031
hsp-16.11	CHRNA7	0.126
hsp-16.11	SNCA	0.117
hsp-16.11	CASP3	0.066
hsp-16.11	NSF	0.087
hsp-16.11	NUMB	0.074
hsp-16.11	PSEN1	0.111
hsp-16.11	PSEN2	0.036
hsp-16.11	GSK3A	0.067
hsp-16.11	CASP6	0.113
hsp-16.11	BACE1	0.115
hsp-16.11	TIRAP	0.061
hsp-16.11	ACTB	0.145
hsp-16.11	PCBD1	0.122
hsp-16.11	STXBP1	0.123
hsp-16.11	TGFB2	0.11
hsp-16.11	PPIA	0.182
hsp-16.11	GRB2	0.02
hsp-16.11	YWHAZ	0.146
hsp-16.11	DLG4	0.076
hsp-16.11	ADAM17	0.055
hsp-16.11	MDM2	0.113
hsp-16.11	APBA1	0.05
hsp-16.11	DNM1	0.066
hsp-16.11	PIN1	0.289
hsp-16.11	TP53BP2	0.043
hsp-16.11	SPTAN1	0.027
hsp-16.11	CBFB	0.255
hsp-16.11	CDC37	0.138
hsp-16.11	TAF9	0.231
hsp-16.11	EXOC6	0.076
hsp-16.11	SHC3	0.112
hsp-16.11	APBB2	0.072
hsp-16.11	KLK6	0.184
hsp-16.11	MED12	0.033
hsp-16.11	MARK4	0.075
hsp-16.11	PRAM1	0.055
hsp-16.11	PASK	0.013
hsp-16.11	MAP3K5	0.048
hsp-16.11	HSD17B10	0.232
hsp-16.11	RNF32	0.136
hsp-16.11	SLC40A1	0.098
hsp-16.11	MED4	0.12
hsp-16.11	TMEM216	0.033
hsp-16.11	DNAH1	0.014
hsp-16.11	MAPK8IP1	0.075
hsp-16.11	MAST1	0.036
hsp-16.11	AP1M2	0.134
hsp-16.11	TAUF	0.067
hsp-16.11	BACE1A	0.115
unc-18	APBB1	0.053
unc-18	IFIT3	0.25
unc-18	TPD52L2	0.108
unc-18	XRCC3	0.172
unc-18	ZFC3H1	0.101
unc-18	TNFRSF21	0.189
unc-18	FLOT1	0.217
unc-18	APBB3	0.093
unc-18	ABL1	0.067
unc-18	EGFR	0.145
unc-18	A2M	0.137
unc-18	FOS	0.016
unc-18	TGFB1	0.05
unc-18	CRYAB	0.068
unc-18	APOA1	0.139
unc-18	APOE	0.184
unc-18	MBP	0.135
unc-18	CAT	0.154
unc-18	PRNP	0.041
unc-18	APP	0.284
unc-18	JUN	0.171
unc-18	NEFL	0.151
unc-18	CTSD	0.252
unc-18	TUBB	0.172
unc-18	HSP90AA1	0.184
unc-18	NGFR	0.021
unc-18	GNAO1	0.191
unc-18	UCHL1	0.127
unc-18	MAPT	0.043
unc-18	HSPA8	0.063
unc-18	GTF2F2	0.131
unc-18	GFAP	0.226
unc-18	PGAM1	0.132
unc-18	NF1	0.084
unc-18	MARK3	0.208
unc-18	CALR	0.167
unc-18	SHC1	0.208
unc-18	PDIA3	0.214
unc-18	MYH9	0.129
unc-18	CHRNA7	0.021
unc-18	SNCA	0.087
unc-18	CASP3	0.157
unc-18	NSF	0.292
unc-18	NUMB	0.032
unc-18	PSEN1	0.135
unc-18	PSEN2	0.037
unc-18	GSK3A	0.14
unc-18	CASP6	0.157
unc-18	BACE1	0.089
unc-18	TIRAP	0.098
unc-18	ACTB	0.111
unc-18	PCBD1	0.061
unc-18	STXBP1	0.652
unc-18	TGFB2	0.216
unc-18	PPIA	0.1
unc-18	GRB2	0.111
unc-18	YWHAZ	0.131
unc-18	DLG4	0.044
unc-18	ADAM17	0.192
unc-18	MDM2	0.205
unc-18	APBA1	0.153
unc-18	DNM1	0.206
unc-18	PIN1	0.08
unc-18	TP53BP2	0.15
unc-18	SPTAN1	0.097
unc-18	CBFB	0.1
unc-18	CDC37	0.216
unc-18	TAF9	0.093
unc-18	EXOC6	0.171
unc-18	SHC3	0.021
unc-18	APBB2	0.251
unc-18	KLK6	0.039
unc-18	MED12	0.115
unc-18	MARK4	0.039
unc-18	PRAM1	0.027
unc-18	PASK	0.1
unc-18	MAP3K5	0.154
unc-18	HSD17B10	0.028
unc-18	RNF32	0.077
unc-18	SLC40A1	0.217
unc-18	MED4	0.153
unc-18	TMEM216	0.084
unc-18	DNAH1	0.071
unc-18	MAPK8IP1	0.063
unc-18	MAST1	0.169
unc-18	AP1M2	0.226
unc-18	TAUF	0.058
unc-18	BACE1A	0.089
unc-101	APBB1	0.118
unc-101	IFIT3	0.032
unc-101	TPD52L2	0.2
unc-101	XRCC3	0.148
unc-101	ZFC3H1	0.083
unc-101	TNFRSF21	0.057
unc-101	FLOT1	0.147
unc-101	APBB3	0.207
unc-101	ABL1	0.091
unc-101	EGFR	0.091
unc-101	A2M	0.105
unc-101	FOS	0.14
unc-101	TGFB1	0.078
unc-101	CRYAB	0.144
unc-101	APOA1	0.16
unc-101	APOE	0.038
unc-101	MBP	0.207
unc-101	CAT	0.1
unc-101	PRNP	0.118
unc-101	APP	0.176
unc-101	JUN	0.19
unc-101	NEFL	0.221
unc-101	CTSD	0.281
unc-101	TUBB	0.078
unc-101	HSP90AA1	0.141
unc-101	NGFR	0.005
unc-101	GNAO1	0.296
unc-101	UCHL1	0.188
unc-101	MAPT	0.083
unc-101	HSPA8	0.216
unc-101	GTF2F2	0.133
unc-101	GFAP	0.061
unc-101	PGAM1	0.064
unc-101	NF1	0.041
unc-101	MARK3	0.198
unc-101	CALR	0.193
unc-101	SHC1	0.047
unc-101	PDIA3	0.212
unc-101	MYH9	0.084
unc-101	CHRNA7	0.213
unc-101	SNCA	0.125
unc-101	CASP3	0.145
unc-101	NSF	0.241
unc-101	NUMB	0.179
unc-101	PSEN1	0.123
unc-101	PSEN2	0.202
unc-101	GSK3A	0.228
unc-101	CASP6	0.22
unc-101	BACE1	0.081
unc-101	TIRAP	0.03
unc-101	ACTB	0.032
unc-101	PCBD1	0.063
unc-101	STXBP1	0.224
unc-101	TGFB2	0.261
unc-101	PPIA	0.138
unc-101	GRB2	0.11
unc-101	YWHAZ	0.227
unc-101	DLG4	0.209
unc-101	ADAM17	0.127
unc-101	MDM2	0.035
unc-101	APBA1	0.147
unc-101	DNM1	0.158
unc-101	PIN1	0.118
unc-101	TP53BP2	0.122
unc-101	SPTAN1	0.07
unc-101	CBFB	0.044
unc-101	CDC37	0.197
unc-101	TAF9	0.197
unc-101	EXOC6	0.177
unc-101	SHC3	0.145
unc-101	APBB2	0.143
unc-101	KLK6	0.064
unc-101	MED12	0.07
unc-101	MARK4	0.175
unc-101	PRAM1	0.058
unc-101	PASK	0.083
unc-101	MAP3K5	0.118
unc-101	HSD17B10	0.001
unc-101	RNF32	0.117
unc-101	SLC40A1	0.049
unc-101	MED4	0.273
unc-101	TMEM216	0.041
unc-101	DNAH1	0.041
unc-101	MAPK8IP1	0.167
unc-101	MAST1	0.1
unc-101	AP1M2	0.863
unc-101	TAUF	0.211
unc-101	BACE1A	0.081
dyn-1	APBB1	0.072
dyn-1	IFIT3	0.182
dyn-1	TPD52L2	0.114
dyn-1	XRCC3	0.151
dyn-1	ZFC3H1	0.097
dyn-1	TNFRSF21	0.269
dyn-1	FLOT1	0.177
dyn-1	APBB3	0.214
dyn-1	ABL1	0.241
dyn-1	EGFR	0.01
dyn-1	A2M	0.161
dyn-1	FOS	0.176
dyn-1	TGFB1	0.017
dyn-1	CRYAB	0.082
dyn-1	APOA1	0.12
dyn-1	APOE	0.159
dyn-1	MBP	0.02
dyn-1	CAT	0.163
dyn-1	PRNP	0.035
dyn-1	APP	0.225
dyn-1	JUN	0.081
dyn-1	NEFL	0.276
dyn-1	CTSD	0.038
dyn-1	TUBB	0.166
dyn-1	HSP90AA1	0.273
dyn-1	NGFR	0.015
dyn-1	GNAO1	0.155
dyn-1	UCHL1	0.108
dyn-1	MAPT	0.05
dyn-1	HSPA8	0.306
dyn-1	GTF2F2	0.108
dyn-1	GFAP	0.223
dyn-1	PGAM1	0.122
dyn-1	NF1	0.102
dyn-1	MARK3	0.18
dyn-1	CALR	0.107
dyn-1	SHC1	0.028
dyn-1	PDIA3	0.233
dyn-1	MYH9	0.136
dyn-1	CHRNA7	0.005
dyn-1	SNCA	0.049
dyn-1	CASP3	0.106
dyn-1	NSF	0.256
dyn-1	NUMB	0.202
dyn-1	PSEN1	0.002
dyn-1	PSEN2	0.026
dyn-1	GSK3A	0.027
dyn-1	CASP6	0.114
dyn-1	BACE1	0.211
dyn-1	TIRAP	0.023
dyn-1	ACTB	0.183
dyn-1	PCBD1	0.058
dyn-1	STXBP1	0.223
dyn-1	TGFB2	0.146
dyn-1	PPIA	0.056
dyn-1	GRB2	0.08
dyn-1	YWHAZ	0.132
dyn-1	DLG4	0.273
dyn-1	ADAM17	0.236
dyn-1	MDM2	0.16
dyn-1	APBA1	0.15
dyn-1	DNM1	0.764
dyn-1	PIN1	0.087
dyn-1	TP53BP2	0.177
dyn-1	SPTAN1	0.124
dyn-1	CBFB	0.095
dyn-1	CDC37	0.207
dyn-1	TAF9	0.068
dyn-1	EXOC6	0.162
dyn-1	SHC3	0.049
dyn-1	APBB2	0.245
dyn-1	KLK6	0.091
dyn-1	MED12	0.153
dyn-1	MARK4	0.188
dyn-1	PRAM1	0.034
dyn-1	PASK	0.218
dyn-1	MAP3K5	0.117
dyn-1	HSD17B10	0.118
dyn-1	RNF32	0.127
dyn-1	SLC40A1	0.178
dyn-1	MED4	0.094
dyn-1	TMEM216	0.078
dyn-1	DNAH1	0.077
dyn-1	MAPK8IP1	0.1
dyn-1	MAST1	0.191
dyn-1	AP1M2	0.009
dyn-1	TAUF	0.064
dyn-1	BACE1A	0.211
par-5	APBB1	0.029
par-5	IFIT3	0.15
par-5	TPD52L2	0.242
par-5	XRCC3	0.119
par-5	ZFC3H1	0.05
par-5	TNFRSF21	0.051
par-5	FLOT1	0.246
par-5	APBB3	0.019
par-5	ABL1	0.032
par-5	EGFR	0.067
par-5	A2M	0.049
par-5	FOS	0.224
par-5	TGFB1	0.153
par-5	CRYAB	0.092
par-5	APOA1	0.267
par-5	APOE	0.195
par-5	MBP	0.157
par-5	CAT	0.015
par-5	PRNP	0.025
par-5	APP	0.134
par-5	JUN	0.105
par-5	NEFL	0.212
par-5	CTSD	0.178
par-5	TUBB	0.058
par-5	HSP90AA1	0.168
par-5	NGFR	0.037
par-5	GNAO1	0.299
par-5	UCHL1	0.287
par-5	MAPT	0.086
par-5	HSPA8	0.116
par-5	GTF2F2	0.147
par-5	GFAP	0.212
par-5	PGAM1	0.206
par-5	NF1	0.032
par-5	MARK3	0.08
par-5	CALR	0.084
par-5	SHC1	0.054
par-5	PDIA3	0.192
par-5	MYH9	0.056
par-5	CHRNA7	0.089
par-5	SNCA	0.194
par-5	CASP3	0.152
par-5	NSF	0.146
par-5	NUMB	0.114
par-5	PSEN1	0.031
par-5	PSEN2	0.049
par-5	GSK3A	0.155
par-5	CASP6	0.259
par-5	BACE1	0.122
par-5	TIRAP	0.288
par-5	ACTB	0.194
par-5	PCBD1	0.075
par-5	STXBP1	0.128
par-5	TGFB2	0.031
par-5	PPIA	0.045
par-5	GRB2	0.204
par-5	YWHAZ	0.852
par-5	DLG4	0.132
par-5	ADAM17	0.116
par-5	MDM2	0.202
par-5	APBA1	0.09
par-5	DNM1	0.101
par-5	PIN1	0.27
par-5	TP53BP2	0.08
par-5	SPTAN1	0.051
par-5	CBFB	0.255
par-5	CDC37	0.301
par-5	TAF9	0.156
par-5	EXOC6	0.049
par-5	SHC3	0.151
par-5	APBB2	0.103
par-5	KLK6	0.081
par-5	MED12	0.043
par-5	MARK4	0.025
par-5	PRAM1	0.084
par-5	PASK	0.089
par-5	MAP3K5	0.061
par-5	HSD17B10	0.254
par-5	RNF32	0.208
par-5	SLC40A1	0.099
par-5	MED4	0.273
par-5	TMEM216	0.168
par-5	DNAH1	0.027
par-5	MAPK8IP1	0.101
par-5	MAST1	0.068
par-5	AP1M2	0.106
par-5	TAUF	0.138
par-5	BACE1A	0.122
acr-7	APBB1	0.121
acr-7	IFIT3	0.122
acr-7	TPD52L2	0.003
acr-7	XRCC3	0.005
acr-7	ZFC3H1	0.098
acr-7	TNFRSF21	0.006
acr-7	FLOT1	0.086
acr-7	APBB3	0.014
acr-7	ABL1	0.078
acr-7	EGFR	0.128
acr-7	A2M	0.056
acr-7	FOS	0.085
acr-7	TGFB1	0.073
acr-7	CRYAB	0.119
acr-7	APOA1	0.159
acr-7	APOE	0.086
acr-7	MBP	0.002
acr-7	CAT	0.252
acr-7	PRNP	0.017
acr-7	APP	0.132
acr-7	JUN	0.006
acr-7	NEFL	0.09
acr-7	CTSD	0.275
acr-7	TUBB	0.105
acr-7	HSP90AA1	0.067
acr-7	NGFR	0.007
acr-7	GNAO1	0.052
acr-7	UCHL1	0.008
acr-7	MAPT	0.07
acr-7	HSPA8	0.071
acr-7	GTF2F2	0.084
acr-7	GFAP	0.235
acr-7	PGAM1	0.143
acr-7	NF1	0.066
acr-7	MARK3	0.04
acr-7	CALR	0.1
acr-7	SHC1	0.002
acr-7	PDIA3	0.029
acr-7	MYH9	0.082
acr-7	CHRNA7	0.514
acr-7	SNCA	0.003
acr-7	CASP3	0.029
acr-7	NSF	0.15
acr-7	NUMB	0.019
acr-7	PSEN1	0.289
acr-7	PSEN2	0.176
acr-7	GSK3A	0.177
acr-7	CASP6	0.139
acr-7	BACE1	0.268
acr-7	TIRAP	0.022
acr-7	ACTB	0.131
acr-7	PCBD1	0.075
acr-7	STXBP1	0.086
acr-7	TGFB2	0.075
acr-7	PPIA	0.004
acr-7	GRB2	0.124
acr-7	YWHAZ	0.081
acr-7	DLG4	0.057
acr-7	ADAM17	0.252
acr-7	MDM2	0.009
acr-7	APBA1	0.078
acr-7	DNM1	0.225
acr-7	PIN1	0.129
acr-7	TP53BP2	0.075
acr-7	SPTAN1	0.022
acr-7	CBFB	0.098
acr-7	CDC37	0.121
acr-7	TAF9	0.159
acr-7	EXOC6	0.147
acr-7	SHC3	0.051
acr-7	APBB2	0.188
acr-7	KLK6	0.128
acr-7	MED12	0.08
acr-7	MARK4	0.004
acr-7	PRAM1	0.023
acr-7	PASK	0.028
acr-7	MAP3K5	0.129
acr-7	HSD17B10	0.004
acr-7	RNF32	0.112
acr-7	SLC40A1	0.2
acr-7	MED4	0.091
acr-7	TMEM216	0.097
acr-7	DNAH1	0.018
acr-7	MAPK8IP1	0.005
acr-7	MAST1	0.065
acr-7	AP1M2	0.197
acr-7	TAUF	0.097
acr-7	BACE1A	0.268
acr-16	APBB1	0.192
acr-16	IFIT3	0.057
acr-16	TPD52L2	0.077
acr-16	XRCC3	0.01
acr-16	ZFC3H1	0.089
acr-16	TNFRSF21	0.04
acr-16	FLOT1	0.013
acr-16	APBB3	0.115
acr-16	ABL1	0.019
acr-16	EGFR	0.031
acr-16	A2M	0.126
acr-16	FOS	0.164
acr-16	TGFB1	0.079
acr-16	CRYAB	0.107
acr-16	APOA1	0.057
acr-16	APOE	0.009
acr-16	MBP	0.055
acr-16	CAT	0.281
acr-16	PRNP	0.091
acr-16	APP	0.044
acr-16	JUN	0.09
acr-16	NEFL	0.059
acr-16	CTSD	0.241
acr-16	TUBB	0.119
acr-16	HSP90AA1	0.186
acr-16	NGFR	0.02
acr-16	GNAO1	0.087
acr-16	UCHL1	0.069
acr-16	MAPT	0.008
acr-16	HSPA8	0.035
acr-16	GTF2F2	0.068
acr-16	GFAP	0.063
acr-16	PGAM1	0.004
acr-16	NF1	0.068
acr-16	MARK3	0.051
acr-16	CALR	0.006
acr-16	SHC1	0.09
acr-16	PDIA3	0.097
acr-16	MYH9	0.085
acr-16	CHRNA7	0.568
acr-16	SNCA	0.1
acr-16	CASP3	0.032
acr-16	NSF	0.157
acr-16	NUMB	0.158
acr-16	PSEN1	0.314
acr-16	PSEN2	0.163
acr-16	GSK3A	0.247
acr-16	CASP6	0.154
acr-16	BACE1	0.171
acr-16	TIRAP	0.112
acr-16	ACTB	0.207
acr-16	PCBD1	0.059
acr-16	STXBP1	0.031
acr-16	TGFB2	0.286
acr-16	PPIA	0.006
acr-16	GRB2	0.083
acr-16	YWHAZ	0.052
acr-16	DLG4	0.21
acr-16	ADAM17	0.163
acr-16	MDM2	0.041
acr-16	APBA1	0.027
acr-16	DNM1	0.089
acr-16	PIN1	0.041
acr-16	TP53BP2	0.083
acr-16	SPTAN1	0.008
acr-16	CBFB	0.044
acr-16	CDC37	0.003
acr-16	TAF9	0.028
acr-16	EXOC6	0.055
acr-16	SHC3	0.047
acr-16	APBB2	0.064
acr-16	KLK6	0.017
acr-16	MED12	0.086
acr-16	MARK4	0.062
acr-16	PRAM1	0.039
acr-16	PASK	0.03
acr-16	MAP3K5	0.034
acr-16	HSD17B10	0.04
acr-16	RNF32	0.085
acr-16	SLC40A1	0.243
acr-16	MED4	0.22
acr-16	TMEM216	0.085
acr-16	DNAH1	0.037
acr-16	MAPK8IP1	0.085
acr-16	MAST1	0.03
acr-16	AP1M2	0.105
acr-16	TAUF	0.011
acr-16	BACE1A	0.171
sel-12	APBB1	0.041
sel-12	IFIT3	0.054
sel-12	TPD52L2	0.101
sel-12	XRCC3	0.004
sel-12	ZFC3H1	0.069
sel-12	TNFRSF21	0.03
sel-12	FLOT1	0.03
sel-12	APBB3	0.002
sel-12	ABL1	0.03
sel-12	EGFR	0.119
sel-12	A2M	0.095
sel-12	FOS	0.023
sel-12	TGFB1	0.254
sel-12	CRYAB	0.013
sel-12	APOA1	0.051
sel-12	APOE	0.004
sel-12	MBP	0.004
sel-12	CAT	0.029
sel-12	PRNP	0.052
sel-12	APP	0.065
sel-12	JUN	0.032
sel-12	NEFL	0.02
sel-12	CTSD	0.195
sel-12	TUBB	0.01
sel-12	HSP90AA1	0.016
sel-12	NGFR	0.043
sel-12	GNAO1	0.003
sel-12	UCHL1	0.035
sel-12	MAPT	0.022
sel-12	HSPA8	0.008
sel-12	GTF2F2	0.135
sel-12	GFAP	0.061
sel-12	PGAM1	0.055
sel-12	NF1	0.043
sel-12	MARK3	0.05
sel-12	CALR	0.033
sel-12	SHC1	0.04
sel-12	PDIA3	0.019
sel-12	MYH9	0.005
sel-12	CHRNA7	0.174
sel-12	SNCA	0.012
sel-12	CASP3	0.127
sel-12	NSF	0.043
sel-12	NUMB	0.033
sel-12	PSEN1	0.602
sel-12	PSEN2	0.604
sel-12	GSK3A	0.171
sel-12	CASP6	0.003
sel-12	BACE1	0.005
sel-12	TIRAP	0.139
sel-12	ACTB	0.24
sel-12	PCBD1	0.074
sel-12	STXBP1	0.104
sel-12	TGFB2	0.185
sel-12	PPIA	0.077
sel-12	GRB2	0.022
sel-12	YWHAZ	0.185
sel-12	DLG4	0.003
sel-12	ADAM17	0.015
sel-12	MDM2	0.032
sel-12	APBA1	0.02
sel-12	DNM1	0.132
sel-12	PIN1	0.113
sel-12	TP53BP2	0.126
sel-12	SPTAN1	0.014
sel-12	CBFB	0.015
sel-12	CDC37	0.203
sel-12	TAF9	0.14
sel-12	EXOC6	0.206
sel-12	SHC3	0.004
sel-12	APBB2	0.048
sel-12	KLK6	0.153
sel-12	MED12	0.034
sel-12	MARK4	0.004
sel-12	PRAM1	0.029
sel-12	PASK	0.032
sel-12	MAP3K5	0.112
sel-12	HSD17B10	0.147
sel-12	RNF32	0.047
sel-12	SLC40A1	0.246
sel-12	MED4	0.022
sel-12	TMEM216	0.139
sel-12	DNAH1	0.034
sel-12	MAPK8IP1	0.031
sel-12	MAST1	0.099
sel-12	AP1M2	0.154
sel-12	TAUF	0.03
sel-12	BACE1A	0.005
P55326	APBB1	0.097
P55326	IFIT3	0.158
P55326	TPD52L2	0.43
P55326	XRCC3	0.1
P55326	ZFC3H1	0.039
P55326	TNFRSF21	0.066
P55326	FLOT1	0.196
P55326	APBB3	0.003
P55326	ABL1	0.057
P55326	EGFR	0.05
P55326	A2M	0.051
P55326	FOS	0.212
P55326	TGFB1	0.174
P55326	CRYAB	0.299
P55326	APOA1	0.234
P55326	APOE	0.234
P55326	MBP	0.147
P55326	CAT	0.103
P55326	PRNP	0.048
P55326	APP	0.101
P55326	JUN	0.126
P55326	NEFL	0.17
P55326	CTSD	0.127
P55326	TUBB	0.03
P55326	HSP90AA1	0.087
P55326	NGFR	0.178
P55326	GNAO1	0.16
P55326	UCHL1	0.256
P55326	MAPT	0.095
P55326	HSPA8	0.082
P55326	GTF2F2	0.234
P55326	GFAP	0.176
P55326	PGAM1	0.157
P55326	NF1	0.029
P55326	MARK3	0.116
P55326	CALR	0.053
P55326	SHC1	0.033
P55326	PDIA3	0.037
P55326	MYH9	0.049
P55326	CHRNA7	0.032
P55326	SNCA	0.125
P55326	CASP3	0.147
P55326	NSF	0.128
P55326	NUMB	0.13
P55326	PSEN1	0.035
P55326	PSEN2	0.168
P55326	GSK3A	0.017
P55326	CASP6	0.006
P55326	BACE1	0.157
P55326	TIRAP	0.284
P55326	ACTB	0.055
P55326	PCBD1	0.102
P55326	STXBP1	0.126
P55326	TGFB2	0.151
P55326	PPIA	0.084
P55326	GRB2	0.324
P55326	YWHAZ	0.273
P55326	DLG4	0.096
P55326	ADAM17	0.096
P55326	MDM2	0.092
P55326	APBA1	0.089
P55326	DNM1	0.087
P55326	PIN1	0.093
P55326	TP53BP2	0.071
P55326	SPTAN1	0.032
P55326	CBFB	0.122
P55326	CDC37	0.221
P55326	TAF9	0.144
P55326	EXOC6	0.097
P55326	SHC3	0.025
P55326	APBB2	0.116
P55326	KLK6	0.037
P55326	MED12	0.041
P55326	MARK4	0.092
P55326	PRAM1	0.107
P55326	PASK	0.031
P55326	MAP3K5	0.059
P55326	HSD17B10	0.028
P55326	RNF32	0.142
P55326	SLC40A1	0.11
P55326	MED4	0.037
P55326	TMEM216	0.019
P55326	DNAH1	0.021
P55326	MAPK8IP1	0.098
P55326	MAST1	0.049
P55326	AP1M2	0.13
P55326	TAUF	0.145
P55326	BACE1A	0.157
spe-4	APBB1	0.082
spe-4	IFIT3	0.266
spe-4	TPD52L2	0.149
spe-4	XRCC3	0.18
spe-4	ZFC3H1	0.078
spe-4	TNFRSF21	0.189
spe-4	FLOT1	0.027
spe-4	APBB3	0.194
spe-4	ABL1	0.152
spe-4	EGFR	0.136
spe-4	A2M	0.11
spe-4	FOS	0.202
spe-4	TGFB1	0.177
spe-4	CRYAB	0.151
spe-4	APOA1	0.217
spe-4	APOE	0.022
spe-4	MBP	0.153
spe-4	CAT	0.046
spe-4	PRNP	0.031
spe-4	APP	0.191
spe-4	JUN	0.102
spe-4	NEFL	0.11
spe-4	CTSD	0.053
spe-4	TUBB	0.178
spe-4	HSP90AA1	0.062
spe-4	NGFR	0.01
spe-4	GNAO1	0.124
spe-4	UCHL1	0.055
spe-4	MAPT	0.051
spe-4	HSPA8	0.175
spe-4	GTF2F2	0.025
spe-4	GFAP	0.213
spe-4	PGAM1	0.178
spe-4	NF1	0.063
spe-4	MARK3	0.191
spe-4	CALR	0.186
spe-4	SHC1	0.058
spe-4	PDIA3	0.174
spe-4	MYH9	0.084
spe-4	CHRNA7	0.026
spe-4	SNCA	0.097
spe-4	CASP3	0.089
spe-4	NSF	0.027
spe-4	NUMB	0.005
spe-4	PSEN1	0.337
spe-4	PSEN2	0.308
spe-4	GSK3A	0.247
spe-4	CASP6	0.156
spe-4	BACE1	0.083
spe-4	TIRAP	0.142
spe-4	ACTB	0.179
spe-4	PCBD1	0.066
spe-4	STXBP1	0.212
spe-4	TGFB2	0.214
spe-4	PPIA	0.088
spe-4	GRB2	0.095
spe-4	YWHAZ	0.161
spe-4	DLG4	0.068
spe-4	ADAM17	0.096
spe-4	MDM2	0.204
spe-4	APBA1	0.066
spe-4	DNM1	0.141
spe-4	PIN1	0.11
spe-4	TP53BP2	0.068
spe-4	SPTAN1	0.031
spe-4	CBFB	0.095
spe-4	CDC37	0.21
spe-4	TAF9	0.188
spe-4	EXOC6	0.129
spe-4	SHC3	0.007
spe-4	APBB2	0.12
spe-4	KLK6	0.162
spe-4	MED12	0.03
spe-4	MARK4	0.224
spe-4	PRAM1	0.004
spe-4	PASK	0.1
spe-4	MAP3K5	0.126
spe-4	HSD17B10	0.024
spe-4	RNF32	0.15
spe-4	SLC40A1	0.231
spe-4	MED4	0.129
spe-4	TMEM216	0.078
spe-4	DNAH1	0.02
spe-4	MAPK8IP1	0.015
spe-4	MAST1	0.082
spe-4	AP1M2	0.018
spe-4	TAUF	0.112
spe-4	BACE1A	0.083
nmy-2	APBB1	0.035
nmy-2	IFIT3	0.099
nmy-2	TPD52L2	0.034
nmy-2	XRCC3	0.06
nmy-2	ZFC3H1	0.171
nmy-2	TNFRSF21	0.088
nmy-2	FLOT1	0.096
nmy-2	APBB3	0.044
nmy-2	ABL1	0.201
nmy-2	EGFR	0.106
nmy-2	A2M	0.055
nmy-2	FOS	0.051
nmy-2	TGFB1	0.081
nmy-2	CRYAB	0.016
nmy-2	APOA1	0.068
nmy-2	APOE	0.069
nmy-2	MBP	0.027
nmy-2	CAT	0.047
nmy-2	PRNP	0.016
nmy-2	APP	0.116
nmy-2	JUN	0.069
nmy-2	NEFL	0.12
nmy-2	CTSD	0.077
nmy-2	TUBB	0.09
nmy-2	HSP90AA1	0.142
nmy-2	NGFR	0.006
nmy-2	GNAO1	0.068
nmy-2	UCHL1	0.045
nmy-2	MAPT	0.067
nmy-2	HSPA8	0.13
nmy-2	GTF2F2	0.056
nmy-2	GFAP	0.102
nmy-2	PGAM1	0.049
nmy-2	NF1	0.131
nmy-2	MARK3	0.132
nmy-2	CALR	0.082
nmy-2	SHC1	0.015
nmy-2	PDIA3	0.096
nmy-2	MYH9	0.655
nmy-2	CHRNA7	0.024
nmy-2	SNCA	0.028
nmy-2	CASP3	0.039
nmy-2	NSF	0.14
nmy-2	NUMB	0.062
nmy-2	PSEN1	0.012
nmy-2	PSEN2	0.013
nmy-2	GSK3A	0.025
nmy-2	CASP6	0.055
nmy-2	BACE1	0.066
nmy-2	TIRAP	0.011
nmy-2	ACTB	0.068
nmy-2	PCBD1	0.022
nmy-2	STXBP1	0.121
nmy-2	TGFB2	0.076
nmy-2	PPIA	0.033
nmy-2	GRB2	0.047
nmy-2	YWHAZ	0.055
nmy-2	DLG4	0.115
nmy-2	ADAM17	0.15
nmy-2	MDM2	0.102
nmy-2	APBA1	0.119
nmy-2	DNM1	0.138
nmy-2	PIN1	0.028
nmy-2	TP53BP2	0.193
nmy-2	SPTAN1	0.328
nmy-2	CBFB	0.036
nmy-2	CDC37	0.081
nmy-2	TAF9	0.047
nmy-2	EXOC6	0.14
nmy-2	SHC3	0.016
nmy-2	APBB2	0.135
nmy-2	KLK6	0.038
nmy-2	MED12	0.252
nmy-2	MARK4	0.072
nmy-2	PRAM1	0.11
nmy-2	PASK	0.16
nmy-2	MAP3K5	0.207
nmy-2	HSD17B10	0.055
nmy-2	RNF32	0.068
nmy-2	SLC40A1	0.112
nmy-2	MED4	0.055
nmy-2	TMEM216	0.024
nmy-2	DNAH1	0.161
nmy-2	MAPK8IP1	0.017
nmy-2	MAST1	0.119
nmy-2	AP1M2	0.08
nmy-2	TAUF	0.021
nmy-2	BACE1A	0.066
apl-1	APBB1	0.12
apl-1	IFIT3	0.29
apl-1	TPD52L2	0.099
apl-1	XRCC3	0.021
apl-1	ZFC3H1	0.126
apl-1	TNFRSF21	0.288
apl-1	FLOT1	0.204
apl-1	APBB3	0.006
apl-1	ABL1	0.193
apl-1	EGFR	0.105
apl-1	A2M	0.102
apl-1	FOS	0.182
apl-1	TGFB1	0.067
apl-1	CRYAB	0.054
apl-1	APOA1	0.145
apl-1	APOE	0.169
apl-1	MBP	0.097
apl-1	CAT	0.165
apl-1	PRNP	0.011
apl-1	APP	0.404
apl-1	JUN	0.011
apl-1	NEFL	0.299
apl-1	CTSD	0.028
apl-1	TUBB	0.037
apl-1	HSP90AA1	0.271
apl-1	NGFR	0.178
apl-1	GNAO1	0.125
apl-1	UCHL1	0.086
apl-1	MAPT	0.179
apl-1	HSPA8	0.207
apl-1	GTF2F2	0.116
apl-1	GFAP	0.251
apl-1	PGAM1	0.127
apl-1	NF1	0.074
apl-1	MARK3	0.222
apl-1	CALR	0.26
apl-1	SHC1	0.01
apl-1	PDIA3	0.268
apl-1	MYH9	0.158
apl-1	CHRNA7	0.037
apl-1	SNCA	0.086
apl-1	CASP3	0.147
apl-1	NSF	0.249
apl-1	NUMB	0.258
apl-1	PSEN1	0.052
apl-1	PSEN2	0.072
apl-1	GSK3A	0.05
apl-1	CASP6	0.061
apl-1	BACE1	0.044
apl-1	TIRAP	0.065
apl-1	ACTB	0.151
apl-1	PCBD1	0.05
apl-1	STXBP1	0.21
apl-1	TGFB2	0.088
apl-1	PPIA	0.062
apl-1	GRB2	0.13
apl-1	YWHAZ	0.152
apl-1	DLG4	0.133
apl-1	ADAM17	0.183
apl-1	MDM2	0.214
apl-1	APBA1	0.189
[truncated: 2,491 more rows]

## Sheet: Table 1C
APL-1 and PTL-1 network from STRING
Sequence similarity
C. elegans protein	Human protein	Sequence similarity
6239.B0403.4	9606.ENSP00000002165	0.082
6239.C03G6.19	9606.ENSP00000002165	0.192
6239.C05D11.7b.1	9606.ENSP00000002165	0.123
6239.C05E4.1.2	9606.ENSP00000002165	0.13
6239.C05E4.3	9606.ENSP00000002165	0.186
6239.C07A12.4a.1	9606.ENSP00000002165	0.194
6239.C07G1.1	9606.ENSP00000002165	0.093
6239.C09H6.2a	9606.ENSP00000002165	0.003
6239.C18C4.10b.1	9606.ENSP00000002165	0.09
6239.C18E3.8	9606.ENSP00000002165	0.015
6239.C18E9.11b	9606.ENSP00000002165	0.262
6239.C26E6.8	9606.ENSP00000002165	0.094
6239.C42D8.8a	9606.ENSP00000002165	0.029
6239.C44B11.3	9606.ENSP00000002165	0.046
6239.C44B12.2a	9606.ENSP00000002165	0.04
6239.C47E8.7.1	9606.ENSP00000002165	0.044
6239.C52E12.2b	9606.ENSP00000002165	0.109
6239.C55B6.2	9606.ENSP00000002165	0.148
6239.DY3.7	9606.ENSP00000002165	0.115
6239.F01F1.12a.1	9606.ENSP00000002165	0.053
6239.F07F6.6.1	9606.ENSP00000002165	0.169
6239.F14B4.1	9606.ENSP00000002165	0.131
6239.F20D6.4d	9606.ENSP00000002165	0.029
6239.F35H12.3	9606.ENSP00000002165	0.057
6239.F42G9.9b.1	9606.ENSP00000002165	0.01
6239.F44A6.1b	9606.ENSP00000002165	0.236
6239.F47F2.1b	9606.ENSP00000002165	0.233
6239.F52D10.3a.1	9606.ENSP00000002165	0.052
6239.F56D12.4a	9606.ENSP00000002165	0.092
6239.F57C7.3a	9606.ENSP00000002165	0.011
6239.F58G6.1.1	9606.ENSP00000002165	0.018
6239.H03A11.1	9606.ENSP00000002165	0.222
6239.K07A9.2	9606.ENSP00000002165	0.225
6239.K07D8.1	9606.ENSP00000002165	0.006
6239.K08E5.3a	9606.ENSP00000002165	0.033
6239.M03F4.7a	9606.ENSP00000002165	0.187
6239.M117.2a.2	9606.ENSP00000002165	0.044
6239.M7.2b	9606.ENSP00000002165	0.229
6239.T04H1.2.1	9606.ENSP00000002165	0.111
6239.T05D4.1.1	9606.ENSP00000002165	0.175
6239.T05E11.3a.1	9606.ENSP00000002165	0.135
6239.T27E9.3	9606.ENSP00000002165	0.177
6239.T28D6.9	9606.ENSP00000002165	0.092
6239.VF36H2L.1	9606.ENSP00000002165	0.082
6239.W03F8.5	9606.ENSP00000002165	0.004
6239.W03G11.3	9606.ENSP00000002165	0.568
6239.W04D2.1a	9606.ENSP00000002165	0.142
6239.W08E3.3a	9606.ENSP00000002165	0.198
6239.Y116A8A.9b.2	9606.ENSP00000002165	0.246
6239.Y37A1B.12	9606.ENSP00000002165	0.194
6239.Y37A1B.13	9606.ENSP00000002165	0.204
6239.Y49E10.4	9606.ENSP00000002165	0.234
6239.Y54E10BL.4	9606.ENSP00000002165	0.197
6239.Y54F10AM.2a	9606.ENSP00000002165	0.153
6239.Y71H2AM.20a.1	9606.ENSP00000002165	0.234
6239.ZC434.6b	9606.ENSP00000002165	0.026
6239.ZK1307.8.3	9606.ENSP00000002165	0.152
6239.ZK154.3	9606.ENSP00000002165	0.175
6239.ZK154.7	9606.ENSP00000002165	0.232
6239.ZK632.6	9606.ENSP00000002165	0.229
6239.ZK909.2c	9606.ENSP00000002165	0.276
6239.B0403.4	9606.ENSP00000053867	0.005
6239.C03G6.19	9606.ENSP00000053867	0.037
6239.C05D11.7b.1	9606.ENSP00000053867	0.016
6239.C05E4.1.2	9606.ENSP00000053867	0.006
6239.C05E4.3	9606.ENSP00000053867	0.002
6239.C07A12.4a.1	9606.ENSP00000053867	0.004
6239.C07G1.1	9606.ENSP00000053867	0.199
6239.C09H6.2a	9606.ENSP00000053867	0.003
6239.C18C4.10b.1	9606.ENSP00000053867	0.015
6239.C18E3.8	9606.ENSP00000053867	0.095
6239.C18E9.11b	9606.ENSP00000053867	0.006
6239.C26E6.8	9606.ENSP00000053867	0.078
6239.C42D8.8a	9606.ENSP00000053867	0.05
6239.C44B11.3	9606.ENSP00000053867	0.227
6239.C44B12.2a	9606.ENSP00000053867	0.142
6239.C47E8.7.1	9606.ENSP00000053867	0.001
6239.C52E12.2b	9606.ENSP00000053867	0.002
6239.C55B6.2	9606.ENSP00000053867	0.001
6239.DY3.7	9606.ENSP00000053867	0.145
6239.F01F1.12a.1	9606.ENSP00000053867	0.001
6239.F07F6.6.1	9606.ENSP00000053867	0.051
6239.F14B4.1	9606.ENSP00000053867	0.061
6239.F20D6.4d	9606.ENSP00000053867	0.004
6239.F35H12.3	9606.ENSP00000053867	0.029
6239.F42G9.9b.1	9606.ENSP00000053867	0.003
6239.F44A6.1b	9606.ENSP00000053867	0.036
6239.F47F2.1b	9606.ENSP00000053867	0.001
6239.F52D10.3a.1	9606.ENSP00000053867	0.009
6239.F56D12.4a	9606.ENSP00000053867	0.067
6239.F57C7.3a	9606.ENSP00000053867	0.002
6239.F58G6.1.1	9606.ENSP00000053867	0.002
6239.H03A11.1	9606.ENSP00000053867	0.003
6239.K07A9.2	9606.ENSP00000053867	0.008
6239.K07D8.1	9606.ENSP00000053867	0.099
6239.K08E5.3a	9606.ENSP00000053867	0.064
6239.M03F4.7a	9606.ENSP00000053867	0.004
6239.M117.2a.2	9606.ENSP00000053867	0.005
6239.M7.2b	9606.ENSP00000053867	0.004
6239.T04H1.2.1	9606.ENSP00000053867	0.026
6239.T05D4.1.1	9606.ENSP00000053867	0.028
6239.T05E11.3a.1	9606.ENSP00000053867	0.003
6239.T27E9.3	9606.ENSP00000053867	0.002
6239.T28D6.9	9606.ENSP00000053867	0.007
6239.VF36H2L.1	9606.ENSP00000053867	0.003
6239.W03F8.5	9606.ENSP00000053867	0.12
6239.W03G11.3	9606.ENSP00000053867	0.002
6239.W04D2.1a	9606.ENSP00000053867	0.009
6239.W08E3.3a	9606.ENSP00000053867	0.052
6239.Y116A8A.9b.2	9606.ENSP00000053867	0.034
6239.Y37A1B.12	9606.ENSP00000053867	0.001
6239.Y37A1B.13	9606.ENSP00000053867	0.001
6239.Y49E10.4	9606.ENSP00000053867	0.006
6239.Y54E10BL.4	9606.ENSP00000053867	0.003
6239.Y54F10AM.2a	9606.ENSP00000053867	0.037
6239.Y71H2AM.20a.1	9606.ENSP00000053867	0.037
6239.ZC434.6b	9606.ENSP00000053867	0.013
6239.ZK1307.8.3	9606.ENSP00000053867	0.066
6239.ZK154.3	9606.ENSP00000053867	0.124
6239.ZK154.7	9606.ENSP00000053867	0.202
6239.ZK632.6	9606.ENSP00000053867	0.002
6239.ZK909.2c	9606.ENSP00000053867	0.004
6239.B0403.4	9606.ENSP00000054950	0.158
6239.C03G6.19	9606.ENSP00000054950	0.242
6239.C05D11.7b.1	9606.ENSP00000054950	0.186
6239.C05E4.1.2	9606.ENSP00000054950	0.263
6239.C05E4.3	9606.ENSP00000054950	0.288
6239.C07A12.4a.1	9606.ENSP00000054950	0.262
6239.C07G1.1	9606.ENSP00000054950	0.127
6239.C09H6.2a	9606.ENSP00000054950	0.022
6239.C18C4.10b.1	9606.ENSP00000054950	0.235
6239.C18E3.8	9606.ENSP00000054950	0.001
6239.C18E9.11b	9606.ENSP00000054950	0.224
6239.C26E6.8	9606.ENSP00000054950	0.134
6239.C42D8.8a	9606.ENSP00000054950	0.194
6239.C44B11.3	9606.ENSP00000054950	0.188
6239.C44B12.2a	9606.ENSP00000054950	0.254
6239.C47E8.7.1	9606.ENSP00000054950	0.176
6239.C52E12.2b	9606.ENSP00000054950	0.049
6239.C55B6.2	9606.ENSP00000054950	0.261
6239.DY3.7	9606.ENSP00000054950	0.135
6239.F01F1.12a.1	9606.ENSP00000054950	0.103
6239.F07F6.6.1	9606.ENSP00000054950	0.098
6239.F14B4.1	9606.ENSP00000054950	0.07
6239.F20D6.4d	9606.ENSP00000054950	0.242
6239.F35H12.3	9606.ENSP00000054950	0.039
6239.F42G9.9b.1	9606.ENSP00000054950	0.079
6239.F44A6.1b	9606.ENSP00000054950	0.243
6239.F47F2.1b	9606.ENSP00000054950	0.092
6239.F52D10.3a.1	9606.ENSP00000054950	0.277
6239.F56D12.4a	9606.ENSP00000054950	0.112
6239.F57C7.3a	9606.ENSP00000054950	0.138
6239.F58G6.1.1	9606.ENSP00000054950	0.123
6239.H03A11.1	9606.ENSP00000054950	0.176
6239.K07A9.2	9606.ENSP00000054950	0.069
6239.K07D8.1	9606.ENSP00000054950	0.034
6239.K08E5.3a	9606.ENSP00000054950	0.02
6239.M03F4.7a	9606.ENSP00000054950	0.607
6239.M117.2a.2	9606.ENSP00000054950	0.232
6239.M7.2b	9606.ENSP00000054950	0.244
6239.T04H1.2.1	9606.ENSP00000054950	0.013
6239.T05D4.1.1	9606.ENSP00000054950	0.013
6239.T05E11.3a.1	9606.ENSP00000054950	0.169
6239.T27E9.3	9606.ENSP00000054950	0.226
6239.T28D6.9	9606.ENSP00000054950	0.012
6239.VF36H2L.1	9606.ENSP00000054950	0.038
6239.W03F8.5	9606.ENSP00000054950	0.067
6239.W03G11.3	9606.ENSP00000054950	0.2
6239.W04D2.1a	9606.ENSP00000054950	0.115
6239.W08E3.3a	9606.ENSP00000054950	0.157
6239.Y116A8A.9b.2	9606.ENSP00000054950	0.234
6239.Y37A1B.12	9606.ENSP00000054950	0.258
6239.Y37A1B.13	9606.ENSP00000054950	0.215
6239.Y49E10.4	9606.ENSP00000054950	0.056
6239.Y54E10BL.4	9606.ENSP00000054950	0.239
6239.Y54F10AM.2a	9606.ENSP00000054950	0.14
6239.Y71H2AM.20a.1	9606.ENSP00000054950	0.123
6239.ZC434.6b	9606.ENSP00000054950	0.181
6239.ZK1307.8.3	9606.ENSP00000054950	0.205
6239.ZK154.3	9606.ENSP00000054950	0.182
6239.ZK154.7	9606.ENSP00000054950	0.176
6239.ZK632.6	9606.ENSP00000054950	0.157
6239.ZK909.2c	9606.ENSP00000054950	0.202
6239.B0403.4	9606.ENSP00000217289	0.197
6239.C03G6.19	9606.ENSP00000217289	0.172
6239.C05D11.7b.1	9606.ENSP00000217289	0.265
6239.C05E4.1.2	9606.ENSP00000217289	0.213
6239.C05E4.3	9606.ENSP00000217289	0.175
6239.C07A12.4a.1	9606.ENSP00000217289	0.198
6239.C07G1.1	9606.ENSP00000217289	0.174
6239.C09H6.2a	9606.ENSP00000217289	0.157
6239.C18C4.10b.1	9606.ENSP00000217289	0.275
6239.C18E3.8	9606.ENSP00000217289	0.176
6239.C18E9.11b	9606.ENSP00000217289	0.149
6239.C26E6.8	9606.ENSP00000217289	0.178
6239.C42D8.8a	9606.ENSP00000217289	0.168
6239.C44B11.3	9606.ENSP00000217289	0.199
6239.C44B12.2a	9606.ENSP00000217289	0.166
6239.C47E8.7.1	9606.ENSP00000217289	0.602
6239.C52E12.2b	9606.ENSP00000217289	0.156
6239.C55B6.2	9606.ENSP00000217289	0.213
6239.DY3.7	9606.ENSP00000217289	0.209
6239.F01F1.12a.1	9606.ENSP00000217289	0.043
6239.F07F6.6.1	9606.ENSP00000217289	0.232
6239.F14B4.1	9606.ENSP00000217289	0.176
6239.F20D6.4d	9606.ENSP00000217289	0.225
6239.F35H12.3	9606.ENSP00000217289	0.15
6239.F42G9.9b.1	9606.ENSP00000217289	0.12
6239.F44A6.1b	9606.ENSP00000217289	0.196
6239.F47F2.1b	9606.ENSP00000217289	0.078
6239.F52D10.3a.1	9606.ENSP00000217289	0.13
6239.F56D12.4a	9606.ENSP00000217289	0.012
6239.F57C7.3a	9606.ENSP00000217289	0.028
6239.F58G6.1.1	9606.ENSP00000217289	0.211
6239.H03A11.1	9606.ENSP00000217289	0.2
6239.K07A9.2	9606.ENSP00000217289	0.197
6239.K07D8.1	9606.ENSP00000217289	0.055
6239.K08E5.3a	9606.ENSP00000217289	0.03
6239.M03F4.7a	9606.ENSP00000217289	0.11
6239.M117.2a.2	9606.ENSP00000217289	0.159
6239.M7.2b	9606.ENSP00000217289	0.242
6239.T04H1.2.1	9606.ENSP00000217289	0.112
6239.T05D4.1.1	9606.ENSP00000217289	0.177
6239.T05E11.3a.1	9606.ENSP00000217289	0.128
6239.T27E9.3	9606.ENSP00000217289	0.179
6239.T28D6.9	9606.ENSP00000217289	0.049
6239.VF36H2L.1	9606.ENSP00000217289	0.088
6239.W03F8.5	9606.ENSP00000217289	0.128
6239.W03G11.3	9606.ENSP00000217289	0.134
6239.W04D2.1a	9606.ENSP00000217289	0.235
6239.W08E3.3a	9606.ENSP00000217289	0.117
6239.Y116A8A.9b.2	9606.ENSP00000217289	0.041
6239.Y37A1B.12	9606.ENSP00000217289	0.175
6239.Y37A1B.13	9606.ENSP00000217289	0.032
6239.Y49E10.4	9606.ENSP00000217289	0.135
6239.Y54E10BL.4	9606.ENSP00000217289	0.257
6239.Y54F10AM.2a	9606.ENSP00000217289	0.187
6239.Y71H2AM.20a.1	9606.ENSP00000217289	0.155
6239.ZC434.6b	9606.ENSP00000217289	0.231
6239.ZK1307.8.3	9606.ENSP00000217289	0.221
6239.ZK154.3	9606.ENSP00000217289	0.205
6239.ZK154.7	9606.ENSP00000217289	0.272
6239.ZK632.6	9606.ENSP00000217289	0.242
6239.ZK909.2c	9606.ENSP00000217289	0.083
6239.B0403.4	9606.ENSP00000220809	0.018
6239.C03G6.19	9606.ENSP00000220809	0.057
6239.C05D11.7b.1	9606.ENSP00000220809	0.298
6239.C05E4.1.2	9606.ENSP00000220809	0.036
6239.C05E4.3	9606.ENSP00000220809	0.115
6239.C07A12.4a.1	9606.ENSP00000220809	0.138
6239.C07G1.1	9606.ENSP00000220809	0.243
6239.C09H6.2a	9606.ENSP00000220809	0.154
6239.C18C4.10b.1	9606.ENSP00000220809	0.047
6239.C18E3.8	9606.ENSP00000220809	0.176
6239.C18E9.11b	9606.ENSP00000220809	0.048
6239.C26E6.8	9606.ENSP00000220809	0.002
6239.C42D8.8a	9606.ENSP00000220809	0.193
6239.C44B11.3	9606.ENSP00000220809	0.044
6239.C44B12.2a	9606.ENSP00000220809	0.131
6239.C47E8.7.1	9606.ENSP00000220809	0.123
6239.C52E12.2b	9606.ENSP00000220809	0.122
6239.C55B6.2	9606.ENSP00000220809	0.206
6239.DY3.7	9606.ENSP00000220809	0.148
6239.F01F1.12a.1	9606.ENSP00000220809	0.125
6239.F07F6.6.1	9606.ENSP00000220809	0.149
6239.F14B4.1	9606.ENSP00000220809	0.239
6239.F20D6.4d	9606.ENSP00000220809	0.211
6239.F35H12.3	9606.ENSP00000220809	0.021
6239.F42G9.9b.1	9606.ENSP00000220809	0.01
6239.F44A6.1b	9606.ENSP00000220809	0.026
6239.F47F2.1b	9606.ENSP00000220809	0.198
6239.F52D10.3a.1	9606.ENSP00000220809	0.098
6239.F56D12.4a	9606.ENSP00000220809	0.061
6239.F57C7.3a	9606.ENSP00000220809	0.036
6239.F58G6.1.1	9606.ENSP00000220809	0.07
6239.H03A11.1	9606.ENSP00000220809	0.209
6239.K07A9.2	9606.ENSP00000220809	0.138
6239.K07D8.1	9606.ENSP00000220809	0.07
6239.K08E5.3a	9606.ENSP00000220809	0.044
6239.M03F4.7a	9606.ENSP00000220809	0.192
6239.M117.2a.2	9606.ENSP00000220809	0.081
6239.M7.2b	9606.ENSP00000220809	0.018
6239.T04H1.2.1	9606.ENSP00000220809	0.048
6239.T05D4.1.1	9606.ENSP00000220809	0.133
6239.T05E11.3a.1	9606.ENSP00000220809	0.012
6239.T27E9.3	9606.ENSP00000220809	0.095
6239.T28D6.9	9606.ENSP00000220809	0.055
6239.VF36H2L.1	9606.ENSP00000220809	0.003
6239.W03F8.5	9606.ENSP00000220809	0.106
6239.W03G11.3	9606.ENSP00000220809	0.16
6239.W04D2.1a	9606.ENSP00000220809	0.051
6239.W08E3.3a	9606.ENSP00000220809	0.026
6239.Y116A8A.9b.2	9606.ENSP00000220809	0.111
6239.Y37A1B.12	9606.ENSP00000220809	0.048
6239.Y37A1B.13	9606.ENSP00000220809	0.056
6239.Y49E10.4	9606.ENSP00000220809	0.166
6239.Y54E10BL.4	9606.ENSP00000220809	0.218
6239.Y54F10AM.2a	9606.ENSP00000220809	0.063
6239.Y71H2AM.20a.1	9606.ENSP00000220809	0.093
6239.ZC434.6b	9606.ENSP00000220809	0.231
6239.ZK1307.8.3	9606.ENSP00000220809	0.053
6239.ZK154.3	9606.ENSP00000220809	0.199
6239.ZK154.7	9606.ENSP00000220809	0.137
6239.ZK632.6	9606.ENSP00000220809	0.042
6239.ZK909.2c	9606.ENSP00000220809	0.097
6239.B0403.4	9606.ENSP00000221891	0.243
6239.C03G6.19	9606.ENSP00000221891	0.05
6239.C05D11.7b.1	9606.ENSP00000221891	0.235
6239.C05E4.1.2	9606.ENSP00000221891	0.057
6239.C05E4.3	9606.ENSP00000221891	0.045
6239.C07A12.4a.1	9606.ENSP00000221891	0.033
6239.C07G1.1	9606.ENSP00000221891	0.063
6239.C09H6.2a	9606.ENSP00000221891	0.157
6239.C18C4.10b.1	9606.ENSP00000221891	0.264
6239.C18E3.8	9606.ENSP00000221891	0.057
6239.C18E9.11b	9606.ENSP00000221891	0.175
6239.C26E6.8	9606.ENSP00000221891	0.246
6239.C42D8.8a	9606.ENSP00000221891	0.422
6239.C44B11.3	9606.ENSP00000221891	0.098
6239.C44B12.2a	9606.ENSP00000221891	0.125
6239.C47E8.7.1	9606.ENSP00000221891	0.276
6239.C52E12.2b	9606.ENSP00000221891	0.081
6239.C55B6.2	9606.ENSP00000221891	0.049
6239.DY3.7	9606.ENSP00000221891	0.086
6239.F01F1.12a.1	9606.ENSP00000221891	0.034
6239.F07F6.6.1	9606.ENSP00000221891	0.189
6239.F14B4.1	9606.ENSP00000221891	0.014
6239.F20D6.4d	9606.ENSP00000221891	0.048
6239.F35H12.3	9606.ENSP00000221891	0.056
6239.F42G9.9b.1	9606.ENSP00000221891	0.175
6239.F44A6.1b	9606.ENSP00000221891	0.276
6239.F47F2.1b	9606.ENSP00000221891	0.081
6239.F52D10.3a.1	9606.ENSP00000221891	0.147
6239.F56D12.4a	9606.ENSP00000221891	0.163
6239.F57C7.3a	9606.ENSP00000221891	0.152
6239.F58G6.1.1	9606.ENSP00000221891	0.164
6239.H03A11.1	9606.ENSP00000221891	0.243
6239.K07A9.2	9606.ENSP00000221891	0.106
6239.K07D8.1	9606.ENSP00000221891	0.096
6239.K08E5.3a	9606.ENSP00000221891	0.065
6239.M03F4.7a	9606.ENSP00000221891	0.196
6239.M117.2a.2	9606.ENSP00000221891	0.144
6239.M7.2b	9606.ENSP00000221891	0.178
6239.T04H1.2.1	9606.ENSP00000221891	0.039
6239.T05D4.1.1	9606.ENSP00000221891	0.166
6239.T05E11.3a.1	9606.ENSP00000221891	0.164
6239.T27E9.3	9606.ENSP00000221891	0.13
6239.T28D6.9	9606.ENSP00000221891	0.001
6239.VF36H2L.1	9606.ENSP00000221891	0.003
6239.W03F8.5	9606.ENSP00000221891	0.102
6239.W03G11.3	9606.ENSP00000221891	0.011
6239.W04D2.1a	9606.ENSP00000221891	0.236
6239.W08E3.3a	9606.ENSP00000221891	0.006
6239.Y116A8A.9b.2	9606.ENSP00000221891	0.217
6239.Y37A1B.12	9606.ENSP00000221891	0.083
6239.Y37A1B.13	9606.ENSP00000221891	0.145
6239.Y49E10.4	9606.ENSP00000221891	0.092
6239.Y54E10BL.4	9606.ENSP00000221891	0.136
6239.Y54F10AM.2a	9606.ENSP00000221891	0.126
6239.Y71H2AM.20a.1	9606.ENSP00000221891	0.159
6239.ZC434.6b	9606.ENSP00000221891	0.207
6239.ZK1307.8.3	9606.ENSP00000221891	0.283
6239.ZK154.3	9606.ENSP00000221891	0.149
6239.ZK154.7	9606.ENSP00000221891	0.103
6239.ZK632.6	9606.ENSP00000221891	0.097
6239.ZK909.2c	9606.ENSP00000221891	0.209
6239.B0403.4	9606.ENSP00000222390	0.224
6239.C03G6.19	9606.ENSP00000222390	0.037
6239.C05D11.7b.1	9606.ENSP00000222390	0.071
6239.C05E4.1.2	9606.ENSP00000222390	0.04
6239.C05E4.3	9606.ENSP00000222390	0.005
6239.C07A12.4a.1	9606.ENSP00000222390	0.018
6239.C07G1.1	9606.ENSP00000222390	0.286
6239.C09H6.2a	9606.ENSP00000222390	0.07
6239.C18C4.10b.1	9606.ENSP00000222390	0.215
6239.C18E3.8	9606.ENSP00000222390	0.019
6239.C18E9.11b	9606.ENSP00000222390	0.124
6239.C26E6.8	9606.ENSP00000222390	0.121
6239.C42D8.8a	9606.ENSP00000222390	0.21
6239.C44B11.3	9606.ENSP00000222390	0.172
6239.C44B12.2a	9606.ENSP00000222390	0.128
6239.C47E8.7.1	9606.ENSP00000222390	0.04
6239.C52E12.2b	9606.ENSP00000222390	0.084
6239.C55B6.2	9606.ENSP00000222390	0.064
6239.DY3.7	9606.ENSP00000222390	0.173
6239.F01F1.12a.1	9606.ENSP00000222390	0.066
6239.F07F6.6.1	9606.ENSP00000222390	0.04
6239.F14B4.1	9606.ENSP00000222390	0.086
6239.F20D6.4d	9606.ENSP00000222390	0.057
6239.F35H12.3	9606.ENSP00000222390	0.006
6239.F42G9.9b.1	9606.ENSP00000222390	0.003
6239.F44A6.1b	9606.ENSP00000222390	0.036
6239.F47F2.1b	9606.ENSP00000222390	0.1
6239.F52D10.3a.1	9606.ENSP00000222390	0.119
6239.F56D12.4a	9606.ENSP00000222390	0.087
6239.F57C7.3a	9606.ENSP00000222390	0.06
6239.F58G6.1.1	9606.ENSP00000222390	0.138
6239.H03A11.1	9606.ENSP00000222390	0.209
6239.K07A9.2	9606.ENSP00000222390	0.025
6239.K07D8.1	9606.ENSP00000222390	0.136
6239.K08E5.3a	9606.ENSP00000222390	0.077
6239.M03F4.7a	9606.ENSP00000222390	0.142
6239.M117.2a.2	9606.ENSP00000222390	0.071
6239.M7.2b	9606.ENSP00000222390	0.027
6239.T04H1.2.1	9606.ENSP00000222390	0.112
6239.T05D4.1.1	9606.ENSP00000222390	0.062
6239.T05E11.3a.1	9606.ENSP00000222390	0.047
6239.T27E9.3	9606.ENSP00000222390	0.087
6239.T28D6.9	9606.ENSP00000222390	0.009
6239.VF36H2L.1	9606.ENSP00000222390	0.04
6239.W03F8.5	9606.ENSP00000222390	0.139
6239.W03G11.3	9606.ENSP00000222390	0.2
6239.W04D2.1a	9606.ENSP00000222390	0.033
6239.W08E3.3a	9606.ENSP00000222390	0.182
6239.Y116A8A.9b.2	9606.ENSP00000222390	0.124
6239.Y37A1B.12	9606.ENSP00000222390	0.134
6239.Y37A1B.13	9606.ENSP00000222390	0.107
6239.Y49E10.4	9606.ENSP00000222390	0.06
6239.Y54E10BL.4	9606.ENSP00000222390	0.002
6239.Y54F10AM.2a	9606.ENSP00000222390	0.081
6239.Y71H2AM.20a.1	9606.ENSP00000222390	0.17
6239.ZC434.6b	9606.ENSP00000222390	0.097
6239.ZK1307.8.3	9606.ENSP00000222390	0.182
6239.ZK154.3	9606.ENSP00000222390	0.155
6239.ZK154.7	9606.ENSP00000222390	0.182
6239.ZK632.6	9606.ENSP00000222390	0.065
6239.ZK909.2c	9606.ENSP00000222390	0.094
6239.B0403.4	9606.ENSP00000222399	0.064
6239.C03G6.19	9606.ENSP00000222399	0.059
6239.C05D11.7b.1	9606.ENSP00000222399	0.119
6239.C05E4.1.2	9606.ENSP00000222399	0.083
6239.C05E4.3	9606.ENSP00000222399	0.076
6239.C07A12.4a.1	9606.ENSP00000222399	0.106
6239.C07G1.1	9606.ENSP00000222399	0.166
6239.C09H6.2a	9606.ENSP00000222399	0.049
6239.C18C4.10b.1	9606.ENSP00000222399	0.071
6239.C18E3.8	9606.ENSP00000222399	0.054
6239.C18E9.11b	9606.ENSP00000222399	0.078
6239.C26E6.8	9606.ENSP00000222399	0.108
6239.C42D8.8a	9606.ENSP00000222399	0.114
6239.C44B11.3	9606.ENSP00000222399	0.084
6239.C44B12.2a	9606.ENSP00000222399	0.06
6239.C47E8.7.1	9606.ENSP00000222399	0.08
6239.C52E12.2b	9606.ENSP00000222399	0.09
6239.C55B6.2	9606.ENSP00000222399	0.078
6239.DY3.7	9606.ENSP00000222399	0.166
6239.F01F1.12a.1	9606.ENSP00000222399	0.082
6239.F07F6.6.1	9606.ENSP00000222399	0.059
6239.F14B4.1	9606.ENSP00000222399	0.127
6239.F20D6.4d	9606.ENSP00000222399	0.055
6239.F35H12.3	9606.ENSP00000222399	0.015
6239.F42G9.9b.1	9606.ENSP00000222399	0.096
6239.F44A6.1b	9606.ENSP00000222399	0.078
6239.F47F2.1b	9606.ENSP00000222399	0.062
6239.F52D10.3a.1	9606.ENSP00000222399	0.054
6239.F56D12.4a	9606.ENSP00000222399	0.086
6239.F57C7.3a	9606.ENSP00000222399	0.047
6239.F58G6.1.1	9606.ENSP00000222399	0.112
6239.H03A11.1	9606.ENSP00000222399	0.091
6239.K07A9.2	9606.ENSP00000222399	0.073
6239.K07D8.1	9606.ENSP00000222399	0.25
6239.K08E5.3a	9606.ENSP00000222399	0.173
6239.M03F4.7a	9606.ENSP00000222399	0.064
6239.M117.2a.2	9606.ENSP00000222399	0.065
6239.M7.2b	9606.ENSP00000222399	0.097
6239.T04H1.2.1	9606.ENSP00000222399	0.043
6239.T05D4.1.1	9606.ENSP00000222399	0.074
6239.T05E11.3a.1	9606.ENSP00000222399	0.109
6239.T27E9.3	9606.ENSP00000222399	0.058
6239.T28D6.9	9606.ENSP00000222399	0.022
6239.VF36H2L.1	9606.ENSP00000222399	0.054
6239.W03F8.5	9606.ENSP00000222399	0.568
6239.W03G11.3	9606.ENSP00000222399	0.091
6239.W04D2.1a	9606.ENSP00000222399	0.129
6239.W08E3.3a	9606.ENSP00000222399	0.064
6239.Y116A8A.9b.2	9606.ENSP00000222399	0.046
6239.Y37A1B.12	9606.ENSP00000222399	0.068
6239.Y37A1B.13	9606.ENSP00000222399	0.065
6239.Y49E10.4	9606.ENSP00000222399	0.097
6239.Y54E10BL.4	9606.ENSP00000222399	0.103
6239.Y54F10AM.2a	9606.ENSP00000222399	0.098
6239.Y71H2AM.20a.1	9606.ENSP00000222399	0.042
6239.ZC434.6b	9606.ENSP00000222399	0.129
6239.ZK1307.8.3	9606.ENSP00000222399	0.092
6239.ZK154.3	9606.ENSP00000222399	0.085
6239.ZK154.7	9606.ENSP00000222399	0.12
6239.ZK632.6	9606.ENSP00000222399	0.112
6239.ZK909.2c	9606.ENSP00000222399	0.09
6239.B0403.4	9606.ENSP00000223095	0.189
6239.C03G6.19	9606.ENSP00000223095	0.45
6239.C05D11.7b.1	9606.ENSP00000223095	0.214
6239.C05E4.1.2	9606.ENSP00000223095	0.455
6239.C05E4.3	9606.ENSP00000223095	0.417
6239.C07A12.4a.1	9606.ENSP00000223095	0.24
6239.C07G1.1	9606.ENSP00000223095	0.097
6239.C09H6.2a	9606.ENSP00000223095	0.126
6239.C18C4.10b.1	9606.ENSP00000223095	0.21
6239.C18E3.8	9606.ENSP00000223095	0.145
6239.C18E9.11b	9606.ENSP00000223095	0.138
6239.C26E6.8	9606.ENSP00000223095	0.274
6239.C42D8.8a	9606.ENSP00000223095	0.04
6239.C44B11.3	9606.ENSP00000223095	0.274
6239.C44B12.2a	9606.ENSP00000223095	0.046
6239.C47E8.7.1	9606.ENSP00000223095	0.128
6239.C52E12.2b	9606.ENSP00000223095	0.096
6239.C55B6.2	9606.ENSP00000223095	0.207
6239.DY3.7	9606.ENSP00000223095	0.029
6239.F01F1.12a.1	9606.ENSP00000223095	0.251
6239.F07F6.6.1	9606.ENSP00000223095	0.111
6239.F14B4.1	9606.ENSP00000223095	0.044
6239.F20D6.4d	9606.ENSP00000223095	0.447
6239.F35H12.3	9606.ENSP00000223095	0.282
6239.F42G9.9b.1	9606.ENSP00000223095	0.022
6239.F44A6.1b	9606.ENSP00000223095	0.255
6239.F47F2.1b	9606.ENSP00000223095	0.179
6239.F52D10.3a.1	9606.ENSP00000223095	0.182
6239.F56D12.4a	9606.ENSP00000223095	0.154
6239.F57C7.3a	9606.ENSP00000223095	0.099
6239.F58G6.1.1	9606.ENSP00000223095	0.208
6239.H03A11.1	9606.ENSP00000223095	0.036
6239.K07A9.2	9606.ENSP00000223095	0.075
6239.K07D8.1	9606.ENSP00000223095	0.012
6239.K08E5.3a	9606.ENSP00000223095	0.038
6239.M03F4.7a	9606.ENSP00000223095	0.138
6239.M117.2a.2	9606.ENSP00000223095	0.193
6239.M7.2b	9606.ENSP00000223095	0.05
6239.T04H1.2.1	9606.ENSP00000223095	0.223
6239.T05D4.1.1	9606.ENSP00000223095	0.303
6239.T05E11.3a.1	9606.ENSP00000223095	0.078
6239.T27E9.3	9606.ENSP00000223095	0.135
6239.T28D6.9	9606.ENSP00000223095	0.079
6239.VF36H2L.1	9606.ENSP00000223095	0.024
6239.W03F8.5	9606.ENSP00000223095	0.069
6239.W03G11.3	9606.ENSP00000223095	0.069
6239.W04D2.1a	9606.ENSP00000223095	0.121
6239.W08E3.3a	9606.ENSP00000223095	0.202
6239.Y116A8A.9b.2	9606.ENSP00000223095	0.154
6239.Y37A1B.12	9606.ENSP00000223095	0.211
6239.Y37A1B.13	9606.ENSP00000223095	0.232
6239.Y49E10.4	9606.ENSP00000223095	0.156
6239.Y54E10BL.4	9606.ENSP00000223095	0.057
6239.Y54F10AM.2a	9606.ENSP00000223095	0.025
6239.Y71H2AM.20a.1	9606.ENSP00000223095	0.152
6239.ZC434.6b	9606.ENSP00000223095	0.205
6239.ZK1307.8.3	9606.ENSP00000223095	0.085
6239.ZK154.3	9606.ENSP00000223095	0.248
6239.ZK154.7	9606.ENSP00000223095	0.203
6239.ZK632.6	9606.ENSP00000223095	0.146
6239.ZK909.2c	9606.ENSP00000223095	0.247
6239.B0403.4	9606.ENSP00000226253	0.075
6239.C03G6.19	9606.ENSP00000226253	0.065
6239.C05D11.7b.1	9606.ENSP00000226253	0.082
6239.C05E4.1.2	9606.ENSP00000226253	0.276
6239.C05E4.3	9606.ENSP00000226253	0.187
6239.C07A12.4a.1	9606.ENSP00000226253	0.237
6239.C07G1.1	9606.ENSP00000226253	0.053
6239.C09H6.2a	9606.ENSP00000226253	0.133
6239.C18C4.10b.1	9606.ENSP00000226253	0.252
6239.C18E3.8	9606.ENSP00000226253	0.003
6239.C18E9.11b	9606.ENSP00000226253	0.051
6239.C26E6.8	9606.ENSP00000226253	0.165
6239.C42D8.8a	9606.ENSP00000226253	0.166
6239.C44B11.3	9606.ENSP00000226253	0.035
6239.C44B12.2a	9606.ENSP00000226253	0.266
6239.C47E8.7.1	9606.ENSP00000226253	0.132
6239.C52E12.2b	9606.ENSP00000226253	0.09
6239.C55B6.2	9606.ENSP00000226253	0.214
6239.DY3.7	9606.ENSP00000226253	0.112
6239.F01F1.12a.1	9606.ENSP00000226253	0.734
6239.F07F6.6.1	9606.ENSP00000226253	0.107
6239.F14B4.1	9606.ENSP00000226253	0.091
6239.F20D6.4d	9606.ENSP00000226253	0.066
6239.F35H12.3	9606.ENSP00000226253	0.198
6239.F42G9.9b.1	9606.ENSP00000226253	0.093
6239.F44A6.1b	9606.ENSP00000226253	0.057
6239.F47F2.1b	9606.ENSP00000226253	0.099
6239.F52D10.3a.1	9606.ENSP00000226253	0.137
6239.F56D12.4a	9606.ENSP00000226253	0.091
6239.F57C7.3a	9606.ENSP00000226253	0.075
6239.F58G6.1.1	9606.ENSP00000226253	0.2
6239.H03A11.1	9606.ENSP00000226253	0.031
6239.K07A9.2	9606.ENSP00000226253	0.03
6239.K07D8.1	9606.ENSP00000226253	0.021
6239.K08E5.3a	9606.ENSP00000226253	0.026
6239.M03F4.7a	9606.ENSP00000226253	0.062
6239.M117.2a.2	9606.ENSP00000226253	0.14
6239.M7.2b	9606.ENSP00000226253	0.126
6239.T04H1.2.1	9606.ENSP00000226253	0.132
6239.T05D4.1.1	9606.ENSP00000226253	0.746
6239.T05E11.3a.1	9606.ENSP00000226253	0.154
6239.T27E9.3	9606.ENSP00000226253	0.21
6239.T28D6.9	9606.ENSP00000226253	0.067
6239.VF36H2L.1	9606.ENSP00000226253	0.011
6239.W03F8.5	9606.ENSP00000226253	0.069
6239.W03G11.3	9606.ENSP00000226253	0.185
6239.W04D2.1a	9606.ENSP00000226253	0.107
6239.W08E3.3a	9606.ENSP00000226253	0.068
6239.Y116A8A.9b.2	9606.ENSP00000226253	0.057
6239.Y37A1B.12	9606.ENSP00000226253	0.132
6239.Y37A1B.13	9606.ENSP00000226253	0.127
6239.Y49E10.4	9606.ENSP00000226253	0.25
6239.Y54E10BL.4	9606.ENSP00000226253	0.063
6239.Y54F10AM.2a	9606.ENSP00000226253	0.203
6239.Y71H2AM.20a.1	9606.ENSP00000226253	0.007
6239.ZC434.6b	9606.ENSP00000226253	0.129
6239.ZK1307.8.3	9606.ENSP00000226253	0.114
6239.ZK154.3	9606.ENSP00000226253	0.221
6239.ZK154.7	9606.ENSP00000226253	0.153
6239.ZK632.6	9606.ENSP00000226253	0.018
6239.ZK909.2c	9606.ENSP00000226253	0.076
6239.B0403.4	9606.ENSP00000231061	0.052
6239.C03G6.19	9606.ENSP00000231061	0.068
6239.C05D11.7b.1	9606.ENSP00000231061	0.182
6239.C05E4.1.2	9606.ENSP00000231061	0.097
6239.C05E4.3	9606.ENSP00000231061	0.144
6239.C07A12.4a.1	9606.ENSP00000231061	0.107
6239.C07G1.1	9606.ENSP00000231061	0.109
6239.C09H6.2a	9606.ENSP00000231061	0.102
6239.C18C4.10b.1	9606.ENSP00000231061	0.206
6239.C18E3.8	9606.ENSP00000231061	0.012
6239.C18E9.11b	9606.ENSP00000231061	0.097
6239.C26E6.8	9606.ENSP00000231061	0.141
6239.C42D8.8a	9606.ENSP00000231061	0.079
6239.C44B11.3	9606.ENSP00000231061	0.183
6239.C44B12.2a	9606.ENSP00000231061	0.484
6239.C47E8.7.1	9606.ENSP00000231061	0.13
6239.C52E12.2b	9606.ENSP00000231061	0.075
6239.C55B6.2	9606.ENSP00000231061	0.168
6239.DY3.7	9606.ENSP00000231061	0.113
6239.F01F1.12a.1	9606.ENSP00000231061	0.091
6239.F07F6.6.1	9606.ENSP00000231061	0.096
6239.F14B4.1	9606.ENSP00000231061	0.159
6239.F20D6.4d	9606.ENSP00000231061	0.181
6239.F35H12.3	9606.ENSP00000231061	0.067
6239.F42G9.9b.1	9606.ENSP00000231061	0.001
6239.F44A6.1b	9606.ENSP00000231061	0.243
6239.F47F2.1b	9606.ENSP00000231061	0.262
6239.F52D10.3a.1	9606.ENSP00000231061	0.226
6239.F56D12.4a	9606.ENSP00000231061	0.114
6239.F57C7.3a	9606.ENSP00000231061	0.229
6239.F58G6.1.1	9606.ENSP00000231061	0.142
6239.H03A11.1	9606.ENSP00000231061	0.124
6239.K07A9.2	9606.ENSP00000231061	0.179
6239.K07D8.1	9606.ENSP00000231061	0.049
6239.K08E5.3a	9606.ENSP00000231061	0.031
6239.M03F4.7a	9606.ENSP00000231061	0.201
6239.M117.2a.2	9606.ENSP00000231061	0.256
6239.M7.2b	9606.ENSP00000231061	0.14
6239.T04H1.2.1	9606.ENSP00000231061	0.082
6239.T05D4.1.1	9606.ENSP00000231061	0.098
6239.T05E11.3a.1	9606.ENSP00000231061	0.025
6239.T27E9.3	9606.ENSP00000231061	0.026
6239.T28D6.9	9606.ENSP00000231061	0.023
6239.VF36H2L.1	9606.ENSP00000231061	0.046
6239.W03F8.5	9606.ENSP00000231061	0.046
6239.W03G11.3	9606.ENSP00000231061	0.195
6239.W04D2.1a	9606.ENSP00000231061	0.115
6239.W08E3.3a	9606.ENSP00000231061	0.239
6239.Y116A8A.9b.2	9606.ENSP00000231061	0.168
6239.Y37A1B.12	9606.ENSP00000231061	0.105
6239.Y37A1B.13	9606.ENSP00000231061	0.129
6239.Y49E10.4	9606.ENSP00000231061	0.154
6239.Y54E10BL.4	9606.ENSP00000231061	0.172
6239.Y54F10AM.2a	9606.ENSP00000231061	0.076
6239.Y71H2AM.20a.1	9606.ENSP00000231061	0.123
6239.ZC434.6b	9606.ENSP00000231061	0.072
6239.ZK1307.8.3	9606.ENSP00000231061	0.214
6239.ZK154.3	9606.ENSP00000231061	0.062
6239.ZK154.7	9606.ENSP00000231061	0.15
6239.ZK632.6	9606.ENSP00000231061	0.161
6239.ZK909.2c	9606.ENSP00000231061	0.199
6239.B0403.4	9606.ENSP00000241014	0.104
6239.C03G6.19	9606.ENSP00000241014	0.169
6239.C05D11.7b.1	9606.ENSP00000241014	0.228
6239.C05E4.1.2	9606.ENSP00000241014	0.076
6239.C05E4.3	9606.ENSP00000241014	0.061
6239.C07A12.4a.1	9606.ENSP00000241014	0.045
6239.C07G1.1	9606.ENSP00000241014	0.021
6239.C09H6.2a	9606.ENSP00000241014	0.206
6239.C18C4.10b.1	9606.ENSP00000241014	0.214
6239.C18E3.8	9606.ENSP00000241014	0.043
6239.C18E9.11b	9606.ENSP00000241014	0.044
6239.C26E6.8	9606.ENSP00000241014	0.152
6239.C42D8.8a	9606.ENSP00000241014	0.219
6239.C44B11.3	9606.ENSP00000241014	0.204
6239.C44B12.2a	9606.ENSP00000241014	0.143
6239.C47E8.7.1	9606.ENSP00000241014	0.202
6239.C52E12.2b	9606.ENSP00000241014	0.044
6239.C55B6.2	9606.ENSP00000241014	0.182
6239.DY3.7	9606.ENSP00000241014	0.07
6239.F01F1.12a.1	9606.ENSP00000241014	0.114
6239.F07F6.6.1	9606.ENSP00000241014	0.049
6239.F14B4.1	9606.ENSP00000241014	0.167
6239.F20D6.4d	9606.ENSP00000241014	0.095
6239.F35H12.3	9606.ENSP00000241014	0.031
6239.F42G9.9b.1	9606.ENSP00000241014	0.21
6239.F44A6.1b	9606.ENSP00000241014	0.102
6239.F47F2.1b	9606.ENSP00000241014	0.057
6239.F52D10.3a.1	9606.ENSP00000241014	0.091
6239.F56D12.4a	9606.ENSP00000241014	0.264
6239.F57C7.3a	9606.ENSP00000241014	0.155
6239.F58G6.1.1	9606.ENSP00000241014	0.203
6239.H03A11.1	9606.ENSP00000241014	0.059
6239.K07A9.2	9606.ENSP00000241014	0.116
6239.K07D8.1	9606.ENSP00000241014	0.106
6239.K08E5.3a	9606.ENSP00000241014	0.06
6239.M03F4.7a	9606.ENSP00000241014	0.15
6239.M117.2a.2	9606.ENSP00000241014	0.101
6239.M7.2b	9606.ENSP00000241014	0.015
6239.T04H1.2.1	9606.ENSP00000241014	0.102
6239.T05D4.1.1	9606.ENSP00000241014	0.166
6239.T05E11.3a.1	9606.ENSP00000241014	0.095
6239.T27E9.3	9606.ENSP00000241014	0.071
6239.T28D6.9	9606.ENSP00000241014	0.04
6239.VF36H2L.1	9606.ENSP00000241014	0.007
6239.W03F8.5	9606.ENSP00000241014	0.051
6239.W03G11.3	9606.ENSP00000241014	0.185
6239.W04D2.1a	9606.ENSP00000241014	0.058
6239.W08E3.3a	9606.ENSP00000241014	0.033
6239.Y116A8A.9b.2	9606.ENSP00000241014	0.188
6239.Y37A1B.12	9606.ENSP00000241014	0.047
6239.Y37A1B.13	9606.ENSP00000241014	0.036
6239.Y49E10.4	9606.ENSP00000241014	0.061
6239.Y54E10BL.4	9606.ENSP00000241014	0.187
6239.Y54F10AM.2a	9606.ENSP00000241014	0.292
6239.Y71H2AM.20a.1	9606.ENSP00000241014	0.113
6239.ZC434.6b	9606.ENSP00000241014	0.041
6239.ZK1307.8.3	9606.ENSP00000241014	0.037
6239.ZK154.3	9606.ENSP00000241014	0.145
6239.ZK154.7	9606.ENSP00000241014	0.066
6239.ZK632.6	9606.ENSP00000241014	0.068
6239.ZK909.2c	9606.ENSP00000241014	0.201
6239.B0403.4	9606.ENSP00000247461	0.109
6239.C03G6.19	9606.ENSP00000247461	0.182
6239.C05D11.7b.1	9606.ENSP00000247461	0.105
6239.C05E4.1.2	9606.ENSP00000247461	0.21
6239.C05E4.3	9606.ENSP00000247461	0.126
6239.C07A12.4a.1	9606.ENSP00000247461	0.294
6239.C07G1.1	9606.ENSP00000247461	0.142
6239.C09H6.2a	9606.ENSP00000247461	0.07
6239.C18C4.10b.1	9606.ENSP00000247461	0.244
6239.C18E3.8	9606.ENSP00000247461	0.003
6239.C18E9.11b	9606.ENSP00000247461	0.124
6239.C26E6.8	9606.ENSP00000247461	0.043
6239.C42D8.8a	9606.ENSP00000247461	0.199
6239.C44B11.3	9606.ENSP00000247461	0.056
6239.C44B12.2a	9606.ENSP00000247461	0.188
6239.C47E8.7.1	9606.ENSP00000247461	0.147
6239.C52E12.2b	9606.ENSP00000247461	0.023
6239.C55B6.2	9606.ENSP00000247461	0.082
6239.DY3.7	9606.ENSP00000247461	0.002
6239.F01F1.12a.1	9606.ENSP00000247461	0.019
6239.F07F6.6.1	9606.ENSP00000247461	0.206
6239.F14B4.1	9606.ENSP00000247461	0.093
6239.F20D6.4d	9606.ENSP00000247461	0.16
6239.F35H12.3	9606.ENSP00000247461	0.007
6239.F42G9.9b.1	9606.ENSP00000247461	0.168
6239.F44A6.1b	9606.ENSP00000247461	0.221
6239.F47F2.1b	9606.ENSP00000247461	0.192
6239.F52D10.3a.1	9606.ENSP00000247461	0.047
6239.F56D12.4a	9606.ENSP00000247461	0.11
6239.F57C7.3a	9606.ENSP00000247461	0.13
6239.F58G6.1.1	9606.ENSP00000247461	0.245
6239.H03A11.1	9606.ENSP00000247461	0.272
6239.K07A9.2	9606.ENSP00000247461	0.041
6239.K07D8.1	9606.ENSP00000247461	0.108
6239.K08E5.3a	9606.ENSP00000247461	0.057
6239.M03F4.7a	9606.ENSP00000247461	0.058
6239.M117.2a.2	9606.ENSP00000247461	0.1
6239.M7.2b	9606.ENSP00000247461	0.188
6239.T04H1.2.1	9606.ENSP00000247461	0.036
6239.T05D4.1.1	9606.ENSP00000247461	0.131
6239.T05E11.3a.1	9606.ENSP00000247461	0.248
6239.T27E9.3	9606.ENSP00000247461	0.043
6239.T28D6.9	9606.ENSP00000247461	0.01
6239.VF36H2L.1	9606.ENSP00000247461	0.032
6239.W03F8.5	9606.ENSP00000247461	0.017
6239.W03G11.3	9606.ENSP00000247461	0.082
6239.W04D2.1a	9606.ENSP00000247461	0.207
6239.W08E3.3a	9606.ENSP00000247461	0.061
6239.Y116A8A.9b.2	9606.ENSP00000247461	0.071
6239.Y37A1B.12	9606.ENSP00000247461	0.159
6239.Y37A1B.13	9606.ENSP00000247461	0.038
6239.Y49E10.4	9606.ENSP00000247461	0.102
6239.Y54E10BL.4	9606.ENSP00000247461	0.09
6239.Y54F10AM.2a	9606.ENSP00000247461	0.14
6239.Y71H2AM.20a.1	9606.ENSP00000247461	0.178
6239.ZC434.6b	9606.ENSP00000247461	0.11
6239.ZK1307.8.3	9606.ENSP00000247461	0.24
6239.ZK154.3	9606.ENSP00000247461	0.032
6239.ZK154.7	9606.ENSP00000247461	0.175
6239.ZK632.6	9606.ENSP00000247461	0.572
6239.ZK909.2c	9606.ENSP00000247461	0.033
6239.B0403.4	9606.ENSP00000248437	0.031
6239.C03G6.19	9606.ENSP00000248437	0.221
6239.C05D11.7b.1	9606.ENSP00000248437	0.163
6239.C05E4.1.2	9606.ENSP00000248437	0.042
6239.C05E4.3	9606.ENSP00000248437	0.117
6239.C07A12.4a.1	9606.ENSP00000248437	0.114
6239.C07G1.1	9606.ENSP00000248437	0.152
6239.C09H6.2a	9606.ENSP00000248437	0.119
6239.C18C4.10b.1	9606.ENSP00000248437	0.025
6239.C18E3.8	9606.ENSP00000248437	0.194
6239.C18E9.11b	9606.ENSP00000248437	0.29
6239.C26E6.8	9606.ENSP00000248437	0.252
6239.C42D8.8a	9606.ENSP00000248437	0.115
6239.C44B11.3	9606.ENSP00000248437	0.956
6239.C44B12.2a	9606.ENSP00000248437	0.122
6239.C47E8.7.1	9606.ENSP00000248437	0.224
6239.C52E12.2b	9606.ENSP00000248437	0.083
6239.C55B6.2	9606.ENSP00000248437	0.265
6239.DY3.7	9606.ENSP00000248437	0.131
6239.F01F1.12a.1	9606.ENSP00000248437	0.267
6239.F07F6.6.1	9606.ENSP00000248437	0.098
6239.F14B4.1	9606.ENSP00000248437	0.026
6239.F20D6.4d	9606.ENSP00000248437	0.019
6239.F35H12.3	9606.ENSP00000248437	0.015
6239.F42G9.9b.1	9606.ENSP00000248437	0.163
6239.F44A6.1b	9606.ENSP00000248437	0.068
6239.F47F2.1b	9606.ENSP00000248437	0.152
6239.F52D10.3a.1	9606.ENSP00000248437	0.037
6239.F56D12.4a	9606.ENSP00000248437	0.057
6239.F57C7.3a	9606.ENSP00000248437	0.087
6239.F58G6.1.1	9606.ENSP00000248437	0.232
6239.H03A11.1	9606.ENSP00000248437	0.136
6239.K07A9.2	9606.ENSP00000248437	0.239
6239.K07D8.1	9606.ENSP00000248437	0.073
6239.K08E5.3a	9606.ENSP00000248437	0.041
6239.M03F4.7a	9606.ENSP00000248437	0.052
6239.M117.2a.2	9606.ENSP00000248437	0.035
6239.M7.2b	9606.ENSP00000248437	0.295
6239.T04H1.2.1	9606.ENSP00000248437	0.247
6239.T05D4.1.1	9606.ENSP00000248437	0.244
6239.T05E11.3a.1	9606.ENSP00000248437	0.223
6239.T27E9.3	9606.ENSP00000248437	0.201
6239.T28D6.9	9606.ENSP00000248437	0.072
6239.VF36H2L.1	9606.ENSP00000248437	0.051
6239.W03F8.5	9606.ENSP00000248437	0.08
6239.W03G11.3	9606.ENSP00000248437	0.212
6239.W04D2.1a	9606.ENSP00000248437	0.176
6239.W08E3.3a	9606.ENSP00000248437	0.238
6239.Y116A8A.9b.2	9606.ENSP00000248437	0.138
6239.Y37A1B.12	9606.ENSP00000248437	0.044
6239.Y37A1B.13	9606.ENSP00000248437	0.042
6239.Y49E10.4	9606.ENSP00000248437	0.117
6239.Y54E10BL.4	9606.ENSP00000248437	0.072
6239.Y54F10AM.2a	9606.ENSP00000248437	0.149
6239.Y71H2AM.20a.1	9606.ENSP00000248437	0.041
6239.ZC434.6b	9606.ENSP00000248437	0.192
6239.ZK1307.8.3	9606.ENSP00000248437	0.19
6239.ZK154.3	9606.ENSP00000248437	0.602
6239.ZK154.7	9606.ENSP00000248437	0.091
6239.ZK632.6	9606.ENSP00000248437	0.162
6239.ZK909.2c	9606.ENSP00000248437	0.252
6239.B0403.4	9606.ENSP00000248668	0.065
6239.C03G6.19	9606.ENSP00000248668	0.059
6239.C05D11.7b.1	9606.ENSP00000248668	0.091
6239.C05E4.1.2	9606.ENSP00000248668	0.139
6239.C05E4.3	9606.ENSP00000248668	0.132
6239.C07A12.4a.1	9606.ENSP00000248668	0.036
6239.C07G1.1	9606.ENSP00000248668	0.008
6239.C09H6.2a	9606.ENSP00000248668	0.19
6239.C18C4.10b.1	9606.ENSP00000248668	0.145
6239.C18E3.8	9606.ENSP00000248668	0.095
6239.C18E9.11b	9606.ENSP00000248668	0.126
6239.C26E6.8	9606.ENSP00000248668	0.179
6239.C42D8.8a	9606.ENSP00000248668	0.001
6239.C44B11.3	9606.ENSP00000248668	0.222
6239.C44B12.2a	9606.ENSP00000248668	0.106
6239.C47E8.7.1	9606.ENSP00000248668	0.181
6239.C52E12.2b	9606.ENSP00000248668	0.06
6239.C55B6.2	9606.ENSP00000248668	0.078
6239.DY3.7	9606.ENSP00000248668	0.2
6239.F01F1.12a.1	9606.ENSP00000248668	0.154
6239.F07F6.6.1	9606.ENSP00000248668	0.014
6239.F14B4.1	9606.ENSP00000248668	0.142
6239.F20D6.4d	9606.ENSP00000248668	0.127
6239.F35H12.3	9606.ENSP00000248668	0.047
6239.F42G9.9b.1	9606.ENSP00000248668	0.1
6239.F44A6.1b	9606.ENSP00000248668	0.003
6239.F47F2.1b	9606.ENSP00000248668	0.189
6239.F52D10.3a.1	9606.ENSP00000248668	0.02
6239.F56D12.4a	9606.ENSP00000248668	0.183
6239.F57C7.3a	9606.ENSP00000248668	0.119
6239.F58G6.1.1	9606.ENSP00000248668	0.02
6239.H03A11.1	9606.ENSP00000248668	0.002
6239.K07A9.2	9606.ENSP00000248668	0.17
6239.K07D8.1	9606.ENSP00000248668	0.112
6239.K08E5.3a	9606.ENSP00000248668	0.061
6239.M03F4.7a	9606.ENSP00000248668	0.005
6239.M117.2a.2	9606.ENSP00000248668	0.112
6239.M7.2b	9606.ENSP00000248668	0.071
6239.T04H1.2.1	9606.ENSP00000248668	0.23
6239.T05D4.1.1	9606.ENSP00000248668	0.098
6239.T05E11.3a.1	9606.ENSP00000248668	0.229
6239.T27E9.3	9606.ENSP00000248668	0.13
6239.T28D6.9	9606.ENSP00000248668	0.056
6239.VF36H2L.1	9606.ENSP00000248668	0.136
6239.W03F8.5	9606.ENSP00000248668	0.114
6239.W03G11.3	9606.ENSP00000248668	0.001
6239.W04D2.1a	9606.ENSP00000248668	0.069
6239.W08E3.3a	9606.ENSP00000248668	0.045
6239.Y116A8A.9b.2	9606.ENSP00000248668	0.066
6239.Y37A1B.12	9606.ENSP00000248668	0.107
6239.Y37A1B.13	9606.ENSP00000248668	0.113
6239.Y49E10.4	9606.ENSP00000248668	0.073
6239.Y54E10BL.4	9606.ENSP00000248668	0.002
6239.Y54F10AM.2a	9606.ENSP00000248668	0.188
6239.Y71H2AM.20a.1	9606.ENSP00000248668	0.004
6239.ZC434.6b	9606.ENSP00000248668	0.21
6239.ZK1307.8.3	9606.ENSP00000248668	0.106
6239.ZK154.3	9606.ENSP00000248668	0.184
6239.ZK154.7	9606.ENSP00000248668	0.177
6239.ZK632.6	9606.ENSP00000248668	0.188
6239.ZK909.2c	9606.ENSP00000248668	0.018
6239.B0403.4	9606.ENSP00000252699	0.135
6239.C03G6.19	9606.ENSP00000252699	0.086
6239.C05D11.7b.1	9606.ENSP00000252699	0.262
6239.C05E4.1.2	9606.ENSP00000252699	0.069
6239.C05E4.3	9606.ENSP00000252699	0.108
6239.C07A12.4a.1	9606.ENSP00000252699	0.159
6239.C07G1.1	9606.ENSP00000252699	0.018
6239.C09H6.2a	9606.ENSP00000252699	0.282
6239.C18C4.10b.1	9606.ENSP00000252699	0.218
6239.C18E3.8	9606.ENSP00000252699	0.05
6239.C18E9.11b	9606.ENSP00000252699	0.173
6239.C26E6.8	9606.ENSP00000252699	0.225
6239.C42D8.8a	9606.ENSP00000252699	0.267
6239.C44B11.3	9606.ENSP00000252699	0.155
6239.C44B12.2a	9606.ENSP00000252699	0.109
6239.C47E8.7.1	9606.ENSP00000252699	0.23
6239.C52E12.2b	9606.ENSP00000252699	0.167
6239.C55B6.2	9606.ENSP00000252699	0.174
6239.DY3.7	9606.ENSP00000252699	0.089
6239.F01F1.12a.1	9606.ENSP00000252699	0.11
6239.F07F6.6.1	9606.ENSP00000252699	0.124
6239.F14B4.1	9606.ENSP00000252699	0.205
6239.F20D6.4d	9606.ENSP00000252699	0.074
6239.F35H12.3	9606.ENSP00000252699	0.132
6239.F42G9.9b.1	9606.ENSP00000252699	0.065
6239.F44A6.1b	9606.ENSP00000252699	0.204
6239.F47F2.1b	9606.ENSP00000252699	0.013
6239.F52D10.3a.1	9606.ENSP00000252699	0.112
6239.F56D12.4a	9606.ENSP00000252699	0.272
6239.F57C7.3a	9606.ENSP00000252699	0.057
6239.F58G6.1.1	9606.ENSP00000252699	0.176
6239.H03A11.1	9606.ENSP00000252699	0.189
6239.K07A9.2	9606.ENSP00000252699	0.148
6239.K07D8.1	9606.ENSP00000252699	0.108
6239.K08E5.3a	9606.ENSP00000252699	0.066
6239.M03F4.7a	9606.ENSP00000252699	0.148
6239.M117.2a.2	9606.ENSP00000252699	0.11
6239.M7.2b	9606.ENSP00000252699	0.235
6239.T04H1.2.1	9606.ENSP00000252699	0.139
6239.T05D4.1.1	9606.ENSP00000252699	0.131
6239.T05E11.3a.1	9606.ENSP00000252699	0.232
6239.T27E9.3	9606.ENSP00000252699	0.124
6239.T28D6.9	9606.ENSP00000252699	0.05
6239.VF36H2L.1	9606.ENSP00000252699	0.068
6239.W03F8.5	9606.ENSP00000252699	0.12
6239.W03G11.3	9606.ENSP00000252699	0.09
6239.W04D2.1a	9606.ENSP00000252699	0.739
6239.W08E3.3a	9606.ENSP00000252699	0.152
6239.Y116A8A.9b.2	9606.ENSP00000252699	0.199
6239.Y37A1B.12	9606.ENSP00000252699	0.142
6239.Y37A1B.13	9606.ENSP00000252699	0.148
6239.Y49E10.4	9606.ENSP00000252699	0.193
6239.Y54E10BL.4	9606.ENSP00000252699	0.218
6239.Y54F10AM.2a	9606.ENSP00000252699	0.178
6239.Y71H2AM.20a.1	9606.ENSP00000252699	0.138
6239.ZC434.6b	9606.ENSP00000252699	0.211
6239.ZK1307.8.3	9606.ENSP00000252699	0.198
6239.ZK154.3	9606.ENSP00000252699	0.144
6239.ZK154.7	9606.ENSP00000252699	0.222
6239.ZK632.6	9606.ENSP00000252699	0.096
6239.ZK909.2c	9606.ENSP00000252699	0.141
6239.B0403.4	9606.ENSP00000253496	0.054
6239.C03G6.19	9606.ENSP00000253496	0.019
6239.C05D11.7b.1	9606.ENSP00000253496	0.081
6239.C05E4.1.2	9606.ENSP00000253496	0.018
6239.C05E4.3	9606.ENSP00000253496	0.017
6239.C07A12.4a.1	9606.ENSP00000253496	0.097
6239.C07G1.1	9606.ENSP00000253496	0.259
6239.C09H6.2a	9606.ENSP00000253496	0.068
6239.C18C4.10b.1	9606.ENSP00000253496	0.039
6239.C18E3.8	9606.ENSP00000253496	0.004
6239.C18E9.11b	9606.ENSP00000253496	0.01
6239.C26E6.8	9606.ENSP00000253496	0.049
6239.C42D8.8a	9606.ENSP00000253496	0.013
6239.C44B11.3	9606.ENSP00000253496	0.015
6239.C44B12.2a	9606.ENSP00000253496	0.166
6239.C47E8.7.1	9606.ENSP00000253496	0.026
6239.C52E12.2b	9606.ENSP00000253496	0.096
6239.C55B6.2	9606.ENSP00000253496	0.041
6239.DY3.7	9606.ENSP00000253496	0.12
6239.F01F1.12a.1	9606.ENSP00000253496	0.067
6239.F07F6.6.1	9606.ENSP00000253496	0.039
6239.F14B4.1	9606.ENSP00000253496	0.222
6239.F20D6.4d	9606.ENSP00000253496	0.046
6239.F35H12.3	9606.ENSP00000253496	0.003
6239.F42G9.9b.1	9606.ENSP00000253496	0.002
6239.F44A6.1b	9606.ENSP00000253496	0.171
6239.F47F2.1b	9606.ENSP00000253496	0.036
6239.F52D10.3a.1	9606.ENSP00000253496	0.007
6239.F56D12.4a	9606.ENSP00000253496	0.194
6239.F57C7.3a	9606.ENSP00000253496	0.154
6239.F58G6.1.1	9606.ENSP00000253496	0.002
6239.H03A11.1	9606.ENSP00000253496	0.017
6239.K07A9.2	9606.ENSP00000253496	0.09
6239.K07D8.1	9606.ENSP00000253496	0.095
6239.K08E5.3a	9606.ENSP00000253496	0.052
6239.M03F4.7a	9606.ENSP00000253496	0.027
6239.M117.2a.2	9606.ENSP00000253496	0.002
6239.M7.2b	9606.ENSP00000253496	0.067
6239.T04H1.2.1	9606.ENSP00000253496	0.241
6239.T05D4.1.1	9606.ENSP00000253496	0.047
6239.T05E11.3a.1	9606.ENSP00000253496	0.015
6239.T27E9.3	9606.ENSP00000253496	0.018
6239.T28D6.9	9606.ENSP00000253496	0.033
6239.VF36H2L.1	9606.ENSP00000253496	0.03
6239.W03F8.5	9606.ENSP00000253496	0.111
6239.W03G11.3	9606.ENSP00000253496	0.012
6239.W04D2.1a	9606.ENSP00000253496	0.173
6239.W08E3.3a	9606.ENSP00000253496	0.022
6239.Y116A8A.9b.2	9606.ENSP00000253496	0.054
6239.Y37A1B.12	9606.ENSP00000253496	0.007
6239.Y37A1B.13	9606.ENSP00000253496	0.02
6239.Y49E10.4	9606.ENSP00000253496	0.001
6239.Y54E10BL.4	9606.ENSP00000253496	0.036
6239.Y54F10AM.2a	9606.ENSP00000253496	0.184
6239.Y71H2AM.20a.1	9606.ENSP00000253496	0.05
6239.ZC434.6b	9606.ENSP00000253496	0.232
6239.ZK1307.8.3	9606.ENSP00000253496	0.02
6239.ZK154.3	9606.ENSP00000253496	0.045
6239.ZK154.7	9606.ENSP00000253496	0.071
6239.ZK632.6	9606.ENSP00000253496	0.007
6239.ZK909.2c	9606.ENSP00000253496	0.025
6239.B0403.4	9606.ENSP00000254657	0.118
6239.C03G6.19	9606.ENSP00000254657	0.096
6239.C05D11.7b.1	9606.ENSP00000254657	0.14
6239.C05E4.1.2	9606.ENSP00000254657	0.079
6239.C05E4.3	9606.ENSP00000254657	0.098
6239.C07A12.4a.1	9606.ENSP00000254657	0.136
6239.C07G1.1	9606.ENSP00000254657	0.133
6239.C09H6.2a	9606.ENSP00000254657	0.177
6239.C18C4.10b.1	9606.ENSP00000254657	0.156
6239.C18E3.8	9606.ENSP00000254657	0.075
6239.C18E9.11b	9606.ENSP00000254657	0.093
6239.C26E6.8	9606.ENSP00000254657	0.097
6239.C42D8.8a	9606.ENSP00000254657	0.047
6239.C44B11.3	9606.ENSP00000254657	0.102
6239.C44B12.2a	9606.ENSP00000254657	0.067
6239.C47E8.7.1	9606.ENSP00000254657	0.139
6239.C52E12.2b	9606.ENSP00000254657	0.242
6239.C55B6.2	9606.ENSP00000254657	0.081
6239.DY3.7	9606.ENSP00000254657	0.22
6239.F01F1.12a.1	9606.ENSP00000254657	0.114
6239.F07F6.6.1	9606.ENSP00000254657	0.119
6239.F14B4.1	9606.ENSP00000254657	0.165
6239.F20D6.4d	9606.ENSP00000254657	0.076
6239.F35H12.3	9606.ENSP00000254657	0.049
6239.F42G9.9b.1	9606.ENSP00000254657	0.121
6239.F44A6.1b	9606.ENSP00000254657	0.099
6239.F47F2.1b	9606.ENSP00000254657	0.101
6239.F52D10.3a.1	9606.ENSP00000254657	0.073
6239.F56D12.4a	9606.ENSP00000254657	0.111
6239.F57C7.3a	9606.ENSP00000254657	0.049
6239.F58G6.1.1	9606.ENSP00000254657	0.112
6239.H03A11.1	9606.ENSP00000254657	0.143
6239.K07A9.2	9606.ENSP00000254657	0.124
6239.K07D8.1	9606.ENSP00000254657	0.148
6239.K08E5.3a	9606.ENSP00000254657	0.104
6239.M03F4.7a	9606.ENSP00000254657	0.087
6239.M117.2a.2	9606.ENSP00000254657	0.068
6239.M7.2b	9606.ENSP00000254657	0.136
6239.T04H1.2.1	9606.ENSP00000254657	0.115
6239.T05D4.1.1	9606.ENSP00000254657	0.025
6239.T05E11.3a.1	9606.ENSP00000254657	0.179
6239.T27E9.3	9606.ENSP00000254657	0.077
6239.T28D6.9	9606.ENSP00000254657	0.013
6239.VF36H2L.1	9606.ENSP00000254657	0.001
6239.W03F8.5	9606.ENSP00000254657	0.015
6239.W03G11.3	9606.ENSP00000254657	0.051
6239.W04D2.1a	9606.ENSP00000254657	0.166
6239.W08E3.3a	9606.ENSP00000254657	0.078
6239.Y116A8A.9b.2	9606.ENSP00000254657	0.068
6239.Y37A1B.12	9606.ENSP00000254657	0.079
6239.Y37A1B.13	9606.ENSP00000254657	0.096
6239.Y49E10.4	9606.ENSP00000254657	0.015
6239.Y54E10BL.4	9606.ENSP00000254657	0.09
6239.Y54F10AM.2a	9606.ENSP00000254657	0.178
6239.Y71H2AM.20a.1	9606.ENSP00000254657	0.107
6239.ZC434.6b	9606.ENSP00000254657	0.099
6239.ZK1307.8.3	9606.ENSP00000254657	0.06
6239.ZK154.3	9606.ENSP00000254657	0.105
6239.ZK154.7	9606.ENSP00000254657	0.06
6239.ZK632.6	9606.ENSP00000254657	0.021
6239.ZK909.2c	9606.ENSP00000254657	0.119
6239.B0403.4	9606.ENSP00000256460	0.116
6239.C03G6.19	9606.ENSP00000256460	0.291
6239.C05D11.7b.1	9606.ENSP00000256460	0.121
6239.C05E4.1.2	9606.ENSP00000256460	0.062
6239.C05E4.3	9606.ENSP00000256460	0.238
6239.C07A12.4a.1	9606.ENSP00000256460	0.244
6239.C07G1.1	9606.ENSP00000256460	0.103
6239.C09H6.2a	9606.ENSP00000256460	0.062
6239.C18C4.10b.1	9606.ENSP00000256460	0.044
6239.C18E3.8	9606.ENSP00000256460	0.194
6239.C18E9.11b	9606.ENSP00000256460	0.128
6239.C26E6.8	9606.ENSP00000256460	0.088
6239.C42D8.8a	9606.ENSP00000256460	0.164
6239.C44B11.3	9606.ENSP00000256460	0.256
6239.C44B12.2a	9606.ENSP00000256460	0.254
6239.C47E8.7.1	9606.ENSP00000256460	0.169
6239.C52E12.2b	9606.ENSP00000256460	0.085
6239.C55B6.2	9606.ENSP00000256460	0.188
6239.DY3.7	9606.ENSP00000256460	0.131
6239.F01F1.12a.1	9606.ENSP00000256460	0.31
6239.F07F6.6.1	9606.ENSP00000256460	0.09
6239.F14B4.1	9606.ENSP00000256460	0.153
6239.F20D6.4d	9606.ENSP00000256460	0.065
6239.F35H12.3	9606.ENSP00000256460	0.004
6239.F42G9.9b.1	9606.ENSP00000256460	0.015
6239.F44A6.1b	9606.ENSP00000256460	0.277
6239.F47F2.1b	9606.ENSP00000256460	0.386
6239.F52D10.3a.1	9606.ENSP00000256460	0.182
6239.F56D12.4a	9606.ENSP00000256460	0.094
6239.F57C7.3a	9606.ENSP00000256460	0.057
6239.F58G6.1.1	9606.ENSP00000256460	0.214
6239.H03A11.1	9606.ENSP00000256460	0.164
6239.K07A9.2	9606.ENSP00000256460	0.697
6239.K07D8.1	9606.ENSP00000256460	0.064
6239.K08E5.3a	9606.ENSP00000256460	0.036
6239.M03F4.7a	9606.ENSP00000256460	0.103
6239.M117.2a.2	9606.ENSP00000256460	0.233
6239.M7.2b	9606.ENSP00000256460	0.232
6239.T04H1.2.1	9606.ENSP00000256460	0.137
6239.T05D4.1.1	9606.ENSP00000256460	0.148
6239.T05E11.3a.1	9606.ENSP00000256460	0.197
6239.T27E9.3	9606.ENSP00000256460	0.349
6239.T28D6.9	9606.ENSP00000256460	0.087
6239.VF36H2L.1	9606.ENSP00000256460	0.039
6239.W03F8.5	9606.ENSP00000256460	0.078
6239.W03G11.3	9606.ENSP00000256460	0.193
6239.W04D2.1a	9606.ENSP00000256460	0.132
6239.W08E3.3a	9606.ENSP00000256460	0.178
6239.Y116A8A.9b.2	9606.ENSP00000256460	0.138
6239.Y37A1B.12	9606.ENSP00000256460	0.237
6239.Y37A1B.13	9606.ENSP00000256460	0.149
6239.Y49E10.4	9606.ENSP00000256460	0.18
6239.Y54E10BL.4	9606.ENSP00000256460	0.214
6239.Y54F10AM.2a	9606.ENSP00000256460	0.207
6239.Y71H2AM.20a.1	9606.ENSP00000256460	0.287
6239.ZC434.6b	9606.ENSP00000256460	0.154
6239.ZK1307.8.3	9606.ENSP00000256460	0.141
6239.ZK154.3	9606.ENSP00000256460	0.237
6239.ZK154.7	9606.ENSP00000256460	0.171
6239.ZK632.6	9606.ENSP00000256460	0.189
6239.ZK909.2c	9606.ENSP00000256460	0.447
6239.B0403.4	9606.ENSP00000259339	0.166
6239.C03G6.19	9606.ENSP00000259339	0.25
6239.C05D11.7b.1	9606.ENSP00000259339	0.086
6239.C05E4.1.2	9606.ENSP00000259339	0.256
6239.C05E4.3	9606.ENSP00000259339	0.248
6239.C07A12.4a.1	9606.ENSP00000259339	0.288
6239.C07G1.1	9606.ENSP00000259339	0.026
6239.C09H6.2a	9606.ENSP00000259339	0.041
6239.C18C4.10b.1	9606.ENSP00000259339	0.167
6239.C18E3.8	9606.ENSP00000259339	0.018
6239.C18E9.11b	9606.ENSP00000259339	0.484
6239.C26E6.8	9606.ENSP00000259339	0.173
6239.C42D8.8a	9606.ENSP00000259339	0.151
6239.C44B11.3	9606.ENSP00000259339	0.222
6239.C44B12.2a	9606.ENSP00000259339	0.136
6239.C47E8.7.1	9606.ENSP00000259339	0.057
6239.C52E12.2b	9606.ENSP00000259339	0.076
6239.C55B6.2	9606.ENSP00000259339	0.133
6239.DY3.7	9606.ENSP00000259339	0.113
6239.F01F1.12a.1	9606.ENSP00000259339	0.172
6239.F07F6.6.1	9606.ENSP00000259339	0.111
6239.F14B4.1	9606.ENSP00000259339	0.146
6239.F20D6.4d	9606.ENSP00000259339	0.285
6239.F35H12.3	9606.ENSP00000259339	0.208
6239.F42G9.9b.1	9606.ENSP00000259339	0.124
6239.F44A6.1b	9606.ENSP00000259339	0.175
6239.F47F2.1b	9606.ENSP00000259339	0.145
6239.F52D10.3a.1	9606.ENSP00000259339	0.101
6239.F56D12.4a	9606.ENSP00000259339	0.058
6239.F57C7.3a	9606.ENSP00000259339	0.031
6239.F58G6.1.1	9606.ENSP00000259339	0.117
6239.H03A11.1	9606.ENSP00000259339	0.142
6239.K07A9.2	9606.ENSP00000259339	0.133
6239.K07D8.1	9606.ENSP00000259339	0.048
6239.K08E5.3a	9606.ENSP00000259339	0.01
6239.M03F4.7a	9606.ENSP00000259339	0.143
6239.M117.2a.2	9606.ENSP00000259339	0.181
6239.M7.2b	9606.ENSP00000259339	0.076
6239.T04H1.2.1	9606.ENSP00000259339	0.099
6239.T05D4.1.1	9606.ENSP00000259339	0.103
6239.T05E11.3a.1	9606.ENSP00000259339	0.164
6239.T27E9.3	9606.ENSP00000259339	0.133
6239.T28D6.9	9606.ENSP00000259339	0.068
6239.VF36H2L.1	9606.ENSP00000259339	0.077
6239.W03F8.5	9606.ENSP00000259339	0.073
6239.W03G11.3	9606.ENSP00000259339	0.222
6239.W04D2.1a	9606.ENSP00000259339	0.144
6239.W08E3.3a	9606.ENSP00000259339	0.205
6239.Y116A8A.9b.2	9606.ENSP00000259339	0.197
6239.Y37A1B.12	9606.ENSP00000259339	0.479
6239.Y37A1B.13	9606.ENSP00000259339	0.482
6239.Y49E10.4	9606.ENSP00000259339	0.175
6239.Y54E10BL.4	9606.ENSP00000259339	0.201
6239.Y54F10AM.2a	9606.ENSP00000259339	0.061
6239.Y71H2AM.20a.1	9606.ENSP00000259339	0.14
6239.ZC434.6b	9606.ENSP00000259339	0.144
6239.ZK1307.8.3	9606.ENSP00000259339	0.053
6239.ZK154.3	9606.ENSP00000259339	0.131
6239.ZK154.7	9606.ENSP00000259339	0.045
6239.ZK632.6	9606.ENSP00000259339	0.207
6239.ZK909.2c	9606.ENSP00000259339	0.19
6239.B0403.4	9606.ENSP00000259708	0.116
6239.C03G6.19	9606.ENSP00000259708	0.165
6239.C05D11.7b.1	9606.ENSP00000259708	0.112
6239.C05E4.1.2	9606.ENSP00000259708	0.146
6239.C05E4.3	9606.ENSP00000259708	0.172
6239.C07A12.4a.1	9606.ENSP00000259708	0.272
6239.C07G1.1	9606.ENSP00000259708	0.13
6239.C09H6.2a	9606.ENSP00000259708	0.206
6239.C18C4.10b.1	9606.ENSP00000259708	0.606
6239.C18E3.8	9606.ENSP00000259708	0.004
6239.C18E9.11b	9606.ENSP00000259708	0.135
6239.C26E6.8	9606.ENSP00000259708	0.287
6239.C42D8.8a	9606.ENSP00000259708	0.254
6239.C44B11.3	9606.ENSP00000259708	0.211
6239.C44B12.2a	9606.ENSP00000259708	0.15
6239.C47E8.7.1	9606.ENSP00000259708	0.089
6239.C52E12.2b	9606.ENSP00000259708	0.137
6239.C55B6.2	9606.ENSP00000259708	0.269
6239.DY3.7	9606.ENSP00000259708	0.182
6239.F01F1.12a.1	9606.ENSP00000259708	0.206
6239.F07F6.6.1	9606.ENSP00000259708	0.192
6239.F14B4.1	9606.ENSP00000259708	0.144
6239.F20D6.4d	9606.ENSP00000259708	0.186
6239.F35H12.3	9606.ENSP00000259708	0.009
6239.F42G9.9b.1	9606.ENSP00000259708	0.116
6239.F44A6.1b	9606.ENSP00000259708	0.163
6239.F47F2.1b	9606.ENSP00000259708	0.218
6239.F52D10.3a.1	9606.ENSP00000259708	0.179
6239.F56D12.4a	9606.ENSP00000259708	0.226
6239.F57C7.3a	9606.ENSP00000259708	0.169
6239.F58G6.1.1	9606.ENSP00000259708	0.258
6239.H03A11.1	9606.ENSP00000259708	0.189
6239.K07A9.2	9606.ENSP00000259708	0.085
6239.K07D8.1	9606.ENSP00000259708	0.12
6239.K08E5.3a	9606.ENSP00000259708	0.016
6239.M03F4.7a	9606.ENSP00000259708	0.19
6239.M117.2a.2	9606.ENSP00000259708	0.166
6239.M7.2b	9606.ENSP00000259708	0.482
6239.T04H1.2.1	9606.ENSP00000259708	0.245
6239.T05D4.1.1	9606.ENSP00000259708	0.196
6239.T05E11.3a.1	9606.ENSP00000259708	0.291
6239.T27E9.3	9606.ENSP00000259708	0.15
6239.T28D6.9	9606.ENSP00000259708	0.007
6239.VF36H2L.1	9606.ENSP00000259708	0.159
6239.W03F8.5	9606.ENSP00000259708	0.114
6239.W03G11.3	9606.ENSP00000259708	0.061
6239.W04D2.1a	9606.ENSP00000259708	0.174
6239.W08E3.3a	9606.ENSP00000259708	0.142
6239.Y116A8A.9b.2	9606.ENSP00000259708	0.128
6239.Y37A1B.12	9606.ENSP00000259708	0.062
6239.Y37A1B.13	9606.ENSP00000259708	0.157
6239.Y49E10.4	9606.ENSP00000259708	0.1
6239.Y54E10BL.4	9606.ENSP00000259708	0.303
6239.Y54F10AM.2a	9606.ENSP00000259708	0.278
6239.Y71H2AM.20a.1	9606.ENSP00000259708	0.106
6239.ZC434.6b	9606.ENSP00000259708	0.149
6239.ZK1307.8.3	9606.ENSP00000259708	0.209
6239.ZK154.3	9606.ENSP00000259708	0.207
6239.ZK154.7	9606.ENSP00000259708	0.185
6239.ZK632.6	9606.ENSP00000259708	0.052
6239.ZK909.2c	9606.ENSP00000259708	0.181
6239.B0403.4	9606.ENSP00000259818	0.265
6239.C03G6.19	9606.ENSP00000259818	0.073
6239.C05D11.7b.1	9606.ENSP00000259818	0.232
6239.C05E4.1.2	9606.ENSP00000259818	0.087
6239.C05E4.3	9606.ENSP00000259818	0.274
6239.C07A12.4a.1	9606.ENSP00000259818	0.205
6239.C07G1.1	9606.ENSP00000259818	0.166
6239.C09H6.2a	9606.ENSP00000259818	0.142
6239.C18C4.10b.1	9606.ENSP00000259818	0.219
6239.C18E3.8	9606.ENSP00000259818	0.191
6239.C18E9.11b	9606.ENSP00000259818	0.306
6239.C26E6.8	9606.ENSP00000259818	0.227
6239.C42D8.8a	9606.ENSP00000259818	0.054
6239.C44B11.3	9606.ENSP00000259818	0.602
6239.C44B12.2a	9606.ENSP00000259818	0.124
6239.C47E8.7.1	9606.ENSP00000259818	0.193
6239.C52E12.2b	9606.ENSP00000259818	0.101
6239.C55B6.2	9606.ENSP00000259818	0.299
6239.DY3.7	9606.ENSP00000259818	0.042
6239.F01F1.12a.1	9606.ENSP00000259818	0.227
6239.F07F6.6.1	9606.ENSP00000259818	0.134
6239.F14B4.1	9606.ENSP00000259818	0.186
6239.F20D6.4d	9606.ENSP00000259818	0.086
6239.F35H12.3	9606.ENSP00000259818	0.016
6239.F42G9.9b.1	9606.ENSP00000259818	0.235
6239.F44A6.1b	9606.ENSP00000259818	0.21
6239.F47F2.1b	9606.ENSP00000259818	0.031
6239.F52D10.3a.1	9606.ENSP00000259818	0.152
6239.F56D12.4a	9606.ENSP00000259818	0.131
6239.F57C7.3a	9606.ENSP00000259818	0.108
6239.F58G6.1.1	9606.ENSP00000259818	0.266
6239.H03A11.1	9606.ENSP00000259818	0.246
6239.K07A9.2	9606.ENSP00000259818	0.022
6239.K07D8.1	9606.ENSP00000259818	0.066
6239.K08E5.3a	9606.ENSP00000259818	0.046
6239.M03F4.7a	9606.ENSP00000259818	0.128
6239.M117.2a.2	9606.ENSP00000259818	0.211
6239.M7.2b	9606.ENSP00000259818	0.231
6239.T04H1.2.1	9606.ENSP00000259818	0.133
6239.T05D4.1.1	9606.ENSP00000259818	0.243
6239.T05E11.3a.1	9606.ENSP00000259818	0.202
6239.T27E9.3	9606.ENSP00000259818	0.165
6239.T28D6.9	9606.ENSP00000259818	0.035
6239.VF36H2L.1	9606.ENSP00000259818	0.118
6239.W03F8.5	9606.ENSP00000259818	0.053
6239.W03G11.3	9606.ENSP00000259818	0.109
6239.W04D2.1a	9606.ENSP00000259818	0.129
6239.W08E3.3a	9606.ENSP00000259818	0.098
6239.Y116A8A.9b.2	9606.ENSP00000259818	0.265
6239.Y37A1B.12	9606.ENSP00000259818	0.251
6239.Y37A1B.13	9606.ENSP00000259818	0.267
6239.Y49E10.4	9606.ENSP00000259818	0.257
6239.Y54E10BL.4	9606.ENSP00000259818	0.198
6239.Y54F10AM.2a	9606.ENSP00000259818	0.055
6239.Y71H2AM.20a.1	9606.ENSP00000259818	0.082
6239.ZC434.6b	9606.ENSP00000259818	0.184
6239.ZK1307.8.3	9606.ENSP00000259818	0.171
6239.ZK154.3	9606.ENSP00000259818	0.957
6239.ZK154.7	9606.ENSP00000259818	0.146
6239.ZK632.6	9606.ENSP00000259818	0.208
6239.ZK909.2c	9606.ENSP00000259818	0.281
6239.B0403.4	9606.ENSP00000260408	0.034
6239.C03G6.19	9606.ENSP00000260408	0.073
6239.C05D11.7b.1	9606.ENSP00000260408	0.056
6239.C05E4.1.2	9606.ENSP00000260408	0.133
6239.C05E4.3	9606.ENSP00000260408	0.146
6239.C07A12.4a.1	9606.ENSP00000260408	0.047
6239.C07G1.1	9606.ENSP00000260408	0.223
6239.C09H6.2a	9606.ENSP00000260408	0.206
6239.C18C4.10b.1	9606.ENSP00000260408	0.237
6239.C18E3.8	9606.ENSP00000260408	0.029
6239.C18E9.11b	9606.ENSP00000260408	0.138
6239.C26E6.8	9606.ENSP00000260408	0.223
6239.C42D8.8a	9606.ENSP00000260408	0.143
6239.C44B11.3	9606.ENSP00000260408	0.137
6239.C44B12.2a	9606.ENSP00000260408	0.102
6239.C47E8.7.1	9606.ENSP00000260408	0.046
6239.C52E12.2b	9606.ENSP00000260408	0.108
6239.C55B6.2	9606.ENSP00000260408	0.2
6239.DY3.7	9606.ENSP00000260408	0.474
6239.F01F1.12a.1	9606.ENSP00000260408	0.182
6239.F07F6.6.1	9606.ENSP00000260408	0.093
6239.F14B4.1	9606.ENSP00000260408	0.22
6239.F20D6.4d	9606.ENSP00000260408	0.062
6239.F35H12.3	9606.ENSP00000260408	0.003
6239.F42G9.9b.1	9606.ENSP00000260408	0.021
6239.F44A6.1b	9606.ENSP00000260408	0.177
6239.F47F2.1b	9606.ENSP00000260408	0.125
6239.F52D10.3a.1	9606.ENSP00000260408	0.142
6239.F56D12.4a	9606.ENSP00000260408	0.084
6239.F57C7.3a	9606.ENSP00000260408	0.015
6239.F58G6.1.1	9606.ENSP00000260408	0.12
6239.H03A11.1	9606.ENSP00000260408	0.084
6239.K07A9.2	9606.ENSP00000260408	0.178
6239.K07D8.1	9606.ENSP00000260408	0.051
6239.K08E5.3a	9606.ENSP00000260408	0.067
6239.M03F4.7a	9606.ENSP00000260408	0.163
6239.M117.2a.2	9606.ENSP00000260408	0.156
6239.M7.2b	9606.ENSP00000260408	0.243
6239.T04H1.2.1	9606.ENSP00000260408	0.002
6239.T05D4.1.1	9606.ENSP00000260408	0.145
6239.T05E11.3a.1	9606.ENSP00000260408	0.047
6239.T27E9.3	9606.ENSP00000260408	0.112
6239.T28D6.9	9606.ENSP00000260408	0.038
6239.VF36H2L.1	9606.ENSP00000260408	0.038
6239.W03F8.5	9606.ENSP00000260408	0.138
6239.W03G11.3	9606.ENSP00000260408	0.098
6239.W04D2.1a	9606.ENSP00000260408	0.079
6239.W08E3.3a	9606.ENSP00000260408	0.19
6239.Y116A8A.9b.2	9606.ENSP00000260408	0.196
6239.Y37A1B.12	9606.ENSP00000260408	0.139
6239.Y37A1B.13	9606.ENSP00000260408	0.12
6239.Y49E10.4	9606.ENSP00000260408	0.18
6239.Y54E10BL.4	9606.ENSP00000260408	0.054
6239.Y54F10AM.2a	9606.ENSP00000260408	0.081
6239.Y71H2AM.20a.1	9606.ENSP00000260408	0.168
6239.ZC434.6b	9606.ENSP00000260408	0.011
6239.ZK1307.8.3	9606.ENSP00000260408	0.151
6239.ZK154.3	9606.ENSP00000260408	0.177
6239.ZK154.7	9606.ENSP00000260408	0.336
6239.ZK632.6	9606.ENSP00000260408	0.215
6239.ZK909.2c	9606.ENSP00000260408	0.173
6239.B0403.4	9606.ENSP00000261776	0.149
6239.C03G6.19	9606.ENSP00000261776	0.157
6239.C05D11.7b.1	9606.ENSP00000261776	0.29
6239.C05E4.1.2	9606.ENSP00000261776	0.14
6239.C05E4.3	9606.ENSP00000261776	0.068
6239.C07A12.4a.1	9606.ENSP00000261776	0.181
6239.C07G1.1	9606.ENSP00000261776	0.027
6239.C09H6.2a	9606.ENSP00000261776	0.209
6239.C18C4.10b.1	9606.ENSP00000261776	0.201
6239.C18E3.8	9606.ENSP00000261776	0.11
6239.C18E9.11b	9606.ENSP00000261776	0.114
6239.C26E6.8	9606.ENSP00000261776	0.201
6239.C42D8.8a	9606.ENSP00000261776	0.215
6239.C44B11.3	9606.ENSP00000261776	0.179
6239.C44B12.2a	9606.ENSP00000261776	0.125
6239.C47E8.7.1	9606.ENSP00000261776	0.17
6239.C52E12.2b	9606.ENSP00000261776	0.19
6239.C55B6.2	9606.ENSP00000261776	0.248
6239.DY3.7	9606.ENSP00000261776	0.05
6239.F01F1.12a.1	9606.ENSP00000261776	0.17
6239.F07F6.6.1	9606.ENSP00000261776	0.256
6239.F14B4.1	9606.ENSP00000261776	0.112
6239.F20D6.4d	9606.ENSP00000261776	0.171
6239.F35H12.3	9606.ENSP00000261776	0.042
6239.F42G9.9b.1	9606.ENSP00000261776	0.033
6239.F44A6.1b	9606.ENSP00000261776	0.11
6239.F47F2.1b	9606.ENSP00000261776	0.171
6239.F52D10.3a.1	9606.ENSP00000261776	0.102
6239.F56D12.4a	9606.ENSP00000261776	0.197
6239.F57C7.3a	9606.ENSP00000261776	0.011
6239.F58G6.1.1	9606.ENSP00000261776	0.17
6239.H03A11.1	9606.ENSP00000261776	0.252
6239.K07A9.2	9606.ENSP00000261776	0.205
6239.K07D8.1	9606.ENSP00000261776	0.104
6239.K08E5.3a	9606.ENSP00000261776	0.005
6239.M03F4.7a	9606.ENSP00000261776	0.056
6239.M117.2a.2	9606.ENSP00000261776	0.097
6239.M7.2b	9606.ENSP00000261776	0.187
6239.T04H1.2.1	9606.ENSP00000261776	0.109
6239.T05D4.1.1	9606.ENSP00000261776	0.171
6239.T05E11.3a.1	9606.ENSP00000261776	0.029
6239.T27E9.3	9606.ENSP00000261776	0.131
6239.T28D6.9	9606.ENSP00000261776	0.047
6239.VF36H2L.1	9606.ENSP00000261776	0.138
6239.W03F8.5	9606.ENSP00000261776	0.087
6239.W03G11.3	9606.ENSP00000261776	0.189
6239.W04D2.1a	9606.ENSP00000261776	0.284
6239.W08E3.3a	9606.ENSP00000261776	0.178
6239.Y116A8A.9b.2	9606.ENSP00000261776	0.145
6239.Y37A1B.12	9606.ENSP00000261776	0.05
6239.Y37A1B.13	9606.ENSP00000261776	0.111
6239.Y49E10.4	9606.ENSP00000261776	0.071
6239.Y54E10BL.4	9606.ENSP00000261776	0.099
6239.Y54F10AM.2a	9606.ENSP00000261776	0.034
6239.Y71H2AM.20a.1	9606.ENSP00000261776	0.062
6239.ZC434.6b	9606.ENSP00000261776	0.108
6239.ZK1307.8.3	9606.ENSP00000261776	0.056
6239.ZK154.3	9606.ENSP00000261776	0.071
6239.ZK154.7	9606.ENSP00000261776	0.161
6239.ZK632.6	9606.ENSP00000261776	0.086
6239.ZK909.2c	9606.ENSP00000261776	0.029
6239.B0403.4	9606.ENSP00000261879	0.142
6239.C03G6.19	9606.ENSP00000261879	0.055
6239.C05D11.7b.1	9606.ENSP00000261879	0.003
6239.C05E4.1.2	9606.ENSP00000261879	0.166
6239.C05E4.3	9606.ENSP00000261879	0.151
6239.C07A12.4a.1	9606.ENSP00000261879	0.026
6239.C07G1.1	9606.ENSP00000261879	0.087
6239.C09H6.2a	9606.ENSP00000261879	0.029
6239.C18C4.10b.1	9606.ENSP00000261879	0.004
6239.C18E3.8	9606.ENSP00000261879	0.186
6239.C18E9.11b	9606.ENSP00000261879	0.083
6239.C26E6.8	9606.ENSP00000261879	0.038
6239.C42D8.8a	9606.ENSP00000261879	0.037
6239.C44B11.3	9606.ENSP00000261879	0.001
6239.C44B12.2a	9606.ENSP00000261879	0.02
6239.C47E8.7.1	9606.ENSP00000261879	0.039
6239.C52E12.2b	9606.ENSP00000261879	0.005
6239.C55B6.2	9606.ENSP00000261879	0.038
6239.DY3.7	9606.ENSP00000261879	0.01
6239.F01F1.12a.1	9606.ENSP00000261879	0.192
6239.F07F6.6.1	9606.ENSP00000261879	0.087
6239.F14B4.1	9606.ENSP00000261879	0.025
6239.F20D6.4d	9606.ENSP00000261879	0.106
6239.F35H12.3	9606.ENSP00000261879	0.156
6239.F42G9.9b.1	9606.ENSP00000261879	0.004
6239.F44A6.1b	9606.ENSP00000261879	0.003
6239.F47F2.1b	9606.ENSP00000261879	0.009
6239.F52D10.3a.1	9606.ENSP00000261879	0.067
6239.F56D12.4a	9606.ENSP00000261879	0.023
6239.F57C7.3a	9606.ENSP00000261879	0.033
6239.F58G6.1.1	9606.ENSP00000261879	0.003
6239.H03A11.1	9606.ENSP00000261879	0.001
6239.K07A9.2	9606.ENSP00000261879	0.127
6239.K07D8.1	9606.ENSP00000261879	0.007
6239.K08E5.3a	9606.ENSP00000261879	0.009
6239.M03F4.7a	9606.ENSP00000261879	0.017
6239.M117.2a.2	9606.ENSP00000261879	0.014
6239.M7.2b	9606.ENSP00000261879	0.087
6239.T04H1.2.1	9606.ENSP00000261879	0.128
6239.T05D4.1.1	9606.ENSP00000261879	0.171
6239.T05E11.3a.1	9606.ENSP00000261879	0.004
6239.T27E9.3	9606.ENSP00000261879	0.009
6239.T28D6.9	9606.ENSP00000261879	0.087
6239.VF36H2L.1	9606.ENSP00000261879	0.437
6239.W03F8.5	9606.ENSP00000261879	0.02
6239.W03G11.3	9606.ENSP00000261879	0.031
6239.W04D2.1a	9606.ENSP00000261879	0.003
6239.W08E3.3a	9606.ENSP00000261879	0.199
6239.Y116A8A.9b.2	9606.ENSP00000261879	0.023
6239.Y37A1B.12	9606.ENSP00000261879	0.018
6239.Y37A1B.13	9606.ENSP00000261879	0.053
6239.Y49E10.4	9606.ENSP00000261879	0.031
6239.Y54E10BL.4	9606.ENSP00000261879	0.051
6239.Y54F10AM.2a	9606.ENSP00000261879	0.015
6239.Y71H2AM.20a.1	9606.ENSP00000261879	0.132
6239.ZC434.6b	9606.ENSP00000261879	0.048
6239.ZK1307.8.3	9606.ENSP00000261879	0.03
6239.ZK154.3	9606.ENSP00000261879	0.004
6239.ZK154.7	9606.ENSP00000261879	0.012
6239.ZK632.6	9606.ENSP00000261879	0.005
6239.ZK909.2c	9606.ENSP00000261879	0.008
6239.B0403.4	9606.ENSP00000262848	0.141
6239.C03G6.19	9606.ENSP00000262848	0.109
6239.C05D11.7b.1	9606.ENSP00000262848	0.179
6239.C05E4.1.2	9606.ENSP00000262848	0.041
6239.C05E4.3	9606.ENSP00000262848	0.145
6239.C07A12.4a.1	9606.ENSP00000262848	0.229
6239.C07G1.1	9606.ENSP00000262848	0.008
6239.C09H6.2a	9606.ENSP00000262848	0.1
6239.C18C4.10b.1	9606.ENSP00000262848	0.176
6239.C18E3.8	9606.ENSP00000262848	0.252
6239.C18E9.11b	9606.ENSP00000262848	0.193
6239.C26E6.8	9606.ENSP00000262848	0.242
6239.C42D8.8a	9606.ENSP00000262848	0.016
6239.C44B11.3	9606.ENSP00000262848	0.021
6239.C44B12.2a	9606.ENSP00000262848	0.171
6239.C47E8.7.1	9606.ENSP00000262848	0.144
6239.C52E12.2b	9606.ENSP00000262848	0.075
6239.C55B6.2	9606.ENSP00000262848	0.122
6239.DY3.7	9606.ENSP00000262848	0.023
6239.F01F1.12a.1	9606.ENSP00000262848	0.09
6239.F07F6.6.1	9606.ENSP00000262848	0.038
6239.F14B4.1	9606.ENSP00000262848	0.153
6239.F20D6.4d	9606.ENSP00000262848	0.058
6239.F35H12.3	9606.ENSP00000262848	0.044
6239.F42G9.9b.1	9606.ENSP00000262848	0.131
6239.F44A6.1b	9606.ENSP00000262848	0.033
6239.F47F2.1b	9606.ENSP00000262848	0.596
6239.F52D10.3a.1	9606.ENSP00000262848	0.019
6239.F56D12.4a	9606.ENSP00000262848	0.049
6239.F57C7.3a	9606.ENSP00000262848	0.105
6239.F58G6.1.1	9606.ENSP00000262848	0.134
6239.H03A11.1	9606.ENSP00000262848	0.052
6239.K07A9.2	9606.ENSP00000262848	0.411
6239.K07D8.1	9606.ENSP00000262848	0.055
6239.K08E5.3a	9606.ENSP00000262848	0.034
6239.M03F4.7a	9606.ENSP00000262848	0.153
6239.M117.2a.2	9606.ENSP00000262848	0.062
6239.M7.2b	9606.ENSP00000262848	0.031
6239.T04H1.2.1	9606.ENSP00000262848	0.052
6239.T05D4.1.1	9606.ENSP00000262848	0.016
6239.T05E11.3a.1	9606.ENSP00000262848	0.154
6239.T27E9.3	9606.ENSP00000262848	0.33
6239.T28D6.9	9606.ENSP00000262848	0.096
6239.VF36H2L.1	9606.ENSP00000262848	0.006
6239.W03F8.5	9606.ENSP00000262848	0.06
6239.W03G11.3	9606.ENSP00000262848	0.08
6239.W04D2.1a	9606.ENSP00000262848	0.115
6239.W08E3.3a	9606.ENSP00000262848	0.188
6239.Y116A8A.9b.2	9606.ENSP00000262848	0.216
6239.Y37A1B.12	9606.ENSP00000262848	0.143
6239.Y37A1B.13	9606.ENSP00000262848	0.236
6239.Y49E10.4	9606.ENSP00000262848	0.165
6239.Y54E10BL.4	9606.ENSP00000262848	0.106
6239.Y54F10AM.2a	9606.ENSP00000262848	0.1
6239.Y71H2AM.20a.1	9606.ENSP00000262848	0.243
6239.ZC434.6b	9606.ENSP00000262848	0.2
6239.ZK1307.8.3	9606.ENSP00000262848	0.177
6239.ZK154.3	9606.ENSP00000262848	0.261
6239.ZK154.7	9606.ENSP00000262848	0.034
6239.ZK632.6	9606.ENSP00000262848	0.029
6239.ZK909.2c	9606.ENSP00000262848	0.616
6239.B0403.4	9606.ENSP00000263574	0.108
6239.C03G6.19	9606.ENSP00000263574	0.153
6239.C05D11.7b.1	9606.ENSP00000263574	0.119
6239.C05E4.1.2	9606.ENSP00000263574	0.167
6239.C05E4.3	9606.ENSP00000263574	0.119
6239.C07A12.4a.1	9606.ENSP00000263574	0.163
6239.C07G1.1	9606.ENSP00000263574	0.238
6239.C09H6.2a	9606.ENSP00000263574	0.21
6239.C18C4.10b.1	9606.ENSP00000263574	0.154
6239.C18E3.8	9606.ENSP00000263574	0.047
6239.C18E9.11b	9606.ENSP00000263574	0.162
6239.C26E6.8	9606.ENSP00000263574	0.243
6239.C42D8.8a	9606.ENSP00000263574	0.402
6239.C44B11.3	9606.ENSP00000263574	0.111
6239.C44B12.2a	9606.ENSP00000263574	0.149
6239.C47E8.7.1	9606.ENSP00000263574	0.22
6239.C52E12.2b	9606.ENSP00000263574	0.153
6239.C55B6.2	9606.ENSP00000263574	0.205
6239.DY3.7	9606.ENSP00000263574	0.019
6239.F01F1.12a.1	9606.ENSP00000263574	0.092
6239.F07F6.6.1	9606.ENSP00000263574	0.091
6239.F14B4.1	9606.ENSP00000263574	0.073
6239.F20D6.4d	9606.ENSP00000263574	0.171
6239.F35H12.3	9606.ENSP00000263574	0.062
6239.F42G9.9b.1	9606.ENSP00000263574	0.216
6239.F44A6.1b	9606.ENSP00000263574	0.216
6239.F47F2.1b	9606.ENSP00000263574	0.142
6239.F52D10.3a.1	9606.ENSP00000263574	0.118
6239.F56D12.4a	9606.ENSP00000263574	0.26
6239.F57C7.3a	9606.ENSP00000263574	0.134
6239.F58G6.1.1	9606.ENSP00000263574	0.212
6239.H03A11.1	9606.ENSP00000263574	0.216
6239.K07A9.2	9606.ENSP00000263574	0.102
6239.K07D8.1	9606.ENSP00000263574	0.124
6239.K08E5.3a	9606.ENSP00000263574	0.057
6239.M03F4.7a	9606.ENSP00000263574	0.178
6239.M117.2a.2	9606.ENSP00000263574	0.119
6239.M7.2b	9606.ENSP00000263574	0.084
6239.T04H1.2.1	9606.ENSP00000263574	0.169
6239.T05D4.1.1	9606.ENSP00000263574	0.126
6239.T05E11.3a.1	9606.ENSP00000263574	0.281
6239.T27E9.3	9606.ENSP00000263574	0.132
6239.T28D6.9	9606.ENSP00000263574	0.002
6239.VF36H2L.1	9606.ENSP00000263574	0.033
6239.W03F8.5	9606.ENSP00000263574	0.105
6239.W03G11.3	9606.ENSP00000263574	0.057
6239.W04D2.1a	9606.ENSP00000263574	0.236
6239.W08E3.3a	9606.ENSP00000263574	0.124
6239.Y116A8A.9b.2	9606.ENSP00000263574	0.172
6239.Y37A1B.12	9606.ENSP00000263574	0.116
6239.Y37A1B.13	9606.ENSP00000263574	0.148
6239.Y49E10.4	9606.ENSP00000263574	0.095
6239.Y54E10BL.4	9606.ENSP00000263574	0.179
6239.Y54F10AM.2a	9606.ENSP00000263574	0.232
6239.Y71H2AM.20a.1	9606.ENSP00000263574	0.183
6239.ZC434.6b	9606.ENSP00000263574	0.203
6239.ZK1307.8.3	9606.ENSP00000263574	0.242
6239.ZK154.3	9606.ENSP00000263574	0.083
6239.ZK154.7	9606.ENSP00000263574	0.118
6239.ZK632.6	9606.ENSP00000263574	0.253
6239.ZK909.2c	9606.ENSP00000263574	0.178
6239.B0403.4	9606.ENSP00000263934	0.101
6239.C03G6.19	9606.ENSP00000263934	0.075
6239.C05D11.7b.1	9606.ENSP00000263934	0.09
6239.C05E4.1.2	9606.ENSP00000263934	0.041
6239.C05E4.3	9606.ENSP00000263934	0.07
6239.C07A12.4a.1	9606.ENSP00000263934	0.106
6239.C07G1.1	9606.ENSP00000263934	0.123
6239.C09H6.2a	9606.ENSP00000263934	0.176
6239.C18C4.10b.1	9606.ENSP00000263934	0.071
6239.C18E3.8	9606.ENSP00000263934	0.078
6239.C18E9.11b	9606.ENSP00000263934	0.066
6239.C26E6.8	9606.ENSP00000263934	0.119
6239.C42D8.8a	9606.ENSP00000263934	0.128
6239.C44B11.3	9606.ENSP00000263934	0.073
6239.C44B12.2a	9606.ENSP00000263934	0.054
6239.C47E8.7.1	9606.ENSP00000263934	0.13
6239.C52E12.2b	9606.ENSP00000263934	0.61
6239.C55B6.2	9606.ENSP00000263934	0.099
6239.DY3.7	9606.ENSP00000263934	0.109
6239.F01F1.12a.1	9606.ENSP00000263934	0.068
6239.F07F6.6.1	9606.ENSP00000263934	0.111
6239.F14B4.1	9606.ENSP00000263934	0.149
6239.F20D6.4d	9606.ENSP00000263934	0.085
6239.F35H12.3	9606.ENSP00000263934	0.099
6239.F42G9.9b.1	9606.ENSP00000263934	0.06
6239.F44A6.1b	9606.ENSP00000263934	0.111
6239.F47F2.1b	9606.ENSP00000263934	0.076
6239.F52D10.3a.1	9606.ENSP00000263934	0.068
6239.F56D12.4a	9606.ENSP00000263934	0.199
6239.F57C7.3a	9606.ENSP00000263934	0.053
6239.F58G6.1.1	9606.ENSP00000263934	0.104
6239.H03A11.1	9606.ENSP00000263934	0.091
6239.K07A9.2	9606.ENSP00000263934	0.071
6239.K07D8.1	9606.ENSP00000263934	0.127
6239.K08E5.3a	9606.ENSP00000263934	0.045
6239.M03F4.7a	9606.ENSP00000263934	0.069
6239.M117.2a.2	9606.ENSP00000263934	0.049
6239.M7.2b	9606.ENSP00000263934	0.089
6239.T04H1.2.1	9606.ENSP00000263934	0.118
6239.T05D4.1.1	9606.ENSP00000263934	0.071
6239.T05E11.3a.1	9606.ENSP00000263934	0.164
6239.T27E9.3	9606.ENSP00000263934	0.059
6239.T28D6.9	9606.ENSP00000263934	0.019
6239.VF36H2L.1	9606.ENSP00000263934	0.058
6239.W03F8.5	9606.ENSP00000263934	0.098
6239.W03G11.3	9606.ENSP00000263934	0.107
6239.W04D2.1a	9606.ENSP00000263934	0.151
6239.W08E3.3a	9606.ENSP00000263934	0.085
6239.Y116A8A.9b.2	9606.ENSP00000263934	0.091
6239.Y37A1B.12	9606.ENSP00000263934	0.062
6239.Y37A1B.13	9606.ENSP00000263934	0.074
6239.Y49E10.4	9606.ENSP00000263934	0.082
6239.Y54E10BL.4	9606.ENSP00000263934	0.085
6239.Y54F10AM.2a	9606.ENSP00000263934	0.143
6239.Y71H2AM.20a.1	9606.ENSP00000263934	0.077
6239.ZC434.6b	9606.ENSP00000263934	0.105
6239.ZK1307.8.3	9606.ENSP00000263934	0.122
6239.ZK154.3	9606.ENSP00000263934	0.083
6239.ZK154.7	9606.ENSP00000263934	0.1
6239.ZK632.6	9606.ENSP00000263934	0.122
6239.ZK909.2c	9606.ENSP00000263934	0.056
6239.B0403.4	9606.ENSP00000264071	0.262
6239.C03G6.19	9606.ENSP00000264071	0.282
6239.C05D11.7b.1	9606.ENSP00000264071	0.216
6239.C05E4.1.2	9606.ENSP00000264071	0.136
6239.C05E4.3	9606.ENSP00000264071	0.107
6239.C07A12.4a.1	9606.ENSP00000264071	0.199
6239.C07G1.1	9606.ENSP00000264071	0.163
6239.C09H6.2a	9606.ENSP00000264071	0.143
6239.C18C4.10b.1	9606.ENSP00000264071	0.12
6239.C18E3.8	9606.ENSP00000264071	0.194
6239.C18E9.11b	9606.ENSP00000264071	0.078
6239.C26E6.8	9606.ENSP00000264071	0.213
6239.C42D8.8a	9606.ENSP00000264071	0.048
6239.C44B11.3	9606.ENSP00000264071	0.602
6239.C44B12.2a	9606.ENSP00000264071	0.129
6239.C47E8.7.1	9606.ENSP00000264071	0.206
6239.C52E12.2b	9606.ENSP00000264071	0.09
6239.C55B6.2	9606.ENSP00000264071	0.308
6239.DY3.7	9606.ENSP00000264071	0.135
6239.F01F1.12a.1	9606.ENSP00000264071	0.231
6239.F07F6.6.1	9606.ENSP00000264071	0.134
6239.F14B4.1	9606.ENSP00000264071	0.197
6239.F20D6.4d	9606.ENSP00000264071	0.087
6239.F35H12.3	9606.ENSP00000264071	0.024
6239.F42G9.9b.1	9606.ENSP00000264071	0.023
6239.F44A6.1b	9606.ENSP00000264071	0.103
6239.F47F2.1b	9606.ENSP00000264071	0.03
6239.F52D10.3a.1	9606.ENSP00000264071	0.149
6239.F56D12.4a	9606.ENSP00000264071	0.132
6239.F57C7.3a	9606.ENSP00000264071	0.11
6239.F58G6.1.1	9606.ENSP00000264071	0.274
6239.H03A11.1	9606.ENSP00000264071	0.263
6239.K07A9.2	9606.ENSP00000264071	0.038
6239.K07D8.1	9606.ENSP00000264071	0.065
6239.K08E5.3a	9606.ENSP00000264071	0.048
6239.M03F4.7a	9606.ENSP00000264071	0.13
6239.M117.2a.2	9606.ENSP00000264071	0.102
6239.M7.2b	9606.ENSP00000264071	0.226
6239.T04H1.2.1	9606.ENSP00000264071	0.118
6239.T05D4.1.1	9606.ENSP00000264071	0.095
6239.T05E11.3a.1	9606.ENSP00000264071	0.138
6239.T27E9.3	9606.ENSP00000264071	0.163
6239.T28D6.9	9606.ENSP00000264071	0.035
6239.VF36H2L.1	9606.ENSP00000264071	0.14
6239.W03F8.5	9606.ENSP00000264071	0.089
6239.W03G11.3	9606.ENSP00000264071	0.112
6239.W04D2.1a	9606.ENSP00000264071	0.124
6239.W08E3.3a	9606.ENSP00000264071	0.091
6239.Y116A8A.9b.2	9606.ENSP00000264071	0.223
6239.Y37A1B.12	9606.ENSP00000264071	0.259
6239.Y37A1B.13	9606.ENSP00000264071	0.092
6239.Y49E10.4	9606.ENSP00000264071	0.113
6239.Y54E10BL.4	9606.ENSP00000264071	0.164
6239.Y54F10AM.2a	9606.ENSP00000264071	0.059
6239.Y71H2AM.20a.1	9606.ENSP00000264071	0.039
6239.ZC434.6b	9606.ENSP00000264071	0.195
6239.ZK1307.8.3	9606.ENSP00000264071	0.172
6239.ZK154.3	9606.ENSP00000264071	0.933
6239.ZK154.7	9606.ENSP00000264071	0.13
6239.ZK632.6	9606.ENSP00000264071	0.203
6239.ZK909.2c	9606.ENSP00000264071	0.291
6239.B0403.4	9606.ENSP00000265171	0.134
6239.C03G6.19	9606.ENSP00000265171	0.113
6239.C05D11.7b.1	9606.ENSP00000265171	0.161
6239.C05E4.1.2	9606.ENSP00000265171	0.101
6239.C05E4.3	9606.ENSP00000265171	0.084
6239.C07A12.4a.1	9606.ENSP00000265171	0.126
6239.C07G1.1	9606.ENSP00000265171	0.11
6239.C09H6.2a	9606.ENSP00000265171	0.023
6239.C18C4.10b.1	9606.ENSP00000265171	0.06
6239.C18E3.8	9606.ENSP00000265171	0.06
6239.C18E9.11b	9606.ENSP00000265171	0.056
6239.C26E6.8	9606.ENSP00000265171	0.03
6239.C42D8.8a	9606.ENSP00000265171	0.099
6239.C44B11.3	9606.ENSP00000265171	0.132
6239.C44B12.2a	9606.ENSP00000265171	0.089
6239.C47E8.7.1	9606.ENSP00000265171	0.129
6239.C52E12.2b	9606.ENSP00000265171	0.176
6239.C55B6.2	9606.ENSP00000265171	0.137
6239.DY3.7	9606.ENSP00000265171	0.244
6239.F01F1.12a.1	9606.ENSP00000265171	0.095
6239.F07F6.6.1	9606.ENSP00000265171	0.102
6239.F14B4.1	9606.ENSP00000265171	0.259
6239.F20D6.4d	9606.ENSP00000265171	0.127
6239.F35H12.3	9606.ENSP00000265171	0.012
6239.F42G9.9b.1	9606.ENSP00000265171	0.087
6239.F44A6.1b	9606.ENSP00000265171	0.032
6239.F47F2.1b	9606.ENSP00000265171	0.121
6239.F52D10.3a.1	9606.ENSP00000265171	0.082
6239.F56D12.4a	9606.ENSP00000265171	0.028
6239.F57C7.3a	9606.ENSP00000265171	0.043
6239.F58G6.1.1	9606.ENSP00000265171	0.13
6239.H03A11.1	9606.ENSP00000265171	0.021
6239.K07A9.2	9606.ENSP00000265171	0.1
6239.K07D8.1	9606.ENSP00000265171	0.198
6239.K08E5.3a	9606.ENSP00000265171	0.11
6239.M03F4.7a	9606.ENSP00000265171	0.086
6239.M117.2a.2	9606.ENSP00000265171	0.077
6239.M7.2b	9606.ENSP00000265171	0.052
6239.T04H1.2.1	9606.ENSP00000265171	0.131
6239.T05D4.1.1	9606.ENSP00000265171	0.047
6239.T05E11.3a.1	9606.ENSP00000265171	0.232
6239.T27E9.3	9606.ENSP00000265171	0.093
6239.T28D6.9	9606.ENSP00000265171	0.029
6239.VF36H2L.1	9606.ENSP00000265171	0.105
6239.W03F8.5	9606.ENSP00000265171	0.204
6239.W03G11.3	9606.ENSP00000265171	0.119
6239.W04D2.1a	9606.ENSP00000265171	0.009
6239.W08E3.3a	9606.ENSP00000265171	0.11
6239.Y116A8A.9b.2	9606.ENSP00000265171	0.123
6239.Y37A1B.12	9606.ENSP00000265171	0.101
6239.Y37A1B.13	9606.ENSP00000265171	0.024
6239.Y49E10.4	9606.ENSP00000265171	0.007
6239.Y54E10BL.4	9606.ENSP00000265171	0.131
6239.Y54F10AM.2a	9606.ENSP00000265171	0.188
6239.Y71H2AM.20a.1	9606.ENSP00000265171	0.095
6239.ZC434.6b	9606.ENSP00000265171	0.098
6239.ZK1307.8.3	9606.ENSP00000265171	0.043
6239.ZK154.3	9606.ENSP00000265171	0.115
6239.ZK154.7	9606.ENSP00000265171	0.184
6239.ZK632.6	9606.ENSP00000265171	0.093
6239.ZK909.2c	9606.ENSP00000265171	0.132
6239.B0403.4	9606.ENSP00000265381	0.154
6239.C03G6.19	9606.ENSP00000265381	0.162
6239.C05D11.7b.1	9606.ENSP00000265381	0.069
6239.C05E4.1.2	9606.ENSP00000265381	0.039
6239.C05E4.3	9606.ENSP00000265381	0.162
6239.C07A12.4a.1	9606.ENSP00000265381	0.17
6239.C07G1.1	9606.ENSP00000265381	0.036
6239.C09H6.2a	9606.ENSP00000265381	0.402
6239.C18C4.10b.1	9606.ENSP00000265381	0.126
6239.C18E3.8	9606.ENSP00000265381	0.121
6239.C18E9.11b	9606.ENSP00000265381	0.097
6239.C26E6.8	9606.ENSP00000265381	0.209
6239.C42D8.8a	9606.ENSP00000265381	0.189
6239.C44B11.3	9606.ENSP00000265381	0.07
6239.C44B12.2a	9606.ENSP00000265381	0.11
6239.C47E8.7.1	9606.ENSP00000265381	0.206
6239.C52E12.2b	9606.ENSP00000265381	0.196
6239.C55B6.2	9606.ENSP00000265381	0.13
6239.DY3.7	9606.ENSP00000265381	0.181
6239.F01F1.12a.1	9606.ENSP00000265381	0.113
6239.F07F6.6.1	9606.ENSP00000265381	0.149
6239.F14B4.1	9606.ENSP00000265381	0.158
6239.F20D6.4d	9606.ENSP00000265381	0.147
6239.F35H12.3	9606.ENSP00000265381	0.02
6239.F42G9.9b.1	9606.ENSP00000265381	0.199
6239.F44A6.1b	9606.ENSP00000265381	0.138
6239.F47F2.1b	9606.ENSP00000265381	0.131
6239.F52D10.3a.1	9606.ENSP00000265381	0.114
6239.F56D12.4a	9606.ENSP00000265381	0.216
6239.F57C7.3a	9606.ENSP00000265381	0.055
6239.F58G6.1.1	9606.ENSP00000265381	0.208
6239.H03A11.1	9606.ENSP00000265381	0.227
6239.K07A9.2	9606.ENSP00000265381	0.117
6239.K07D8.1	9606.ENSP00000265381	0.028
6239.K08E5.3a	9606.ENSP00000265381	0.014
6239.M03F4.7a	9606.ENSP00000265381	0.128
6239.M117.2a.2	9606.ENSP00000265381	0.09
6239.M7.2b	9606.ENSP00000265381	0.19
6239.T04H1.2.1	9606.ENSP00000265381	0.096
6239.T05D4.1.1	9606.ENSP00000265381	0.175
6239.T05E11.3a.1	9606.ENSP00000265381	0.043
6239.T27E9.3	9606.ENSP00000265381	0.074
6239.T28D6.9	9606.ENSP00000265381	0.038
6239.VF36H2L.1	9606.ENSP00000265381	0.009
6239.W03F8.5	9606.ENSP00000265381	0.102
6239.W03G11.3	9606.ENSP00000265381	0.003
6239.W04D2.1a	9606.ENSP00000265381	0.197
6239.W08E3.3a	9606.ENSP00000265381	0.146
6239.Y116A8A.9b.2	9606.ENSP00000265381	0.166
6239.Y37A1B.12	9606.ENSP00000265381	0.048
6239.Y37A1B.13	9606.ENSP00000265381	0.056
6239.Y49E10.4	9606.ENSP00000265381	0.131
6239.Y54E10BL.4	9606.ENSP00000265381	0.132
6239.Y54F10AM.2a	9606.ENSP00000265381	0.256
6239.Y71H2AM.20a.1	9606.ENSP00000265381	0.141
6239.ZC434.6b	9606.ENSP00000265381	0.2
6239.ZK1307.8.3	9606.ENSP00000265381	0.108
6239.ZK154.3	9606.ENSP00000265381	0.135
6239.ZK154.7	9606.ENSP00000265381	0.011
6239.ZK632.6	9606.ENSP00000265381	0.069
6239.ZK909.2c	9606.ENSP00000265381	0.156
6239.B0403.4	9606.ENSP00000267012	0.167
6239.C03G6.19	9606.ENSP00000267012	0.202
6239.C05D11.7b.1	9606.ENSP00000267012	0.074
6239.C05E4.1.2	9606.ENSP00000267012	0.215
6239.C05E4.3	9606.ENSP00000267012	0.191
6239.C07A12.4a.1	9606.ENSP00000267012	0.108
6239.C07G1.1	9606.ENSP00000267012	0.21
6239.C09H6.2a	9606.ENSP00000267012	0.199
6239.C18C4.10b.1	9606.ENSP00000267012	0.225
6239.C18E3.8	9606.ENSP00000267012	0.025
6239.C18E9.11b	9606.ENSP00000267012	0.087
6239.C26E6.8	9606.ENSP00000267012	0.14
6239.C42D8.8a	9606.ENSP00000267012	0.278
6239.C44B11.3	9606.ENSP00000267012	0.022
6239.C44B12.2a	9606.ENSP00000267012	0.195
6239.C47E8.7.1	9606.ENSP00000267012	0.154
6239.C52E12.2b	9606.ENSP00000267012	0.169
6239.C55B6.2	9606.ENSP00000267012	0.24
6239.DY3.7	9606.ENSP00000267012	0.132
6239.F01F1.12a.1	9606.ENSP00000267012	0.199
6239.F07F6.6.1	9606.ENSP00000267012	0.078
6239.F14B4.1	9606.ENSP00000267012	0.138
6239.F20D6.4d	9606.ENSP00000267012	0.228
6239.F35H12.3	9606.ENSP00000267012	0.05
6239.F42G9.9b.1	9606.ENSP00000267012	0.166
6239.F44A6.1b	9606.ENSP00000267012	0.188
6239.F47F2.1b	9606.ENSP00000267012	0.156
6239.F52D10.3a.1	9606.ENSP00000267012	0.173
6239.F56D12.4a	9606.ENSP00000267012	0.186
6239.F57C7.3a	9606.ENSP00000267012	0.157
6239.F58G6.1.1	9606.ENSP00000267012	0.422
6239.H03A11.1	9606.ENSP00000267012	0.131
6239.K07A9.2	9606.ENSP00000267012	0.167
6239.K07D8.1	9606.ENSP00000267012	0.057
6239.K08E5.3a	9606.ENSP00000267012	0.03
6239.M03F4.7a	9606.ENSP00000267012	0.216
6239.M117.2a.2	9606.ENSP00000267012	0.191
6239.M7.2b	9606.ENSP00000267012	0.087
6239.T04H1.2.1	9606.ENSP00000267012	0.041
6239.T05D4.1.1	9606.ENSP00000267012	0.027
6239.T05E11.3a.1	9606.ENSP00000267012	0.134
6239.T27E9.3	9606.ENSP00000267012	0.203
6239.T28D6.9	9606.ENSP00000267012	0.003
6239.VF36H2L.1	9606.ENSP00000267012	0.183
6239.W03F8.5	9606.ENSP00000267012	0.069
6239.W03G11.3	9606.ENSP00000267012	0.189
6239.W04D2.1a	9606.ENSP00000267012	0.16
6239.W08E3.3a	9606.ENSP00000267012	0.084
6239.Y116A8A.9b.2	9606.ENSP00000267012	0.172
6239.Y37A1B.12	9606.ENSP00000267012	0.175
6239.Y37A1B.13	9606.ENSP00000267012	0.172
6239.Y49E10.4	9606.ENSP00000267012	0.165
6239.Y54E10BL.4	9606.ENSP00000267012	0.262
6239.Y54F10AM.2a	9606.ENSP00000267012	0.177
6239.Y71H2AM.20a.1	9606.ENSP00000267012	0.267
6239.ZC434.6b	9606.ENSP00000267012	0.134
6239.ZK1307.8.3	9606.ENSP00000267012	0.278
6239.ZK154.3	9606.ENSP00000267012	0.197
6239.ZK154.7	9606.ENSP00000267012	0.006
6239.ZK632.6	9606.ENSP00000267012	0.205
6239.ZK909.2c	9606.ENSP00000267012	0.075
6239.B0403.4	9606.ENSP00000277903	0.123
6239.C03G6.19	9606.ENSP00000277903	0.229
6239.C05D11.7b.1	9606.ENSP00000277903	0.041
6239.C05E4.1.2	9606.ENSP00000277903	0.011
6239.C05E4.3	9606.ENSP00000277903	0.008
6239.C07A12.4a.1	9606.ENSP00000277903	0.107
6239.C07G1.1	9606.ENSP00000277903	0.264
6239.C09H6.2a	9606.ENSP00000277903	0.18
6239.C18C4.10b.1	9606.ENSP00000277903	0.159
6239.C18E3.8	9606.ENSP00000277903	0.047
6239.C18E9.11b	9606.ENSP00000277903	0.078
6239.C26E6.8	9606.ENSP00000277903	0.023
6239.C42D8.8a	9606.ENSP00000277903	0.094
6239.C44B11.3	9606.ENSP00000277903	0.141
6239.C44B12.2a	9606.ENSP00000277903	0.181
6239.C47E8.7.1	9606.ENSP00000277903	0.151
6239.C52E12.2b	9606.ENSP00000277903	0.104
6239.C55B6.2	9606.ENSP00000277903	0.126
6239.DY3.7	9606.ENSP00000277903	0.135
6239.F01F1.12a.1	9606.ENSP00000277903	0.213
6239.F07F6.6.1	9606.ENSP00000277903	0.157
6239.F14B4.1	9606.ENSP00000277903	0.251
6239.F20D6.4d	9606.ENSP00000277903	0.184
6239.F35H12.3	9606.ENSP00000277903	0.006
6239.F42G9.9b.1	9606.ENSP00000277903	0.006
6239.F44A6.1b	9606.ENSP00000277903	0.039
6239.F47F2.1b	9606.ENSP00000277903	0.119
6239.F52D10.3a.1	9606.ENSP00000277903	0.045
6239.F56D12.4a	9606.ENSP00000277903	0.085
6239.F57C7.3a	9606.ENSP00000277903	0.067
6239.F58G6.1.1	9606.ENSP00000277903	0.074
6239.H03A11.1	9606.ENSP00000277903	0.262
6239.K07A9.2	9606.ENSP00000277903	0.131
6239.K07D8.1	9606.ENSP00000277903	0.116
6239.K08E5.3a	9606.ENSP00000277903	0.059
6239.M03F4.7a	9606.ENSP00000277903	0.188
6239.M117.2a.2	9606.ENSP00000277903	0.026
6239.M7.2b	9606.ENSP00000277903	0.11
6239.T04H1.2.1	9606.ENSP00000277903	0.077
6239.T05D4.1.1	9606.ENSP00000277903	0.09
6239.T05E11.3a.1	9606.ENSP00000277903	0.089
6239.T27E9.3	9606.ENSP00000277903	0.006
6239.T28D6.9	9606.ENSP00000277903	0.05
6239.VF36H2L.1	9606.ENSP00000277903	0.088
6239.W03F8.5	9606.ENSP00000277903	0.114
[truncated: 5,750 more rows]

## Sheet: Table 1D
Top 100 interaction partners for APP and Tau & APL-1 and PTL-1 from STRING
Sequence similarity
C. elegans protein	Human protein	Sequence similarity
6239.B0403.4	9606.ENSP00000006053	0.198
6239.B0478.1a	9606.ENSP00000006053	0.092
6239.C03G6.19	9606.ENSP00000006053	0.253
6239.C05D11.7b.1	9606.ENSP00000006053	0.118
6239.C05E4.1.2	9606.ENSP00000006053	0.032
6239.C05E4.3	9606.ENSP00000006053	0.009
6239.C07A12.4a.1	9606.ENSP00000006053	0.022
6239.C07G1.1	9606.ENSP00000006053	0.134
6239.C09H6.2a	9606.ENSP00000006053	0.147
6239.C18C4.10b.1	9606.ENSP00000006053	0.093
6239.C18E3.8	9606.ENSP00000006053	0.014
6239.C18E9.11b	9606.ENSP00000006053	0.007
6239.C25A11.4a	9606.ENSP00000006053	0.079
6239.C25F6.2a	9606.ENSP00000006053	0.155
6239.C26E6.8	9606.ENSP00000006053	0.094
6239.C42D8.8a	9606.ENSP00000006053	0.024
6239.C44B11.3	9606.ENSP00000006053	0.04
6239.C44B12.2a	9606.ENSP00000006053	0.016
6239.C47E8.7.1	9606.ENSP00000006053	0.165
6239.C52E12.2b	9606.ENSP00000006053	0.009
6239.C55B6.2	9606.ENSP00000006053	0.021
6239.DY3.7	9606.ENSP00000006053	0.063
6239.F01F1.12a.1	9606.ENSP00000006053	0.11
6239.F07F6.6.1	9606.ENSP00000006053	0.115
6239.F11A1.3a	9606.ENSP00000006053	0.198
6239.F11C1.6a	9606.ENSP00000006053	0.237
6239.F13D11.2a	9606.ENSP00000006053	0.091
6239.F14B4.1	9606.ENSP00000006053	0.069
6239.F20D6.4d	9606.ENSP00000006053	0.017
6239.F26E4.8b	9606.ENSP00000006053	0.034
6239.F35B3.5c	9606.ENSP00000006053	0.126
6239.F35H12.3	9606.ENSP00000006053	0.167
6239.F38A6.2a	9606.ENSP00000006053	0.102
6239.F42G9.9b.1	9606.ENSP00000006053	0.166
6239.F44A6.1b	9606.ENSP00000006053	0.17
6239.F47F2.1b	9606.ENSP00000006053	0.101
6239.F47F6.1b	9606.ENSP00000006053	0.243
6239.F52D10.3a.1	9606.ENSP00000006053	0.052
6239.F56D12.4a	9606.ENSP00000006053	0.107
6239.F56D2.7	9606.ENSP00000006053	0.235
6239.F57C7.3a	9606.ENSP00000006053	0.196
6239.F58G6.1.1	9606.ENSP00000006053	0.174
6239.H03A11.1	9606.ENSP00000006053	0.053
6239.K07A9.2	9606.ENSP00000006053	0.052
6239.K07D8.1	9606.ENSP00000006053	0.047
6239.K08E3.7.2	9606.ENSP00000006053	0.033
6239.K08E5.3a	9606.ENSP00000006053	0.032
6239.K11C4.3c	9606.ENSP00000006053	0.035
6239.M03F4.7a	9606.ENSP00000006053	0.039
6239.M117.2a.2	9606.ENSP00000006053	0.096
6239.M7.2b	9606.ENSP00000006053	0.075
6239.R05D3.7	9606.ENSP00000006053	0.077
6239.R07E4.6c	9606.ENSP00000006053	0.106
6239.R90.1	9606.ENSP00000006053	0.14
6239.T04H1.2.1	9606.ENSP00000006053	0.045
6239.T05D4.1.1	9606.ENSP00000006053	0.159
6239.T05E11.3a.1	9606.ENSP00000006053	0.058
6239.T27E9.3	9606.ENSP00000006053	0.023
6239.T28D6.9	9606.ENSP00000006053	0.075
6239.VC5.4.1	9606.ENSP00000006053	0.266
6239.VF36H2L.1	9606.ENSP00000006053	0.083
6239.W03F8.5	9606.ENSP00000006053	0.076
6239.W03G11.3	9606.ENSP00000006053	0.037
6239.W04D2.1a	9606.ENSP00000006053	0.036
6239.W08E3.3a	9606.ENSP00000006053	0.003
6239.W10C8.2	9606.ENSP00000006053	0.109
6239.Y110A2AL.13	9606.ENSP00000006053	0.136
6239.Y116A8A.9b.2	9606.ENSP00000006053	0.126
6239.Y37A1B.12	9606.ENSP00000006053	0.035
6239.Y37A1B.13	9606.ENSP00000006053	0.041
6239.Y49E10.4	9606.ENSP00000006053	0.01
6239.Y54E10BL.4	9606.ENSP00000006053	0.008
6239.Y54F10AM.2a	9606.ENSP00000006053	0.068
6239.Y71H2AM.20a.1	9606.ENSP00000006053	0.118
6239.ZC434.6b	9606.ENSP00000006053	0.028
6239.ZK1307.8.3	9606.ENSP00000006053	0.031
6239.ZK154.3	9606.ENSP00000006053	0.194
6239.ZK154.7	9606.ENSP00000006053	0.06
6239.ZK524.1	9606.ENSP00000006053	0.197
6239.ZK632.6	9606.ENSP00000006053	0.11
6239.ZK899.4	9606.ENSP00000006053	0.052
6239.ZK909.2c	9606.ENSP00000006053	0.119
6239.B0403.4	9606.ENSP00000172229	0.015
6239.B0478.1a	9606.ENSP00000172229	0.04
6239.C03G6.19	9606.ENSP00000172229	0.098
6239.C05D11.7b.1	9606.ENSP00000172229	0.144
6239.C05E4.1.2	9606.ENSP00000172229	0.017
6239.C05E4.3	9606.ENSP00000172229	0.084
6239.C07A12.4a.1	9606.ENSP00000172229	0.071
6239.C07G1.1	9606.ENSP00000172229	0.125
6239.C09H6.2a	9606.ENSP00000172229	0.116
6239.C18C4.10b.1	9606.ENSP00000172229	0.117
6239.C18E3.8	9606.ENSP00000172229	0.044
6239.C18E9.11b	9606.ENSP00000172229	0.257
6239.C25A11.4a	9606.ENSP00000172229	0.063
6239.C25F6.2a	9606.ENSP00000172229	0.116
6239.C26E6.8	9606.ENSP00000172229	0.142
6239.C42D8.8a	9606.ENSP00000172229	0.178
6239.C44B11.3	9606.ENSP00000172229	0.036
6239.C44B12.2a	9606.ENSP00000172229	0.192
6239.C47E8.7.1	9606.ENSP00000172229	0.093
6239.C52E12.2b	9606.ENSP00000172229	0.051
6239.C55B6.2	9606.ENSP00000172229	0.039
6239.DY3.7	9606.ENSP00000172229	0.139
6239.F01F1.12a.1	9606.ENSP00000172229	0.114
6239.F07F6.6.1	9606.ENSP00000172229	0.169
6239.F11A1.3a	9606.ENSP00000172229	0.19
6239.F11C1.6a	9606.ENSP00000172229	0.167
6239.F13D11.2a	9606.ENSP00000172229	0.138
6239.F14B4.1	9606.ENSP00000172229	0.07
6239.F20D6.4d	9606.ENSP00000172229	0.022
6239.F26E4.8b	9606.ENSP00000172229	0.17
6239.F35B3.5c	9606.ENSP00000172229	0.048
6239.F35H12.3	9606.ENSP00000172229	0.043
6239.F38A6.2a	9606.ENSP00000172229	0.061
6239.F42G9.9b.1	9606.ENSP00000172229	0.172
6239.F44A6.1b	9606.ENSP00000172229	0.076
6239.F47F2.1b	9606.ENSP00000172229	0.019
6239.F47F6.1b	9606.ENSP00000172229	0.216
6239.F52D10.3a.1	9606.ENSP00000172229	0.183
6239.F56D12.4a	9606.ENSP00000172229	0.141
6239.F56D2.7	9606.ENSP00000172229	0.055
6239.F57C7.3a	9606.ENSP00000172229	0.189
6239.F58G6.1.1	9606.ENSP00000172229	0.205
6239.H03A11.1	9606.ENSP00000172229	0.082
6239.K07A9.2	9606.ENSP00000172229	0.003
6239.K07D8.1	9606.ENSP00000172229	0.081
6239.K08E3.7.2	9606.ENSP00000172229	0.159
6239.K08E5.3a	9606.ENSP00000172229	0.04
6239.K11C4.3c	9606.ENSP00000172229	0.043
6239.M03F4.7a	9606.ENSP00000172229	0.113
6239.M117.2a.2	9606.ENSP00000172229	0.037
6239.M7.2b	9606.ENSP00000172229	0.032
6239.R05D3.7	9606.ENSP00000172229	0.065
6239.R07E4.6c	9606.ENSP00000172229	0.134
6239.R90.1	9606.ENSP00000172229	0.04
6239.T04H1.2.1	9606.ENSP00000172229	0.156
6239.T05D4.1.1	9606.ENSP00000172229	0.249
6239.T05E11.3a.1	9606.ENSP00000172229	0.064
6239.T27E9.3	9606.ENSP00000172229	0.056
6239.T28D6.9	9606.ENSP00000172229	0.026
6239.VC5.4.1	9606.ENSP00000172229	0.035
6239.VF36H2L.1	9606.ENSP00000172229	0.061
6239.W03F8.5	9606.ENSP00000172229	0.09
6239.W03G11.3	9606.ENSP00000172229	0.081
6239.W04D2.1a	9606.ENSP00000172229	0.14
6239.W08E3.3a	9606.ENSP00000172229	0.011
6239.W10C8.2	9606.ENSP00000172229	0.166
6239.Y110A2AL.13	9606.ENSP00000172229	0.142
6239.Y116A8A.9b.2	9606.ENSP00000172229	0.044
6239.Y37A1B.12	9606.ENSP00000172229	0.092
6239.Y37A1B.13	9606.ENSP00000172229	0.006
6239.Y49E10.4	9606.ENSP00000172229	0.065
6239.Y54E10BL.4	9606.ENSP00000172229	0.178
6239.Y54F10AM.2a	9606.ENSP00000172229	0.055
6239.Y71H2AM.20a.1	9606.ENSP00000172229	0.111
6239.ZC434.6b	9606.ENSP00000172229	0.198
6239.ZK1307.8.3	9606.ENSP00000172229	0.043
6239.ZK154.3	9606.ENSP00000172229	0.038
6239.ZK154.7	9606.ENSP00000172229	0.102
6239.ZK524.1	9606.ENSP00000172229	0.01
6239.ZK632.6	9606.ENSP00000172229	0.172
6239.ZK899.4	9606.ENSP00000172229	0.076
6239.ZK909.2c	9606.ENSP00000172229	0.011
6239.B0403.4	9606.ENSP00000211287	0.019
6239.B0478.1a	9606.ENSP00000211287	0.486
6239.C03G6.19	9606.ENSP00000211287	0.154
6239.C05D11.7b.1	9606.ENSP00000211287	0.125
6239.C05E4.1.2	9606.ENSP00000211287	0.241
6239.C05E4.3	9606.ENSP00000211287	0.196
6239.C07A12.4a.1	9606.ENSP00000211287	0.272
6239.C07G1.1	9606.ENSP00000211287	0.116
6239.C09H6.2a	9606.ENSP00000211287	0.112
6239.C18C4.10b.1	9606.ENSP00000211287	0.073
6239.C18E3.8	9606.ENSP00000211287	0.251
6239.C18E9.11b	9606.ENSP00000211287	0.219
6239.C25A11.4a	9606.ENSP00000211287	0.032
6239.C25F6.2a	9606.ENSP00000211287	0.04
6239.C26E6.8	9606.ENSP00000211287	0.078
6239.C42D8.8a	9606.ENSP00000211287	0.149
6239.C44B11.3	9606.ENSP00000211287	0.159
6239.C44B12.2a	9606.ENSP00000211287	0.118
6239.C47E8.7.1	9606.ENSP00000211287	0.192
6239.C52E12.2b	9606.ENSP00000211287	0.077
6239.C55B6.2	9606.ENSP00000211287	0.25
6239.DY3.7	9606.ENSP00000211287	0.151
6239.F01F1.12a.1	9606.ENSP00000211287	0.171
6239.F07F6.6.1	9606.ENSP00000211287	0.145
6239.F11A1.3a	9606.ENSP00000211287	0.151
6239.F11C1.6a	9606.ENSP00000211287	0.131
6239.F13D11.2a	9606.ENSP00000211287	0.043
6239.F14B4.1	9606.ENSP00000211287	0.041
6239.F20D6.4d	9606.ENSP00000211287	0.05
6239.F26E4.8b	9606.ENSP00000211287	0.078
6239.F35B3.5c	9606.ENSP00000211287	0.112
6239.F35H12.3	9606.ENSP00000211287	0.238
6239.F38A6.2a	9606.ENSP00000211287	0.03
6239.F42G9.9b.1	9606.ENSP00000211287	0.073
6239.F44A6.1b	9606.ENSP00000211287	0.228
6239.F47F2.1b	9606.ENSP00000211287	0.33
6239.F47F6.1b	9606.ENSP00000211287	0.218
6239.F52D10.3a.1	9606.ENSP00000211287	0.043
6239.F56D12.4a	9606.ENSP00000211287	0.065
6239.F56D2.7	9606.ENSP00000211287	0.258
6239.F57C7.3a	9606.ENSP00000211287	0.037
6239.F58G6.1.1	9606.ENSP00000211287	0.08
6239.H03A11.1	9606.ENSP00000211287	0.173
6239.K07A9.2	9606.ENSP00000211287	0.357
6239.K07D8.1	9606.ENSP00000211287	0.052
6239.K08E3.7.2	9606.ENSP00000211287	0.026
6239.K08E5.3a	9606.ENSP00000211287	0.004
6239.K11C4.3c	9606.ENSP00000211287	0.065
6239.M03F4.7a	9606.ENSP00000211287	0.092
6239.M117.2a.2	9606.ENSP00000211287	0.244
6239.M7.2b	9606.ENSP00000211287	0.281
6239.R05D3.7	9606.ENSP00000211287	0.138
6239.R07E4.6c	9606.ENSP00000211287	0.09
6239.R90.1	9606.ENSP00000211287	0.199
6239.T04H1.2.1	9606.ENSP00000211287	0.137
6239.T05D4.1.1	9606.ENSP00000211287	0.176
6239.T05E11.3a.1	9606.ENSP00000211287	0.178
6239.T27E9.3	9606.ENSP00000211287	0.41
6239.T28D6.9	9606.ENSP00000211287	0.025
6239.VC5.4.1	9606.ENSP00000211287	0.275
6239.VF36H2L.1	9606.ENSP00000211287	0.216
6239.W03F8.5	9606.ENSP00000211287	0.06
6239.W03G11.3	9606.ENSP00000211287	0.132
6239.W04D2.1a	9606.ENSP00000211287	0.119
6239.W08E3.3a	9606.ENSP00000211287	0.182
6239.W10C8.2	9606.ENSP00000211287	0.202
6239.Y110A2AL.13	9606.ENSP00000211287	0.09
6239.Y116A8A.9b.2	9606.ENSP00000211287	0.067
6239.Y37A1B.12	9606.ENSP00000211287	0.26
6239.Y37A1B.13	9606.ENSP00000211287	0.265
6239.Y49E10.4	9606.ENSP00000211287	0.111
6239.Y54E10BL.4	9606.ENSP00000211287	0.036
6239.Y54F10AM.2a	9606.ENSP00000211287	0.191
6239.Y71H2AM.20a.1	9606.ENSP00000211287	0.294
6239.ZC434.6b	9606.ENSP00000211287	0.166
6239.ZK1307.8.3	9606.ENSP00000211287	0.183
6239.ZK154.3	9606.ENSP00000211287	0.201
6239.ZK154.7	9606.ENSP00000211287	0.198
6239.ZK524.1	9606.ENSP00000211287	0.243
6239.ZK632.6	9606.ENSP00000211287	0.158
6239.ZK899.4	9606.ENSP00000211287	0.137
6239.ZK909.2c	9606.ENSP00000211287	0.315
6239.B0403.4	9606.ENSP00000215659	0.163
6239.B0478.1a	9606.ENSP00000215659	0.48
6239.C03G6.19	9606.ENSP00000215659	0.199
6239.C05D11.7b.1	9606.ENSP00000215659	0.118
6239.C05E4.1.2	9606.ENSP00000215659	0.193
6239.C05E4.3	9606.ENSP00000215659	0.208
6239.C07A12.4a.1	9606.ENSP00000215659	0.236
6239.C07G1.1	9606.ENSP00000215659	0.104
6239.C09H6.2a	9606.ENSP00000215659	0.126
6239.C18C4.10b.1	9606.ENSP00000215659	0.082
6239.C18E3.8	9606.ENSP00000215659	0.243
6239.C18E9.11b	9606.ENSP00000215659	0.048
6239.C25A11.4a	9606.ENSP00000215659	0.031
6239.C25F6.2a	9606.ENSP00000215659	0.135
6239.C26E6.8	9606.ENSP00000215659	0.098
6239.C42D8.8a	9606.ENSP00000215659	0.162
6239.C44B11.3	9606.ENSP00000215659	0.15
6239.C44B12.2a	9606.ENSP00000215659	0.192
6239.C47E8.7.1	9606.ENSP00000215659	0.058
6239.C52E12.2b	9606.ENSP00000215659	0.082
6239.C55B6.2	9606.ENSP00000215659	0.173
6239.DY3.7	9606.ENSP00000215659	0.138
6239.F01F1.12a.1	9606.ENSP00000215659	0.048
6239.F07F6.6.1	9606.ENSP00000215659	0.137
6239.F11A1.3a	9606.ENSP00000215659	0.151
6239.F11C1.6a	9606.ENSP00000215659	0.048
6239.F13D11.2a	9606.ENSP00000215659	0.015
6239.F14B4.1	9606.ENSP00000215659	0.011
6239.F20D6.4d	9606.ENSP00000215659	0.245
6239.F26E4.8b	9606.ENSP00000215659	0.27
6239.F35B3.5c	9606.ENSP00000215659	0.087
6239.F35H12.3	9606.ENSP00000215659	0.101
6239.F38A6.2a	9606.ENSP00000215659	0.068
6239.F42G9.9b.1	9606.ENSP00000215659	0.175
6239.F44A6.1b	9606.ENSP00000215659	0.235
6239.F47F2.1b	9606.ENSP00000215659	0.317
6239.F47F6.1b	9606.ENSP00000215659	0.251
6239.F52D10.3a.1	9606.ENSP00000215659	0.235
6239.F56D12.4a	9606.ENSP00000215659	0.117
6239.F56D2.7	9606.ENSP00000215659	0.063
6239.F57C7.3a	9606.ENSP00000215659	0.054
6239.F58G6.1.1	9606.ENSP00000215659	0.086
6239.H03A11.1	9606.ENSP00000215659	0.196
6239.K07A9.2	9606.ENSP00000215659	0.393
6239.K07D8.1	9606.ENSP00000215659	0.04
6239.K08E3.7.2	9606.ENSP00000215659	0.019
6239.K08E5.3a	9606.ENSP00000215659	0.019
6239.K11C4.3c	9606.ENSP00000215659	0.065
6239.M03F4.7a	9606.ENSP00000215659	0.146
6239.M117.2a.2	9606.ENSP00000215659	0.212
6239.M7.2b	9606.ENSP00000215659	0.26
6239.R05D3.7	9606.ENSP00000215659	0.168
6239.R07E4.6c	9606.ENSP00000215659	0.28
6239.R90.1	9606.ENSP00000215659	0.215
6239.T04H1.2.1	9606.ENSP00000215659	0.126
6239.T05D4.1.1	9606.ENSP00000215659	0.274
6239.T05E11.3a.1	9606.ENSP00000215659	0.172
6239.T27E9.3	9606.ENSP00000215659	0.409
6239.T28D6.9	9606.ENSP00000215659	0.108
6239.VC5.4.1	9606.ENSP00000215659	0.202
6239.VF36H2L.1	9606.ENSP00000215659	0.012
6239.W03F8.5	9606.ENSP00000215659	0.08
6239.W03G11.3	9606.ENSP00000215659	0.119
6239.W04D2.1a	9606.ENSP00000215659	0.106
6239.W08E3.3a	9606.ENSP00000215659	0.068
6239.W10C8.2	9606.ENSP00000215659	0.036
6239.Y110A2AL.13	9606.ENSP00000215659	0.088
6239.Y116A8A.9b.2	9606.ENSP00000215659	0.278
6239.Y37A1B.12	9606.ENSP00000215659	0.141
6239.Y37A1B.13	9606.ENSP00000215659	0.149
6239.Y49E10.4	9606.ENSP00000215659	0.19
6239.Y54E10BL.4	9606.ENSP00000215659	0.21
6239.Y54F10AM.2a	9606.ENSP00000215659	0.14
6239.Y71H2AM.20a.1	9606.ENSP00000215659	0.253
6239.ZC434.6b	9606.ENSP00000215659	0.138
6239.ZK1307.8.3	9606.ENSP00000215659	0.239
6239.ZK154.3	9606.ENSP00000215659	0.293
6239.ZK154.7	9606.ENSP00000215659	0.065
6239.ZK524.1	9606.ENSP00000215659	0.22
6239.ZK632.6	9606.ENSP00000215659	0.128
6239.ZK899.4	9606.ENSP00000215659	0.233
6239.ZK909.2c	9606.ENSP00000215659	0.342
6239.B0403.4	9606.ENSP00000215832	0.068
6239.B0478.1a	9606.ENSP00000215832	0.449
6239.C03G6.19	9606.ENSP00000215832	0.19
6239.C05D11.7b.1	9606.ENSP00000215832	0.223
6239.C05E4.1.2	9606.ENSP00000215832	0.09
6239.C05E4.3	9606.ENSP00000215832	0.223
6239.C07A12.4a.1	9606.ENSP00000215832	0.244
6239.C07G1.1	9606.ENSP00000215832	0.1
6239.C09H6.2a	9606.ENSP00000215832	0.115
6239.C18C4.10b.1	9606.ENSP00000215832	0.137
6239.C18E3.8	9606.ENSP00000215832	0.254
6239.C18E9.11b	9606.ENSP00000215832	0.245
6239.C25A11.4a	9606.ENSP00000215832	0.066
6239.C25F6.2a	9606.ENSP00000215832	0.116
6239.C26E6.8	9606.ENSP00000215832	0.036
6239.C42D8.8a	9606.ENSP00000215832	0.173
6239.C44B11.3	9606.ENSP00000215832	0.225
6239.C44B12.2a	9606.ENSP00000215832	0.09
6239.C47E8.7.1	9606.ENSP00000215832	0.17
6239.C52E12.2b	9606.ENSP00000215832	0.079
6239.C55B6.2	9606.ENSP00000215832	0.226
6239.DY3.7	9606.ENSP00000215832	0.135
6239.F01F1.12a.1	9606.ENSP00000215832	0.017
6239.F07F6.6.1	9606.ENSP00000215832	0.129
6239.F11A1.3a	9606.ENSP00000215832	0.123
6239.F11C1.6a	9606.ENSP00000215832	0.22
6239.F13D11.2a	9606.ENSP00000215832	0.145
6239.F14B4.1	9606.ENSP00000215832	0.172
6239.F20D6.4d	9606.ENSP00000215832	0.213
6239.F26E4.8b	9606.ENSP00000215832	0.03
6239.F35B3.5c	9606.ENSP00000215832	0.05
6239.F35H12.3	9606.ENSP00000215832	0.006
6239.F38A6.2a	9606.ENSP00000215832	0.138
6239.F42G9.9b.1	9606.ENSP00000215832	0.07
6239.F44A6.1b	9606.ENSP00000215832	0.187
6239.F47F2.1b	9606.ENSP00000215832	0.313
6239.F47F6.1b	9606.ENSP00000215832	0.224
6239.F52D10.3a.1	9606.ENSP00000215832	0.119
6239.F56D12.4a	9606.ENSP00000215832	0.027
6239.F56D2.7	9606.ENSP00000215832	0.031
6239.F57C7.3a	9606.ENSP00000215832	0.042
6239.F58G6.1.1	9606.ENSP00000215832	0.308
6239.H03A11.1	9606.ENSP00000215832	0.11
6239.K07A9.2	9606.ENSP00000215832	0.362
6239.K07D8.1	9606.ENSP00000215832	0.065
6239.K08E3.7.2	9606.ENSP00000215832	0.163
6239.K08E5.3a	9606.ENSP00000215832	0.018
6239.K11C4.3c	9606.ENSP00000215832	0.06
6239.M03F4.7a	9606.ENSP00000215832	0.331
6239.M117.2a.2	9606.ENSP00000215832	0.108
6239.M7.2b	9606.ENSP00000215832	0.128
6239.R05D3.7	9606.ENSP00000215832	0.181
6239.R07E4.6c	9606.ENSP00000215832	0.061
6239.R90.1	9606.ENSP00000215832	0.162
6239.T04H1.2.1	9606.ENSP00000215832	0.114
6239.T05D4.1.1	9606.ENSP00000215832	0.211
6239.T05E11.3a.1	9606.ENSP00000215832	0.138
6239.T27E9.3	9606.ENSP00000215832	0.442
6239.T28D6.9	9606.ENSP00000215832	0.082
6239.VC5.4.1	9606.ENSP00000215832	0.22
6239.VF36H2L.1	9606.ENSP00000215832	0.071
6239.W03F8.5	9606.ENSP00000215832	0.079
6239.W03G11.3	9606.ENSP00000215832	0.116
6239.W04D2.1a	9606.ENSP00000215832	0.137
6239.W08E3.3a	9606.ENSP00000215832	0.278
6239.W10C8.2	9606.ENSP00000215832	0.107
6239.Y110A2AL.13	9606.ENSP00000215832	0.19
6239.Y116A8A.9b.2	9606.ENSP00000215832	0.28
6239.Y37A1B.12	9606.ENSP00000215832	0.228
6239.Y37A1B.13	9606.ENSP00000215832	0.256
6239.Y49E10.4	9606.ENSP00000215832	0.112
6239.Y54E10BL.4	9606.ENSP00000215832	0.079
6239.Y54F10AM.2a	9606.ENSP00000215832	0.027
6239.Y71H2AM.20a.1	9606.ENSP00000215832	0.303
6239.ZC434.6b	9606.ENSP00000215832	0.217
6239.ZK1307.8.3	9606.ENSP00000215832	0.191
6239.ZK154.3	9606.ENSP00000215832	0.151
6239.ZK154.7	9606.ENSP00000215832	0.114
6239.ZK524.1	9606.ENSP00000215832	0.048
6239.ZK632.6	9606.ENSP00000215832	0.159
6239.ZK899.4	9606.ENSP00000215832	0.125
6239.ZK909.2c	9606.ENSP00000215832	0.324
6239.B0403.4	9606.ENSP00000221930	0.173
6239.B0478.1a	9606.ENSP00000221930	0.13
6239.C03G6.19	9606.ENSP00000221930	0.277
6239.C05D11.7b.1	9606.ENSP00000221930	0.01
6239.C05E4.1.2	9606.ENSP00000221930	0.258
6239.C05E4.3	9606.ENSP00000221930	0.007
6239.C07A12.4a.1	9606.ENSP00000221930	0.242
6239.C07G1.1	9606.ENSP00000221930	0.009
6239.C09H6.2a	9606.ENSP00000221930	0.005
6239.C18C4.10b.1	9606.ENSP00000221930	0.182
6239.C18E3.8	9606.ENSP00000221930	0.276
6239.C18E9.11b	9606.ENSP00000221930	0.27
6239.C25A11.4a	9606.ENSP00000221930	0.076
6239.C25F6.2a	9606.ENSP00000221930	0.14
6239.C26E6.8	9606.ENSP00000221930	0.225
6239.C42D8.8a	9606.ENSP00000221930	0.067
6239.C44B11.3	9606.ENSP00000221930	0.072
6239.C44B12.2a	9606.ENSP00000221930	0.182
6239.C47E8.7.1	9606.ENSP00000221930	0.188
6239.C52E12.2b	9606.ENSP00000221930	0.089
6239.C55B6.2	9606.ENSP00000221930	0.235
6239.DY3.7	9606.ENSP00000221930	0.124
6239.F01F1.12a.1	9606.ENSP00000221930	0.138
6239.F07F6.6.1	9606.ENSP00000221930	0.116
6239.F11A1.3a	9606.ENSP00000221930	0.108
6239.F11C1.6a	9606.ENSP00000221930	0.049
6239.F13D11.2a	9606.ENSP00000221930	0.097
6239.F14B4.1	9606.ENSP00000221930	0.199
6239.F20D6.4d	9606.ENSP00000221930	0.043
6239.F26E4.8b	9606.ENSP00000221930	0.049
6239.F35B3.5c	9606.ENSP00000221930	0.079
6239.F35H12.3	9606.ENSP00000221930	0.254
6239.F38A6.2a	9606.ENSP00000221930	0.116
6239.F42G9.9b.1	9606.ENSP00000221930	0.044
6239.F44A6.1b	9606.ENSP00000221930	0.213
6239.F47F2.1b	9606.ENSP00000221930	0.236
6239.F47F6.1b	9606.ENSP00000221930	0.143
6239.F52D10.3a.1	9606.ENSP00000221930	0.008
6239.F56D12.4a	9606.ENSP00000221930	0.029
6239.F56D2.7	9606.ENSP00000221930	0.113
6239.F57C7.3a	9606.ENSP00000221930	0.168
6239.F58G6.1.1	9606.ENSP00000221930	0.15
6239.H03A11.1	9606.ENSP00000221930	0.045
6239.K07A9.2	9606.ENSP00000221930	0.226
6239.K07D8.1	9606.ENSP00000221930	0.039
6239.K08E3.7.2	9606.ENSP00000221930	0.044
6239.K08E5.3a	9606.ENSP00000221930	0.03
6239.K11C4.3c	9606.ENSP00000221930	0.062
6239.M03F4.7a	9606.ENSP00000221930	0.23
6239.M117.2a.2	9606.ENSP00000221930	0.153
6239.M7.2b	9606.ENSP00000221930	0.156
6239.R05D3.7	9606.ENSP00000221930	0.161
6239.R07E4.6c	9606.ENSP00000221930	0.038
6239.R90.1	9606.ENSP00000221930	0.113
6239.T04H1.2.1	9606.ENSP00000221930	0.087
6239.T05D4.1.1	9606.ENSP00000221930	0.047
6239.T05E11.3a.1	9606.ENSP00000221930	0.038
6239.T27E9.3	9606.ENSP00000221930	0.096
6239.T28D6.9	9606.ENSP00000221930	0.064
6239.VC5.4.1	9606.ENSP00000221930	0.188
6239.VF36H2L.1	9606.ENSP00000221930	0.058
6239.W03F8.5	9606.ENSP00000221930	0.065
6239.W03G11.3	9606.ENSP00000221930	0.264
6239.W04D2.1a	9606.ENSP00000221930	0.14
6239.W08E3.3a	9606.ENSP00000221930	0.148
6239.W10C8.2	9606.ENSP00000221930	0.068
6239.Y110A2AL.13	9606.ENSP00000221930	0.159
6239.Y116A8A.9b.2	9606.ENSP00000221930	0.029
6239.Y37A1B.12	9606.ENSP00000221930	0.066
6239.Y37A1B.13	9606.ENSP00000221930	0.062
6239.Y49E10.4	9606.ENSP00000221930	0.068
6239.Y54E10BL.4	9606.ENSP00000221930	0.246
6239.Y54F10AM.2a	9606.ENSP00000221930	0.157
6239.Y71H2AM.20a.1	9606.ENSP00000221930	0.209
6239.ZC434.6b	9606.ENSP00000221930	0.124
6239.ZK1307.8.3	9606.ENSP00000221930	0.229
6239.ZK154.3	9606.ENSP00000221930	0.199
6239.ZK154.7	9606.ENSP00000221930	0.12
6239.ZK524.1	9606.ENSP00000221930	0.177
6239.ZK632.6	9606.ENSP00000221930	0.076
6239.ZK899.4	9606.ENSP00000221930	0.179
6239.ZK909.2c	9606.ENSP00000221930	0.231
6239.B0403.4	9606.ENSP00000229239	0.103
6239.B0478.1a	9606.ENSP00000229239	0.201
6239.C03G6.19	9606.ENSP00000229239	0.212
6239.C05D11.7b.1	9606.ENSP00000229239	0.138
6239.C05E4.1.2	9606.ENSP00000229239	0.127
6239.C05E4.3	9606.ENSP00000229239	0.071
6239.C07A12.4a.1	9606.ENSP00000229239	0.16
6239.C07G1.1	9606.ENSP00000229239	0.041
6239.C09H6.2a	9606.ENSP00000229239	0.108
6239.C18C4.10b.1	9606.ENSP00000229239	0.205
6239.C18E3.8	9606.ENSP00000229239	0.047
6239.C18E9.11b	9606.ENSP00000229239	0.274
6239.C25A11.4a	9606.ENSP00000229239	0.023
6239.C25F6.2a	9606.ENSP00000229239	0.14
6239.C26E6.8	9606.ENSP00000229239	0.198
6239.C42D8.8a	9606.ENSP00000229239	0.16
6239.C44B11.3	9606.ENSP00000229239	0.13
6239.C44B12.2a	9606.ENSP00000229239	0.015
6239.C47E8.7.1	9606.ENSP00000229239	0.004
6239.C52E12.2b	9606.ENSP00000229239	0.048
6239.C55B6.2	9606.ENSP00000229239	0.22
6239.DY3.7	9606.ENSP00000229239	0.126
6239.F01F1.12a.1	9606.ENSP00000229239	0.304
6239.F07F6.6.1	9606.ENSP00000229239	0.106
6239.F11A1.3a	9606.ENSP00000229239	0.091
6239.F11C1.6a	9606.ENSP00000229239	0.183
6239.F13D11.2a	9606.ENSP00000229239	0.11
6239.F14B4.1	9606.ENSP00000229239	0.149
6239.F20D6.4d	9606.ENSP00000229239	0.16
6239.F26E4.8b	9606.ENSP00000229239	0.225
6239.F35B3.5c	9606.ENSP00000229239	0.106
6239.F35H12.3	9606.ENSP00000229239	0.003
6239.F38A6.2a	9606.ENSP00000229239	0.158
6239.F42G9.9b.1	9606.ENSP00000229239	0.107
6239.F44A6.1b	9606.ENSP00000229239	0.113
6239.F47F2.1b	9606.ENSP00000229239	0.148
6239.F47F6.1b	9606.ENSP00000229239	0.168
6239.F52D10.3a.1	9606.ENSP00000229239	0.224
6239.F56D12.4a	9606.ENSP00000229239	0.103
6239.F56D2.7	9606.ENSP00000229239	0.111
6239.F57C7.3a	9606.ENSP00000229239	0.131
6239.F58G6.1.1	9606.ENSP00000229239	0.221
6239.H03A11.1	9606.ENSP00000229239	0.043
6239.K07A9.2	9606.ENSP00000229239	0.229
6239.K07D8.1	9606.ENSP00000229239	0.052
6239.K08E3.7.2	9606.ENSP00000229239	0.046
6239.K08E5.3a	9606.ENSP00000229239	0.03
6239.K11C4.3c	9606.ENSP00000229239	0.057
6239.M03F4.7a	9606.ENSP00000229239	0.162
6239.M117.2a.2	9606.ENSP00000229239	0.107
6239.M7.2b	9606.ENSP00000229239	0.07
6239.R05D3.7	9606.ENSP00000229239	0.128
6239.R07E4.6c	9606.ENSP00000229239	0.249
6239.R90.1	9606.ENSP00000229239	0.125
6239.T04H1.2.1	9606.ENSP00000229239	0.198
6239.T05D4.1.1	9606.ENSP00000229239	0.285
6239.T05E11.3a.1	9606.ENSP00000229239	0.133
6239.T27E9.3	9606.ENSP00000229239	0.197
6239.T28D6.9	9606.ENSP00000229239	0.007
6239.VC5.4.1	9606.ENSP00000229239	0.022
6239.VF36H2L.1	9606.ENSP00000229239	0.268
6239.W03F8.5	9606.ENSP00000229239	0.06
6239.W03G11.3	9606.ENSP00000229239	0.091
6239.W04D2.1a	9606.ENSP00000229239	0.04
6239.W08E3.3a	9606.ENSP00000229239	0.081
6239.W10C8.2	9606.ENSP00000229239	0.048
6239.Y110A2AL.13	9606.ENSP00000229239	0.082
6239.Y116A8A.9b.2	9606.ENSP00000229239	0.218
6239.Y37A1B.12	9606.ENSP00000229239	0.1
6239.Y37A1B.13	9606.ENSP00000229239	0.114
6239.Y49E10.4	9606.ENSP00000229239	0.183
6239.Y54E10BL.4	9606.ENSP00000229239	0.11
6239.Y54F10AM.2a	9606.ENSP00000229239	0.156
6239.Y71H2AM.20a.1	9606.ENSP00000229239	0.091
6239.ZC434.6b	9606.ENSP00000229239	0.169
6239.ZK1307.8.3	9606.ENSP00000229239	0.079
6239.ZK154.3	9606.ENSP00000229239	0.107
6239.ZK154.7	9606.ENSP00000229239	0.174
6239.ZK524.1	9606.ENSP00000229239	0.031
6239.ZK632.6	9606.ENSP00000229239	0.154
6239.ZK899.4	9606.ENSP00000229239	0.183
6239.ZK909.2c	9606.ENSP00000229239	0.188
6239.B0403.4	9606.ENSP00000233242	0.038
6239.B0478.1a	9606.ENSP00000233242	0.043
6239.C03G6.19	9606.ENSP00000233242	0.041
6239.C05D11.7b.1	9606.ENSP00000233242	0.03
6239.C05E4.1.2	9606.ENSP00000233242	0.031
6239.C05E4.3	9606.ENSP00000233242	0.029
6239.C07A12.4a.1	9606.ENSP00000233242	0.046
6239.C07G1.1	9606.ENSP00000233242	0.073
6239.C09H6.2a	9606.ENSP00000233242	0.07
6239.C18C4.10b.1	9606.ENSP00000233242	0.055
6239.C18E3.8	9606.ENSP00000233242	0.03
6239.C18E9.11b	9606.ENSP00000233242	0.029
6239.C25A11.4a	9606.ENSP00000233242	0.133
6239.C25F6.2a	9606.ENSP00000233242	0.07
6239.C26E6.8	9606.ENSP00000233242	0.046
6239.C42D8.8a	9606.ENSP00000233242	0.064
6239.C44B11.3	9606.ENSP00000233242	0.039
6239.C44B12.2a	9606.ENSP00000233242	0.022
6239.C47E8.7.1	9606.ENSP00000233242	0.065
6239.C52E12.2b	9606.ENSP00000233242	0.125
6239.C55B6.2	9606.ENSP00000233242	0.04
6239.DY3.7	9606.ENSP00000233242	0.032
6239.F01F1.12a.1	9606.ENSP00000233242	0.031
6239.F07F6.6.1	9606.ENSP00000233242	0.077
6239.F11A1.3a	9606.ENSP00000233242	0.057
6239.F11C1.6a	9606.ENSP00000233242	0.043
6239.F13D11.2a	9606.ENSP00000233242	0.085
6239.F14B4.1	9606.ENSP00000233242	0.053
6239.F20D6.4d	9606.ENSP00000233242	0.037
6239.F26E4.8b	9606.ENSP00000233242	0.037
6239.F35B3.5c	9606.ENSP00000233242	0.086
6239.F35H12.3	9606.ENSP00000233242	0.019
6239.F38A6.2a	9606.ENSP00000233242	0.073
6239.F42G9.9b.1	9606.ENSP00000233242	0.037
6239.F44A6.1b	9606.ENSP00000233242	0.036
6239.F47F2.1b	9606.ENSP00000233242	0.034
6239.F47F6.1b	9606.ENSP00000233242	0.048
6239.F52D10.3a.1	9606.ENSP00000233242	0.024
6239.F56D12.4a	9606.ENSP00000233242	0.068
6239.F56D2.7	9606.ENSP00000233242	0.036
6239.F57C7.3a	9606.ENSP00000233242	0.016
6239.F58G6.1.1	9606.ENSP00000233242	0.04
6239.H03A11.1	9606.ENSP00000233242	0.043
6239.K07A9.2	9606.ENSP00000233242	0.03
6239.K07D8.1	9606.ENSP00000233242	0.005
6239.K08E3.7.2	9606.ENSP00000233242	0.005
6239.K08E5.3a	9606.ENSP00000233242	0.009
6239.K11C4.3c	9606.ENSP00000233242	0.189
6239.M03F4.7a	9606.ENSP00000233242	0.026
6239.M117.2a.2	9606.ENSP00000233242	0.026
6239.M7.2b	9606.ENSP00000233242	0.053
6239.R05D3.7	9606.ENSP00000233242	0.079
6239.R07E4.6c	9606.ENSP00000233242	0.028
6239.R90.1	9606.ENSP00000233242	0.065
6239.T04H1.2.1	9606.ENSP00000233242	0.048
6239.T05D4.1.1	9606.ENSP00000233242	0.034
6239.T05E11.3a.1	9606.ENSP00000233242	0.071
6239.T27E9.3	9606.ENSP00000233242	0.026
6239.T28D6.9	9606.ENSP00000233242	0.01
6239.VC5.4.1	9606.ENSP00000233242	0.035
6239.VF36H2L.1	9606.ENSP00000233242	0.023
6239.W03F8.5	9606.ENSP00000233242	0.042
6239.W03G11.3	9606.ENSP00000233242	0.041
6239.W04D2.1a	9606.ENSP00000233242	0.078
6239.W08E3.3a	9606.ENSP00000233242	0.03
6239.W10C8.2	9606.ENSP00000233242	0.029
6239.Y110A2AL.13	9606.ENSP00000233242	0.017
6239.Y116A8A.9b.2	9606.ENSP00000233242	0.044
6239.Y37A1B.12	9606.ENSP00000233242	0.031
6239.Y37A1B.13	9606.ENSP00000233242	0.026
6239.Y49E10.4	9606.ENSP00000233242	0.035
6239.Y54E10BL.4	9606.ENSP00000233242	0.041
6239.Y54F10AM.2a	9606.ENSP00000233242	0.041
6239.Y71H2AM.20a.1	9606.ENSP00000233242	0.013
6239.ZC434.6b	9606.ENSP00000233242	0.057
6239.ZK1307.8.3	9606.ENSP00000233242	0.036
6239.ZK154.3	9606.ENSP00000233242	0.033
6239.ZK154.7	9606.ENSP00000233242	0.03
6239.ZK524.1	9606.ENSP00000233242	0.038
6239.ZK632.6	9606.ENSP00000233242	0.048
6239.ZK899.4	9606.ENSP00000233242	0.039
6239.ZK909.2c	9606.ENSP00000233242	0.033
6239.B0403.4	9606.ENSP00000236850	0.163
6239.B0478.1a	9606.ENSP00000236850	0.117
6239.C03G6.19	9606.ENSP00000236850	0.196
6239.C05D11.7b.1	9606.ENSP00000236850	0.184
6239.C05E4.1.2	9606.ENSP00000236850	0.196
6239.C05E4.3	9606.ENSP00000236850	0.273
6239.C07A12.4a.1	9606.ENSP00000236850	0.215
6239.C07G1.1	9606.ENSP00000236850	0.005
6239.C09H6.2a	9606.ENSP00000236850	0.106
6239.C18C4.10b.1	9606.ENSP00000236850	0.18
6239.C18E3.8	9606.ENSP00000236850	0.034
6239.C18E9.11b	9606.ENSP00000236850	0.299
6239.C25A11.4a	9606.ENSP00000236850	0.056
6239.C25F6.2a	9606.ENSP00000236850	0.057
6239.C26E6.8	9606.ENSP00000236850	0.184
6239.C42D8.8a	9606.ENSP00000236850	0.145
6239.C44B11.3	9606.ENSP00000236850	0.102
6239.C44B12.2a	9606.ENSP00000236850	0.232
6239.C47E8.7.1	9606.ENSP00000236850	0.116
6239.C52E12.2b	9606.ENSP00000236850	0.064
6239.C55B6.2	9606.ENSP00000236850	0.15
6239.DY3.7	9606.ENSP00000236850	0.098
6239.F01F1.12a.1	9606.ENSP00000236850	0.194
6239.F07F6.6.1	9606.ENSP00000236850	0.099
6239.F11A1.3a	9606.ENSP00000236850	0.12
6239.F11C1.6a	9606.ENSP00000236850	0.084
6239.F13D11.2a	9606.ENSP00000236850	0.118
6239.F14B4.1	9606.ENSP00000236850	0.115
6239.F20D6.4d	9606.ENSP00000236850	0.188
6239.F26E4.8b	9606.ENSP00000236850	0.065
6239.F35B3.5c	9606.ENSP00000236850	0.098
6239.F35H12.3	9606.ENSP00000236850	0.051
6239.F38A6.2a	9606.ENSP00000236850	0.11
6239.F42G9.9b.1	9606.ENSP00000236850	0.049
6239.F44A6.1b	9606.ENSP00000236850	0.251
6239.F47F2.1b	9606.ENSP00000236850	0.042
6239.F47F6.1b	9606.ENSP00000236850	0.146
6239.F52D10.3a.1	9606.ENSP00000236850	0.232
6239.F56D12.4a	9606.ENSP00000236850	0.094
6239.F56D2.7	9606.ENSP00000236850	0.124
6239.F57C7.3a	9606.ENSP00000236850	0.043
6239.F58G6.1.1	9606.ENSP00000236850	0.215
6239.H03A11.1	9606.ENSP00000236850	0.117
6239.K07A9.2	9606.ENSP00000236850	0.029
6239.K07D8.1	9606.ENSP00000236850	0.051
6239.K08E3.7.2	9606.ENSP00000236850	0.018
6239.K08E5.3a	9606.ENSP00000236850	0.026
6239.K11C4.3c	9606.ENSP00000236850	0.056
6239.M03F4.7a	9606.ENSP00000236850	0.259
6239.M117.2a.2	9606.ENSP00000236850	0.267
6239.M7.2b	9606.ENSP00000236850	0.223
6239.R05D3.7	9606.ENSP00000236850	0.129
6239.R07E4.6c	9606.ENSP00000236850	0.048
6239.R90.1	9606.ENSP00000236850	0.125
6239.T04H1.2.1	9606.ENSP00000236850	0.122
6239.T05D4.1.1	9606.ENSP00000236850	0.242
6239.T05E11.3a.1	9606.ENSP00000236850	0.147
6239.T27E9.3	9606.ENSP00000236850	0.119
6239.T28D6.9	9606.ENSP00000236850	0.023
6239.VC5.4.1	9606.ENSP00000236850	0.157
6239.VF36H2L.1	9606.ENSP00000236850	0.026
6239.W03F8.5	9606.ENSP00000236850	0.069
6239.W03G11.3	9606.ENSP00000236850	0.076
6239.W04D2.1a	9606.ENSP00000236850	0.111
6239.W08E3.3a	9606.ENSP00000236850	0.173
6239.W10C8.2	9606.ENSP00000236850	0.198
6239.Y110A2AL.13	9606.ENSP00000236850	0.199
6239.Y116A8A.9b.2	9606.ENSP00000236850	0.21
6239.Y37A1B.12	9606.ENSP00000236850	0.3
6239.Y37A1B.13	9606.ENSP00000236850	0.296
6239.Y49E10.4	9606.ENSP00000236850	0.215
6239.Y54E10BL.4	9606.ENSP00000236850	0.202
6239.Y54F10AM.2a	9606.ENSP00000236850	0.118
6239.Y71H2AM.20a.1	9606.ENSP00000236850	0.219
6239.ZC434.6b	9606.ENSP00000236850	0.13
6239.ZK1307.8.3	9606.ENSP00000236850	0.174
6239.ZK154.3	9606.ENSP00000236850	0.094
6239.ZK154.7	9606.ENSP00000236850	0.122
6239.ZK524.1	9606.ENSP00000236850	0.217
6239.ZK632.6	9606.ENSP00000236850	0.07
6239.ZK899.4	9606.ENSP00000236850	0.145
6239.ZK909.2c	9606.ENSP00000236850	0.186
6239.B0403.4	9606.ENSP00000237014	0.126
6239.B0478.1a	9606.ENSP00000237014	0.139
6239.C03G6.19	9606.ENSP00000237014	0.191
6239.C05D11.7b.1	9606.ENSP00000237014	0.1
6239.C05E4.1.2	9606.ENSP00000237014	0.056
6239.C05E4.3	9606.ENSP00000237014	0.145
6239.C07A12.4a.1	9606.ENSP00000237014	0.12
6239.C07G1.1	9606.ENSP00000237014	0.059
6239.C09H6.2a	9606.ENSP00000237014	0.048
6239.C18C4.10b.1	9606.ENSP00000237014	0.102
6239.C18E3.8	9606.ENSP00000237014	0.02
6239.C18E9.11b	9606.ENSP00000237014	0.157
6239.C25A11.4a	9606.ENSP00000237014	0.032
6239.C25F6.2a	9606.ENSP00000237014	0.055
6239.C26E6.8	9606.ENSP00000237014	0.089
6239.C42D8.8a	9606.ENSP00000237014	0.089
6239.C44B11.3	9606.ENSP00000237014	0.148
6239.C44B12.2a	9606.ENSP00000237014	0.205
6239.C47E8.7.1	9606.ENSP00000237014	0.068
6239.C52E12.2b	9606.ENSP00000237014	0.025
6239.C55B6.2	9606.ENSP00000237014	0.098
6239.DY3.7	9606.ENSP00000237014	0.032
6239.F01F1.12a.1	9606.ENSP00000237014	0.119
6239.F07F6.6.1	9606.ENSP00000237014	0.061
6239.F11A1.3a	9606.ENSP00000237014	0.048
6239.F11C1.6a	9606.ENSP00000237014	0.089
6239.F13D11.2a	9606.ENSP00000237014	0.058
6239.F14B4.1	9606.ENSP00000237014	0.078
6239.F20D6.4d	9606.ENSP00000237014	0.182
6239.F26E4.8b	9606.ENSP00000237014	0.139
6239.F35B3.5c	9606.ENSP00000237014	0.056
6239.F35H12.3	9606.ENSP00000237014	0.146
6239.F38A6.2a	9606.ENSP00000237014	0.059
6239.F42G9.9b.1	9606.ENSP00000237014	0.111
6239.F44A6.1b	9606.ENSP00000237014	0.096
6239.F47F2.1b	9606.ENSP00000237014	0.031
6239.F47F6.1b	9606.ENSP00000237014	0.097
6239.F52D10.3a.1	9606.ENSP00000237014	0.085
6239.F56D12.4a	9606.ENSP00000237014	0.056
6239.F56D2.7	9606.ENSP00000237014	0.099
6239.F57C7.3a	9606.ENSP00000237014	0.116
6239.F58G6.1.1	9606.ENSP00000237014	0.081
6239.H03A11.1	9606.ENSP00000237014	0.118
6239.K07A9.2	9606.ENSP00000237014	0.18
6239.K07D8.1	9606.ENSP00000237014	0.022
6239.K08E3.7.2	9606.ENSP00000237014	0.04
6239.K08E5.3a	9606.ENSP00000237014	0.012
6239.K11C4.3c	9606.ENSP00000237014	0.021
6239.M03F4.7a	9606.ENSP00000237014	0.148
6239.M117.2a.2	9606.ENSP00000237014	0.223
6239.M7.2b	9606.ENSP00000237014	0.092
6239.R05D3.7	9606.ENSP00000237014	0.091
6239.R07E4.6c	9606.ENSP00000237014	0.13
6239.R90.1	9606.ENSP00000237014	0.055
6239.T04H1.2.1	9606.ENSP00000237014	0.085
6239.T05D4.1.1	9606.ENSP00000237014	0.119
6239.T05E11.3a.1	9606.ENSP00000237014	0.065
6239.T27E9.3	9606.ENSP00000237014	0.133
6239.T28D6.9	9606.ENSP00000237014	0.147
6239.VC5.4.1	9606.ENSP00000237014	0.008
6239.VF36H2L.1	9606.ENSP00000237014	0.159
6239.W03F8.5	9606.ENSP00000237014	0.029
6239.W03G11.3	9606.ENSP00000237014	0.105
6239.W04D2.1a	9606.ENSP00000237014	0.053
6239.W08E3.3a	9606.ENSP00000237014	0.154
6239.W10C8.2	9606.ENSP00000237014	0.09
6239.Y110A2AL.13	9606.ENSP00000237014	0.157
6239.Y116A8A.9b.2	9606.ENSP00000237014	0.09
6239.Y37A1B.12	9606.ENSP00000237014	0.098
6239.Y37A1B.13	9606.ENSP00000237014	0.155
6239.Y49E10.4	9606.ENSP00000237014	0.043
6239.Y54E10BL.4	9606.ENSP00000237014	0.092
6239.Y54F10AM.2a	9606.ENSP00000237014	0.068
6239.Y71H2AM.20a.1	9606.ENSP00000237014	0.176
6239.ZC434.6b	9606.ENSP00000237014	0.087
6239.ZK1307.8.3	9606.ENSP00000237014	0.003
6239.ZK154.3	9606.ENSP00000237014	0.124
6239.ZK154.7	9606.ENSP00000237014	0.065
6239.ZK524.1	9606.ENSP00000237014	0.052
6239.ZK632.6	9606.ENSP00000237014	0.078
6239.ZK899.4	9606.ENSP00000237014	0.135
6239.ZK909.2c	9606.ENSP00000237014	0.039
6239.B0403.4	9606.ENSP00000245907	0.107
6239.B0478.1a	9606.ENSP00000245907	0.102
6239.C03G6.19	9606.ENSP00000245907	0.082
6239.C05D11.7b.1	9606.ENSP00000245907	0.112
6239.C05E4.1.2	9606.ENSP00000245907	0.08
6239.C05E4.3	9606.ENSP00000245907	0.085
6239.C07A12.4a.1	9606.ENSP00000245907	0.068
6239.C07G1.1	9606.ENSP00000245907	0.065
6239.C09H6.2a	9606.ENSP00000245907	0.146
6239.C18C4.10b.1	9606.ENSP00000245907	0.121
6239.C18E3.8	9606.ENSP00000245907	0.009
6239.C18E9.11b	9606.ENSP00000245907	0.084
6239.C25A11.4a	9606.ENSP00000245907	0.108
6239.C25F6.2a	9606.ENSP00000245907	0.081
6239.C26E6.8	9606.ENSP00000245907	0.118
6239.C42D8.8a	9606.ENSP00000245907	0.164
6239.C44B11.3	9606.ENSP00000245907	0.053
6239.C44B12.2a	9606.ENSP00000245907	0.068
6239.C47E8.7.1	9606.ENSP00000245907	0.142
6239.C52E12.2b	9606.ENSP00000245907	0.262
6239.C55B6.2	9606.ENSP00000245907	0.086
6239.DY3.7	9606.ENSP00000245907	0.012
6239.F01F1.12a.1	9606.ENSP00000245907	0.078
6239.F07F6.6.1	9606.ENSP00000245907	0.225
6239.F11A1.3a	9606.ENSP00000245907	0.151
6239.F11C1.6a	9606.ENSP00000245907	0.11
6239.F13D11.2a	9606.ENSP00000245907	0.175
6239.F14B4.1	9606.ENSP00000245907	0.146
6239.F20D6.4d	9606.ENSP00000245907	0.083
6239.F26E4.8b	9606.ENSP00000245907	0.053
6239.F35B3.5c	9606.ENSP00000245907	0.097
6239.F35H12.3	9606.ENSP00000245907	0.109
6239.F38A6.2a	9606.ENSP00000245907	0.175
6239.F42G9.9b.1	9606.ENSP00000245907	0.055
6239.F44A6.1b	9606.ENSP00000245907	0.107
6239.F47F2.1b	9606.ENSP00000245907	0.083
6239.F47F6.1b	9606.ENSP00000245907	0.132
6239.F52D10.3a.1	9606.ENSP00000245907	0.064
6239.F56D12.4a	9606.ENSP00000245907	0.062
6239.F56D2.7	9606.ENSP00000245907	0.056
6239.F57C7.3a	9606.ENSP00000245907	0.07
6239.F58G6.1.1	9606.ENSP00000245907	0.1
6239.H03A11.1	9606.ENSP00000245907	0.106
6239.K07A9.2	9606.ENSP00000245907	0.096
6239.K07D8.1	9606.ENSP00000245907	0.037
6239.K08E3.7.2	9606.ENSP00000245907	0.07
6239.K08E5.3a	9606.ENSP00000245907	0.014
6239.K11C4.3c	9606.ENSP00000245907	0.154
6239.M03F4.7a	9606.ENSP00000245907	0.078
6239.M117.2a.2	9606.ENSP00000245907	0.059
6239.M7.2b	9606.ENSP00000245907	0.125
6239.R05D3.7	9606.ENSP00000245907	0.182
6239.R07E4.6c	9606.ENSP00000245907	0.041
6239.R90.1	9606.ENSP00000245907	0.154
6239.T04H1.2.1	9606.ENSP00000245907	0.13
6239.T05D4.1.1	9606.ENSP00000245907	0.073
6239.T05E11.3a.1	9606.ENSP00000245907	0.17
6239.T27E9.3	9606.ENSP00000245907	0.063
6239.T28D6.9	9606.ENSP00000245907	0.023
6239.VC5.4.1	9606.ENSP00000245907	0.082
6239.VF36H2L.1	9606.ENSP00000245907	0.065
6239.W03F8.5	9606.ENSP00000245907	0.043
6239.W03G11.3	9606.ENSP00000245907	0.069
6239.W04D2.1a	9606.ENSP00000245907	0.182
6239.W08E3.3a	9606.ENSP00000245907	0.063
6239.W10C8.2	9606.ENSP00000245907	0.016
6239.Y110A2AL.13	9606.ENSP00000245907	0.04
6239.Y116A8A.9b.2	9606.ENSP00000245907	0.072
6239.Y37A1B.12	9606.ENSP00000245907	0.068
6239.Y37A1B.13	9606.ENSP00000245907	0.063
6239.Y49E10.4	9606.ENSP00000245907	0.094
6239.Y54E10BL.4	9606.ENSP00000245907	0.105
6239.Y54F10AM.2a	9606.ENSP00000245907	0.044
6239.Y71H2AM.20a.1	9606.ENSP00000245907	0.027
6239.ZC434.6b	9606.ENSP00000245907	0.15
6239.ZK1307.8.3	9606.ENSP00000245907	0.091
6239.ZK154.3	9606.ENSP00000245907	0.091
6239.ZK154.7	9606.ENSP00000245907	0.156
6239.ZK524.1	9606.ENSP00000245907	0.092
6239.ZK632.6	9606.ENSP00000245907	0.118
6239.ZK899.4	9606.ENSP00000245907	0.105
6239.ZK909.2c	9606.ENSP00000245907	0.082
6239.B0403.4	9606.ENSP00000252486	0.256
6239.B0478.1a	9606.ENSP00000252486	0.223
6239.C03G6.19	9606.ENSP00000252486	0.223
6239.C05D11.7b.1	9606.ENSP00000252486	0.079
6239.C05E4.1.2	9606.ENSP00000252486	0.091
6239.C05E4.3	9606.ENSP00000252486	0.173
6239.C07A12.4a.1	9606.ENSP00000252486	0.232
6239.C07G1.1	9606.ENSP00000252486	0.017
6239.C09H6.2a	9606.ENSP00000252486	0.112
6239.C18C4.10b.1	9606.ENSP00000252486	0.219
6239.C18E3.8	9606.ENSP00000252486	0.003
6239.C18E9.11b	9606.ENSP00000252486	0.192
6239.C25A11.4a	9606.ENSP00000252486	0.085
6239.C25F6.2a	9606.ENSP00000252486	0.072
6239.C26E6.8	9606.ENSP00000252486	0.199
6239.C42D8.8a	9606.ENSP00000252486	0.169
6239.C44B11.3	9606.ENSP00000252486	0.048
6239.C44B12.2a	9606.ENSP00000252486	0.113
6239.C47E8.7.1	9606.ENSP00000252486	0.161
6239.C52E12.2b	9606.ENSP00000252486	0.087
6239.C55B6.2	9606.ENSP00000252486	0.267
6239.DY3.7	9606.ENSP00000252486	0.002
6239.F01F1.12a.1	9606.ENSP00000252486	0.087
6239.F07F6.6.1	9606.ENSP00000252486	0.104
6239.F11A1.3a	9606.ENSP00000252486	0.137
6239.F11C1.6a	9606.ENSP00000252486	0.107
6239.F13D11.2a	9606.ENSP00000252486	0.022
6239.F14B4.1	9606.ENSP00000252486	0.034
6239.F20D6.4d	9606.ENSP00000252486	0.242
6239.F26E4.8b	9606.ENSP00000252486	0.019
6239.F35B3.5c	9606.ENSP00000252486	0.1
6239.F35H12.3	9606.ENSP00000252486	0.004
6239.F38A6.2a	9606.ENSP00000252486	0.038
6239.F42G9.9b.1	9606.ENSP00000252486	0.238
6239.F44A6.1b	9606.ENSP00000252486	0.262
6239.F47F2.1b	9606.ENSP00000252486	0.175
6239.F47F6.1b	9606.ENSP00000252486	0.182
6239.F52D10.3a.1	9606.ENSP00000252486	0.168
6239.F56D12.4a	9606.ENSP00000252486	0.101
6239.F56D2.7	9606.ENSP00000252486	0.093
6239.F57C7.3a	9606.ENSP00000252486	0.04
6239.F58G6.1.1	9606.ENSP00000252486	0.254
6239.H03A11.1	9606.ENSP00000252486	0.128
6239.K07A9.2	9606.ENSP00000252486	0.077
6239.K07D8.1	9606.ENSP00000252486	0.036
6239.K08E3.7.2	9606.ENSP00000252486	0.105
6239.K08E5.3a	9606.ENSP00000252486	0.025
6239.K11C4.3c	9606.ENSP00000252486	0.054
6239.M03F4.7a	9606.ENSP00000252486	0.015
6239.M117.2a.2	9606.ENSP00000252486	0.195
6239.M7.2b	9606.ENSP00000252486	0.215
6239.R05D3.7	9606.ENSP00000252486	0.168
6239.R07E4.6c	9606.ENSP00000252486	0.199
6239.R90.1	9606.ENSP00000252486	0.152
6239.T04H1.2.1	9606.ENSP00000252486	0.204
6239.T05D4.1.1	9606.ENSP00000252486	0.16
6239.T05E11.3a.1	9606.ENSP00000252486	0.178
6239.T27E9.3	9606.ENSP00000252486	0.087
6239.T28D6.9	9606.ENSP00000252486	0.039
6239.VC5.4.1	9606.ENSP00000252486	0.094
6239.VF36H2L.1	9606.ENSP00000252486	0.055
6239.W03F8.5	9606.ENSP00000252486	0.074
6239.W03G11.3	9606.ENSP00000252486	0.038
6239.W04D2.1a	9606.ENSP00000252486	0.159
6239.W08E3.3a	9606.ENSP00000252486	0.143
6239.W10C8.2	9606.ENSP00000252486	0.199
6239.Y110A2AL.13	9606.ENSP00000252486	0.183
6239.Y116A8A.9b.2	9606.ENSP00000252486	0.138
6239.Y37A1B.12	9606.ENSP00000252486	0.261
6239.Y37A1B.13	9606.ENSP00000252486	0.258
6239.Y49E10.4	9606.ENSP00000252486	0.042
6239.Y54E10BL.4	9606.ENSP00000252486	0.224
6239.Y54F10AM.2a	9606.ENSP00000252486	0.135
6239.Y71H2AM.20a.1	9606.ENSP00000252486	0.246
6239.ZC434.6b	9606.ENSP00000252486	0.142
6239.ZK1307.8.3	9606.ENSP00000252486	0.182
6239.ZK154.3	9606.ENSP00000252486	0.229
6239.ZK154.7	9606.ENSP00000252486	0.032
6239.ZK524.1	9606.ENSP00000252486	0.022
6239.ZK632.6	9606.ENSP00000252486	0.191
6239.ZK899.4	9606.ENSP00000252486	0.196
6239.ZK909.2c	9606.ENSP00000252486	0.23
6239.B0403.4	9606.ENSP00000260197	0.078
6239.B0478.1a	9606.ENSP00000260197	0.081
6239.C03G6.19	9606.ENSP00000260197	0.068
6239.C05D11.7b.1	9606.ENSP00000260197	0.096
6239.C05E4.1.2	9606.ENSP00000260197	0.067
6239.C05E4.3	9606.ENSP00000260197	0.063
6239.C07A12.4a.1	9606.ENSP00000260197	0.081
6239.C07G1.1	9606.ENSP00000260197	0.139
6239.C09H6.2a	9606.ENSP00000260197	0.136
6239.C18C4.10b.1	9606.ENSP00000260197	0.076
6239.C18E3.8	9606.ENSP00000260197	0.056
6239.C18E9.11b	9606.ENSP00000260197	0.063
6239.C25A11.4a	9606.ENSP00000260197	0.033
6239.C25F6.2a	9606.ENSP00000260197	0.088
6239.C26E6.8	9606.ENSP00000260197	0.017
6239.C42D8.8a	9606.ENSP00000260197	0.123
6239.C44B11.3	9606.ENSP00000260197	0.077
6239.C44B12.2a	9606.ENSP00000260197	0.039
6239.C47E8.7.1	9606.ENSP00000260197	0.094
6239.C52E12.2b	9606.ENSP00000260197	0.192
6239.C55B6.2	9606.ENSP00000260197	0.025
6239.DY3.7	9606.ENSP00000260197	0.139
6239.F01F1.12a.1	9606.ENSP00000260197	0.047
6239.F07F6.6.1	9606.ENSP00000260197	0.149
6239.F11A1.3a	9606.ENSP00000260197	0.118
6239.F11C1.6a	9606.ENSP00000260197	0.091
6239.F13D11.2a	9606.ENSP00000260197	0.147
6239.F14B4.1	9606.ENSP00000260197	0.129
6239.F20D6.4d	9606.ENSP00000260197	0.076
6239.F26E4.8b	9606.ENSP00000260197	0.074
6239.F35B3.5c	9606.ENSP00000260197	0.122
6239.F35H12.3	9606.ENSP00000260197	0.035
6239.F38A6.2a	9606.ENSP00000260197	0.112
6239.F42G9.9b.1	9606.ENSP00000260197	0.047
6239.F44A6.1b	9606.ENSP00000260197	0.044
6239.F47F2.1b	9606.ENSP00000260197	0.061
6239.F47F6.1b	9606.ENSP00000260197	0.073
6239.F52D10.3a.1	9606.ENSP00000260197	0.043
6239.F56D12.4a	9606.ENSP00000260197	0.157
6239.F56D2.7	9606.ENSP00000260197	0.076
6239.F57C7.3a	9606.ENSP00000260197	0.016
6239.F58G6.1.1	9606.ENSP00000260197	0.077
6239.H03A11.1	9606.ENSP00000260197	0.083
6239.K07A9.2	9606.ENSP00000260197	0.053
6239.K07D8.1	9606.ENSP00000260197	0.223
6239.K08E3.7.2	9606.ENSP00000260197	0.143
6239.K08E5.3a	9606.ENSP00000260197	0.085
6239.K11C4.3c	9606.ENSP00000260197	0.039
6239.M03F4.7a	9606.ENSP00000260197	0.053
6239.M117.2a.2	9606.ENSP00000260197	0.042
6239.M7.2b	9606.ENSP00000260197	0.085
6239.R05D3.7	9606.ENSP00000260197	0.099
6239.R07E4.6c	9606.ENSP00000260197	0.048
6239.R90.1	9606.ENSP00000260197	0.118
6239.T04H1.2.1	9606.ENSP00000260197	0.075
6239.T05D4.1.1	9606.ENSP00000260197	0.066
6239.T05E11.3a.1	9606.ENSP00000260197	0.096
6239.T27E9.3	9606.ENSP00000260197	0.038
6239.T28D6.9	9606.ENSP00000260197	0.02
6239.VC5.4.1	9606.ENSP00000260197	0.055
6239.VF36H2L.1	9606.ENSP00000260197	0.054
6239.W03F8.5	9606.ENSP00000260197	0.258
6239.W03G11.3	9606.ENSP00000260197	0.068
6239.W04D2.1a	9606.ENSP00000260197	0.075
6239.W08E3.3a	9606.ENSP00000260197	0.047
6239.W10C8.2	9606.ENSP00000260197	0.008
6239.Y110A2AL.13	9606.ENSP00000260197	0.032
6239.Y116A8A.9b.2	9606.ENSP00000260197	0.072
6239.Y37A1B.12	9606.ENSP00000260197	0.053
6239.Y37A1B.13	9606.ENSP00000260197	0.052
6239.Y49E10.4	9606.ENSP00000260197	0.066
6239.Y54E10BL.4	9606.ENSP00000260197	0.077
6239.Y54F10AM.2a	9606.ENSP00000260197	0.038
6239.Y71H2AM.20a.1	9606.ENSP00000260197	0.056
6239.ZC434.6b	9606.ENSP00000260197	0.124
6239.ZK1307.8.3	9606.ENSP00000260197	0.084
6239.ZK154.3	9606.ENSP00000260197	0.071
6239.ZK154.7	9606.ENSP00000260197	0.111
6239.ZK524.1	9606.ENSP00000260197	0.014
6239.ZK632.6	9606.ENSP00000260197	0.094
6239.ZK899.4	9606.ENSP00000260197	0.071
6239.ZK909.2c	9606.ENSP00000260197	0.067
6239.B0403.4	9606.ENSP00000260356	0.136
6239.B0478.1a	9606.ENSP00000260356	0.031
6239.C03G6.19	9606.ENSP00000260356	0.013
6239.C05D11.7b.1	9606.ENSP00000260356	0.015
6239.C05E4.1.2	9606.ENSP00000260356	0.09
6239.C05E4.3	9606.ENSP00000260356	0.009
6239.C07A12.4a.1	9606.ENSP00000260356	0.087
6239.C07G1.1	9606.ENSP00000260356	0.159
6239.C09H6.2a	9606.ENSP00000260356	0.035
6239.C18C4.10b.1	9606.ENSP00000260356	0.005
6239.C18E3.8	9606.ENSP00000260356	0.018
6239.C18E9.11b	9606.ENSP00000260356	0.078
6239.C25A11.4a	9606.ENSP00000260356	0.067
6239.C25F6.2a	9606.ENSP00000260356	0.227
6239.C26E6.8	9606.ENSP00000260356	0.049
6239.C42D8.8a	9606.ENSP00000260356	0.161
6239.C44B11.3	9606.ENSP00000260356	0.102
6239.C44B12.2a	9606.ENSP00000260356	0.067
6239.C47E8.7.1	9606.ENSP00000260356	0.027
6239.C52E12.2b	9606.ENSP00000260356	0.027
6239.C55B6.2	9606.ENSP00000260356	0.03
6239.DY3.7	9606.ENSP00000260356	0.181
6239.F01F1.12a.1	9606.ENSP00000260356	0.074
6239.F07F6.6.1	9606.ENSP00000260356	0.071
6239.F11A1.3a	9606.ENSP00000260356	0.149
6239.F11C1.6a	9606.ENSP00000260356	0.079
6239.F13D11.2a	9606.ENSP00000260356	0.237
6239.F14B4.1	9606.ENSP00000260356	0.138
6239.F20D6.4d	9606.ENSP00000260356	0.107
6239.F26E4.8b	9606.ENSP00000260356	0.079
6239.F35B3.5c	9606.ENSP00000260356	0.062
6239.F35H12.3	9606.ENSP00000260356	0.013
6239.F38A6.2a	9606.ENSP00000260356	0.046
6239.F42G9.9b.1	9606.ENSP00000260356	0.004
6239.F44A6.1b	9606.ENSP00000260356	0.11
6239.F47F2.1b	9606.ENSP00000260356	0.122
6239.F47F6.1b	9606.ENSP00000260356	0.159
6239.F52D10.3a.1	9606.ENSP00000260356	0.077
6239.F56D12.4a	9606.ENSP00000260356	0.194
6239.F56D2.7	9606.ENSP00000260356	0.055
6239.F57C7.3a	9606.ENSP00000260356	0.076
6239.F58G6.1.1	9606.ENSP00000260356	0.11
6239.H03A11.1	9606.ENSP00000260356	0.035
6239.K07A9.2	9606.ENSP00000260356	0.096
6239.K07D8.1	9606.ENSP00000260356	0.201
6239.K08E3.7.2	9606.ENSP00000260356	0.188
6239.K08E5.3a	9606.ENSP00000260356	0.109
6239.K11C4.3c	9606.ENSP00000260356	0.086
6239.M03F4.7a	9606.ENSP00000260356	0.105
6239.M117.2a.2	9606.ENSP00000260356	0.079
6239.M7.2b	9606.ENSP00000260356	0.069
6239.R05D3.7	9606.ENSP00000260356	0.071
6239.R07E4.6c	9606.ENSP00000260356	0.098
6239.R90.1	9606.ENSP00000260356	0.151
6239.T04H1.2.1	9606.ENSP00000260356	0.072
6239.T05D4.1.1	9606.ENSP00000260356	0.116
6239.T05E11.3a.1	9606.ENSP00000260356	0.042
6239.T27E9.3	9606.ENSP00000260356	0.027
6239.T28D6.9	9606.ENSP00000260356	0.007
6239.VC5.4.1	9606.ENSP00000260356	0.016
6239.VF36H2L.1	9606.ENSP00000260356	0.064
6239.W03F8.5	9606.ENSP00000260356	0.223
6239.W03G11.3	9606.ENSP00000260356	0.064
6239.W04D2.1a	9606.ENSP00000260356	0.093
6239.W08E3.3a	9606.ENSP00000260356	0.112
6239.W10C8.2	9606.ENSP00000260356	0.012
6239.Y110A2AL.13	9606.ENSP00000260356	0.046
6239.Y116A8A.9b.2	9606.ENSP00000260356	0.079
6239.Y37A1B.12	9606.ENSP00000260356	0.089
6239.Y37A1B.13	9606.ENSP00000260356	0.034
6239.Y49E10.4	9606.ENSP00000260356	0.026
6239.Y54E10BL.4	9606.ENSP00000260356	0.031
6239.Y54F10AM.2a	9606.ENSP00000260356	0.047
6239.Y71H2AM.20a.1	9606.ENSP00000260356	0.103
6239.ZC434.6b	9606.ENSP00000260356	0.073
6239.ZK1307.8.3	9606.ENSP00000260356	0.149
6239.ZK154.3	9606.ENSP00000260356	0.108
6239.ZK154.7	9606.ENSP00000260356	0.167
6239.ZK524.1	9606.ENSP00000260356	0.075
6239.ZK632.6	9606.ENSP00000260356	0.156
6239.ZK899.4	9606.ENSP00000260356	0.119
6239.ZK909.2c	9606.ENSP00000260356	0.086
6239.B0403.4	9606.ENSP00000260408	0.034
6239.B0478.1a	9606.ENSP00000260408	0.13
6239.C03G6.19	9606.ENSP00000260408	0.073
6239.C05D11.7b.1	9606.ENSP00000260408	0.056
6239.C05E4.1.2	9606.ENSP00000260408	0.133
6239.C05E4.3	9606.ENSP00000260408	0.146
6239.C07A12.4a.1	9606.ENSP00000260408	0.047
6239.C07G1.1	9606.ENSP00000260408	0.223
6239.C09H6.2a	9606.ENSP00000260408	0.206
6239.C18C4.10b.1	9606.ENSP00000260408	0.237
6239.C18E3.8	9606.ENSP00000260408	0.029
6239.C18E9.11b	9606.ENSP00000260408	0.138
6239.C25A11.4a	9606.ENSP00000260408	0.12
6239.C25F6.2a	9606.ENSP00000260408	0.103
6239.C26E6.8	9606.ENSP00000260408	0.223
6239.C42D8.8a	9606.ENSP00000260408	0.143
6239.C44B11.3	9606.ENSP00000260408	0.137
6239.C44B12.2a	9606.ENSP00000260408	0.102
6239.C47E8.7.1	9606.ENSP00000260408	0.046
6239.C52E12.2b	9606.ENSP00000260408	0.108
6239.C55B6.2	9606.ENSP00000260408	0.2
6239.DY3.7	9606.ENSP00000260408	0.474
6239.F01F1.12a.1	9606.ENSP00000260408	0.182
6239.F07F6.6.1	9606.ENSP00000260408	0.093
6239.F11A1.3a	9606.ENSP00000260408	0.077
6239.F11C1.6a	9606.ENSP00000260408	0.046
6239.F13D11.2a	9606.ENSP00000260408	0.131
6239.F14B4.1	9606.ENSP00000260408	0.22
6239.F20D6.4d	9606.ENSP00000260408	0.062
6239.F26E4.8b	9606.ENSP00000260408	0.18
6239.F35B3.5c	9606.ENSP00000260408	0.095
6239.F35H12.3	9606.ENSP00000260408	0.003
6239.F38A6.2a	9606.ENSP00000260408	0.15
6239.F42G9.9b.1	9606.ENSP00000260408	0.021
6239.F44A6.1b	9606.ENSP00000260408	0.177
6239.F47F2.1b	9606.ENSP00000260408	0.125
6239.F47F6.1b	9606.ENSP00000260408	0.101
6239.F52D10.3a.1	9606.ENSP00000260408	0.142
6239.F56D12.4a	9606.ENSP00000260408	0.084
6239.F56D2.7	9606.ENSP00000260408	0.145
6239.F57C7.3a	9606.ENSP00000260408	0.015
6239.F58G6.1.1	9606.ENSP00000260408	0.12
6239.H03A11.1	9606.ENSP00000260408	0.084
6239.K07A9.2	9606.ENSP00000260408	0.178
6239.K07D8.1	9606.ENSP00000260408	0.051
6239.K08E3.7.2	9606.ENSP00000260408	0.128
6239.K08E5.3a	9606.ENSP00000260408	0.067
6239.K11C4.3c	9606.ENSP00000260408	0.058
6239.M03F4.7a	9606.ENSP00000260408	0.163
6239.M117.2a.2	9606.ENSP00000260408	0.156
6239.M7.2b	9606.ENSP00000260408	0.243
6239.R05D3.7	9606.ENSP00000260408	0.261
6239.R07E4.6c	9606.ENSP00000260408	0.153
6239.R90.1	9606.ENSP00000260408	0.22
6239.T04H1.2.1	9606.ENSP00000260408	0.002
6239.T05D4.1.1	9606.ENSP00000260408	0.145
6239.T05E11.3a.1	9606.ENSP00000260408	0.047
6239.T27E9.3	9606.ENSP00000260408	0.112
6239.T28D6.9	9606.ENSP00000260408	0.038
6239.VC5.4.1	9606.ENSP00000260408	0.102
6239.VF36H2L.1	9606.ENSP00000260408	0.038
6239.W03F8.5	9606.ENSP00000260408	0.138
6239.W03G11.3	9606.ENSP00000260408	0.098
6239.W04D2.1a	9606.ENSP00000260408	0.079
6239.W08E3.3a	9606.ENSP00000260408	0.19
6239.W10C8.2	9606.ENSP00000260408	0.176
6239.Y110A2AL.13	9606.ENSP00000260408	0.084
6239.Y116A8A.9b.2	9606.ENSP00000260408	0.196
6239.Y37A1B.12	9606.ENSP00000260408	0.139
6239.Y37A1B.13	9606.ENSP00000260408	0.12
6239.Y49E10.4	9606.ENSP00000260408	0.18
6239.Y54E10BL.4	9606.ENSP00000260408	0.054
6239.Y54F10AM.2a	9606.ENSP00000260408	0.081
6239.Y71H2AM.20a.1	9606.ENSP00000260408	0.168
6239.ZC434.6b	9606.ENSP00000260408	0.011
6239.ZK1307.8.3	9606.ENSP00000260408	0.151
6239.ZK154.3	9606.ENSP00000260408	0.177
6239.ZK154.7	9606.ENSP00000260408	0.336
6239.ZK524.1	9606.ENSP00000260408	0.002
6239.ZK632.6	9606.ENSP00000260408	0.215
6239.ZK899.4	9606.ENSP00000260408	0.118
6239.ZK909.2c	9606.ENSP00000260408	0.173
6239.B0403.4	9606.ENSP00000263025	0.027
6239.B0478.1a	9606.ENSP00000263025	0.461
6239.C03G6.19	9606.ENSP00000263025	0.153
6239.C05D11.7b.1	9606.ENSP00000263025	0.166
6239.C05E4.1.2	9606.ENSP00000263025	0.287
6239.C05E4.3	9606.ENSP00000263025	0.214
6239.C07A12.4a.1	9606.ENSP00000263025	0.251
6239.C07G1.1	9606.ENSP00000263025	0.012
6239.C09H6.2a	9606.ENSP00000263025	0.136
6239.C18C4.10b.1	9606.ENSP00000263025	0.182
6239.C18E3.8	9606.ENSP00000263025	0.076
6239.C18E9.11b	9606.ENSP00000263025	0.244
6239.C25A11.4a	9606.ENSP00000263025	0.076
6239.C25F6.2a	9606.ENSP00000263025	0.13
6239.C26E6.8	9606.ENSP00000263025	0.038
6239.C42D8.8a	9606.ENSP00000263025	0.19
6239.C44B11.3	9606.ENSP00000263025	0.088
6239.C44B12.2a	9606.ENSP00000263025	0.091
6239.C47E8.7.1	9606.ENSP00000263025	0.165
6239.C52E12.2b	9606.ENSP00000263025	0.09
6239.C55B6.2	9606.ENSP00000263025	0.238
6239.DY3.7	9606.ENSP00000263025	0.161
6239.F01F1.12a.1	9606.ENSP00000263025	0.159
6239.F07F6.6.1	9606.ENSP00000263025	0.133
6239.F11A1.3a	9606.ENSP00000263025	0.134
6239.F11C1.6a	9606.ENSP00000263025	0.235
6239.F13D11.2a	9606.ENSP00000263025	0.133
6239.F14B4.1	9606.ENSP00000263025	0.065
6239.F20D6.4d	9606.ENSP00000263025	0.217
6239.F26E4.8b	9606.ENSP00000263025	0.078
6239.F35B3.5c	9606.ENSP00000263025	0.093
6239.F35H12.3	9606.ENSP00000263025	0.274
6239.F38A6.2a	9606.ENSP00000263025	0.128
6239.F42G9.9b.1	9606.ENSP00000263025	0.068
6239.F44A6.1b	9606.ENSP00000263025	0.088
6239.F47F2.1b	9606.ENSP00000263025	0.334
6239.F47F6.1b	9606.ENSP00000263025	0.193
6239.F52D10.3a.1	9606.ENSP00000263025	0.257
6239.F56D12.4a	9606.ENSP00000263025	0.055
6239.F56D2.7	9606.ENSP00000263025	0.025
6239.F57C7.3a	9606.ENSP00000263025	0.158
6239.F58G6.1.1	9606.ENSP00000263025	0.253
6239.H03A11.1	9606.ENSP00000263025	0.11
6239.K07A9.2	9606.ENSP00000263025	0.389
6239.K07D8.1	9606.ENSP00000263025	0.065
6239.K08E3.7.2	9606.ENSP00000263025	0.05
6239.K08E5.3a	9606.ENSP00000263025	0.037
6239.K11C4.3c	9606.ENSP00000263025	0.069
6239.M03F4.7a	9606.ENSP00000263025	0.322
6239.M117.2a.2	9606.ENSP00000263025	0.27
6239.M7.2b	9606.ENSP00000263025	0.163
6239.R05D3.7	9606.ENSP00000263025	0.173
6239.R07E4.6c	9606.ENSP00000263025	0.082
6239.R90.1	9606.ENSP00000263025	0.183
6239.T04H1.2.1	9606.ENSP00000263025	0.123
6239.T05D4.1.1	9606.ENSP00000263025	0.214
6239.T05E11.3a.1	9606.ENSP00000263025	0.132
6239.T27E9.3	9606.ENSP00000263025	0.414
6239.T28D6.9	9606.ENSP00000263025	0.116
6239.VC5.4.1	9606.ENSP00000263025	0.302
6239.VF36H2L.1	9606.ENSP00000263025	0.2
6239.W03F8.5	9606.ENSP00000263025	0.079
6239.W03G11.3	9606.ENSP00000263025	0.121
6239.W04D2.1a	9606.ENSP00000263025	0.146
6239.W08E3.3a	9606.ENSP00000263025	0.317
6239.W10C8.2	9606.ENSP00000263025	0.026
6239.Y110A2AL.13	9606.ENSP00000263025	0.187
6239.Y116A8A.9b.2	9606.ENSP00000263025	0.279
6239.Y37A1B.12	9606.ENSP00000263025	0.137
6239.Y37A1B.13	9606.ENSP00000263025	0.24
6239.Y49E10.4	9606.ENSP00000263025	0.133
6239.Y54E10BL.4	9606.ENSP00000263025	0.238
6239.Y54F10AM.2a	9606.ENSP00000263025	0.105
6239.Y71H2AM.20a.1	9606.ENSP00000263025	0.096
6239.ZC434.6b	9606.ENSP00000263025	0.168
6239.ZK1307.8.3	9606.ENSP00000263025	0.2
6239.ZK154.3	9606.ENSP00000263025	0.293
6239.ZK154.7	9606.ENSP00000263025	0.14
6239.ZK524.1	9606.ENSP00000263025	0.185
6239.ZK632.6	9606.ENSP00000263025	0.157
6239.ZK899.4	9606.ENSP00000263025	0.097
6239.ZK909.2c	9606.ENSP00000263025	0.334
6239.B0403.4	9606.ENSP00000263574	0.108
6239.B0478.1a	9606.ENSP00000263574	0.07
6239.C03G6.19	9606.ENSP00000263574	0.153
6239.C05D11.7b.1	9606.ENSP00000263574	0.119
6239.C05E4.1.2	9606.ENSP00000263574	0.167
6239.C05E4.3	9606.ENSP00000263574	0.119
6239.C07A12.4a.1	9606.ENSP00000263574	0.163
6239.C07G1.1	9606.ENSP00000263574	0.238
6239.C09H6.2a	9606.ENSP00000263574	0.21
6239.C18C4.10b.1	9606.ENSP00000263574	0.154
6239.C18E3.8	9606.ENSP00000263574	0.047
6239.C18E9.11b	9606.ENSP00000263574	0.162
6239.C25A11.4a	9606.ENSP00000263574	0.13
6239.C25F6.2a	9606.ENSP00000263574	0.233
6239.C26E6.8	9606.ENSP00000263574	0.243
6239.C42D8.8a	9606.ENSP00000263574	0.402
6239.C44B11.3	9606.ENSP00000263574	0.111
6239.C44B12.2a	9606.ENSP00000263574	0.149
6239.C47E8.7.1	9606.ENSP00000263574	0.22
6239.C52E12.2b	9606.ENSP00000263574	0.153
6239.C55B6.2	9606.ENSP00000263574	0.205
6239.DY3.7	9606.ENSP00000263574	0.019
6239.F01F1.12a.1	9606.ENSP00000263574	0.092
6239.F07F6.6.1	9606.ENSP00000263574	0.091
6239.F11A1.3a	9606.ENSP00000263574	0.167
6239.F11C1.6a	9606.ENSP00000263574	0.193
6239.F13D11.2a	9606.ENSP00000263574	0.106
6239.F14B4.1	9606.ENSP00000263574	0.073
6239.F20D6.4d	9606.ENSP00000263574	0.171
6239.F26E4.8b	9606.ENSP00000263574	0.085
6239.F35B3.5c	9606.ENSP00000263574	0.18
6239.F35H12.3	9606.ENSP00000263574	0.062
6239.F38A6.2a	9606.ENSP00000263574	0.089
6239.F42G9.9b.1	9606.ENSP00000263574	0.216
6239.F44A6.1b	9606.ENSP00000263574	0.216
6239.F47F2.1b	9606.ENSP00000263574	0.142
6239.F47F6.1b	9606.ENSP00000263574	0.047
6239.F52D10.3a.1	9606.ENSP00000263574	0.118
6239.F56D12.4a	9606.ENSP00000263574	0.26
6239.F56D2.7	9606.ENSP00000263574	0.195
6239.F57C7.3a	9606.ENSP00000263574	0.134
6239.F58G6.1.1	9606.ENSP00000263574	0.212
6239.H03A11.1	9606.ENSP00000263574	0.216
6239.K07A9.2	9606.ENSP00000263574	0.102
6239.K07D8.1	9606.ENSP00000263574	0.124
6239.K08E3.7.2	9606.ENSP00000263574	0.036
6239.K08E5.3a	9606.ENSP00000263574	0.057
6239.K11C4.3c	9606.ENSP00000263574	0.126
6239.M03F4.7a	9606.ENSP00000263574	0.178
6239.M117.2a.2	9606.ENSP00000263574	0.119
6239.M7.2b	9606.ENSP00000263574	0.084
6239.R05D3.7	9606.ENSP00000263574	0.211
6239.R07E4.6c	9606.ENSP00000263574	0.167
6239.R90.1	9606.ENSP00000263574	0.201
6239.T04H1.2.1	9606.ENSP00000263574	0.169
6239.T05D4.1.1	9606.ENSP00000263574	0.126
6239.T05E11.3a.1	9606.ENSP00000263574	0.281
6239.T27E9.3	9606.ENSP00000263574	0.132
6239.T28D6.9	9606.ENSP00000263574	0.002
6239.VC5.4.1	9606.ENSP00000263574	0.178
6239.VF36H2L.1	9606.ENSP00000263574	0.033
6239.W03F8.5	9606.ENSP00000263574	0.105
6239.W03G11.3	9606.ENSP00000263574	0.057
6239.W04D2.1a	9606.ENSP00000263574	0.236
6239.W08E3.3a	9606.ENSP00000263574	0.124
6239.W10C8.2	9606.ENSP00000263574	0.156
6239.Y110A2AL.13	9606.ENSP00000263574	0.063
6239.Y116A8A.9b.2	9606.ENSP00000263574	0.172
6239.Y37A1B.12	9606.ENSP00000263574	0.116
6239.Y37A1B.13	9606.ENSP00000263574	0.148
6239.Y49E10.4	9606.ENSP00000263574	0.095
6239.Y54E10BL.4	9606.ENSP00000263574	0.179
6239.Y54F10AM.2a	9606.ENSP00000263574	0.232
6239.Y71H2AM.20a.1	9606.ENSP00000263574	0.183
6239.ZC434.6b	9606.ENSP00000263574	0.203
6239.ZK1307.8.3	9606.ENSP00000263574	0.242
6239.ZK154.3	9606.ENSP00000263574	0.083
6239.ZK154.7	9606.ENSP00000263574	0.118
6239.ZK524.1	9606.ENSP00000263574	0.032
6239.ZK632.6	9606.ENSP00000263574	0.253
6239.ZK899.4	9606.ENSP00000263574	0.124
6239.ZK909.2c	9606.ENSP00000263574	0.178
6239.B0403.4	9606.ENSP00000264039	0.174
6239.B0478.1a	9606.ENSP00000264039	0.228
6239.C03G6.19	9606.ENSP00000264039	0.109
6239.C05D11.7b.1	9606.ENSP00000264039	0.039
6239.C05E4.1.2	9606.ENSP00000264039	0.127
6239.C05E4.3	9606.ENSP00000264039	0.182
6239.C07A12.4a.1	9606.ENSP00000264039	0.149
6239.C07G1.1	9606.ENSP00000264039	0.086
6239.C09H6.2a	9606.ENSP00000264039	0.167
6239.C18C4.10b.1	9606.ENSP00000264039	0.272
6239.C18E3.8	9606.ENSP00000264039	0.02
6239.C18E9.11b	9606.ENSP00000264039	0.082
6239.C25A11.4a	9606.ENSP00000264039	0.078
6239.C25F6.2a	9606.ENSP00000264039	0.174
6239.C26E6.8	9606.ENSP00000264039	0.187
6239.C42D8.8a	9606.ENSP00000264039	0.17
6239.C44B11.3	9606.ENSP00000264039	0.094
6239.C44B12.2a	9606.ENSP00000264039	0.176
6239.C47E8.7.1	9606.ENSP00000264039	0.094
6239.C52E12.2b	9606.ENSP00000264039	0.111
6239.C55B6.2	9606.ENSP00000264039	0.201
6239.DY3.7	9606.ENSP00000264039	0.161
6239.F01F1.12a.1	9606.ENSP00000264039	0.225
6239.F07F6.6.1	9606.ENSP00000264039	0.187
6239.F11A1.3a	9606.ENSP00000264039	0.041
6239.F11C1.6a	9606.ENSP00000264039	0.262
6239.F13D11.2a	9606.ENSP00000264039	0.06
6239.F14B4.1	9606.ENSP00000264039	0.045
6239.F20D6.4d	9606.ENSP00000264039	0.159
6239.F26E4.8b	9606.ENSP00000264039	0.094
6239.F35B3.5c	9606.ENSP00000264039	0.031
6239.F35H12.3	9606.ENSP00000264039	0.002
6239.F38A6.2a	9606.ENSP00000264039	0.042
6239.F42G9.9b.1	9606.ENSP00000264039	0.1
6239.F44A6.1b	9606.ENSP00000264039	0.197
6239.F47F2.1b	9606.ENSP00000264039	0.178
6239.F47F6.1b	9606.ENSP00000264039	0.072
6239.F52D10.3a.1	9606.ENSP00000264039	0.169
6239.F56D12.4a	9606.ENSP00000264039	0.146
6239.F56D2.7	9606.ENSP00000264039	0.191
6239.F57C7.3a	9606.ENSP00000264039	0.022
6239.F58G6.1.1	9606.ENSP00000264039	0.128
6239.H03A11.1	9606.ENSP00000264039	0.01
6239.K07A9.2	9606.ENSP00000264039	0.111
6239.K07D8.1	9606.ENSP00000264039	0.094
6239.K08E3.7.2	9606.ENSP00000264039	0.199
6239.K08E5.3a	9606.ENSP00000264039	0.06
6239.K11C4.3c	9606.ENSP00000264039	0.088
6239.M03F4.7a	9606.ENSP00000264039	0.194
6239.M117.2a.2	9606.ENSP00000264039	0.162
6239.M7.2b	9606.ENSP00000264039	0.161
6239.R05D3.7	9606.ENSP00000264039	0.211
6239.R07E4.6c	9606.ENSP00000264039	0.063
6239.R90.1	9606.ENSP00000264039	0.244
6239.T04H1.2.1	9606.ENSP00000264039	0.071
6239.T05D4.1.1	9606.ENSP00000264039	0.105
6239.T05E11.3a.1	9606.ENSP00000264039	0.248
6239.T27E9.3	9606.ENSP00000264039	0.154
6239.T28D6.9	9606.ENSP00000264039	0.062
6239.VC5.4.1	9606.ENSP00000264039	0.045
6239.VF36H2L.1	9606.ENSP00000264039	0.035
6239.W03F8.5	9606.ENSP00000264039	0.075
6239.W03G11.3	9606.ENSP00000264039	0.01
6239.W04D2.1a	9606.ENSP00000264039	0.202
6239.W08E3.3a	9606.ENSP00000264039	0.036
6239.W10C8.2	9606.ENSP00000264039	0.042
6239.Y110A2AL.13	9606.ENSP00000264039	0.119
6239.Y116A8A.9b.2	9606.ENSP00000264039	0.223
6239.Y37A1B.12	9606.ENSP00000264039	0.204
6239.Y37A1B.13	9606.ENSP00000264039	0.193
6239.Y49E10.4	9606.ENSP00000264039	0.163
6239.Y54E10BL.4	9606.ENSP00000264039	0.231
6239.Y54F10AM.2a	9606.ENSP00000264039	0.055
6239.Y71H2AM.20a.1	9606.ENSP00000264039	0.255
6239.ZC434.6b	9606.ENSP00000264039	0.068
6239.ZK1307.8.3	9606.ENSP00000264039	0.127
6239.ZK154.3	9606.ENSP00000264039	0.26
6239.ZK154.7	9606.ENSP00000264039	0.202
6239.ZK524.1	9606.ENSP00000264039	0.226
6239.ZK632.6	9606.ENSP00000264039	0.22
6239.ZK899.4	9606.ENSP00000264039	0.05
6239.ZK909.2c	9606.ENSP00000264039	0.224
6239.B0403.4	9606.ENSP00000264613	0.068
6239.B0478.1a	9606.ENSP00000264613	0.084
6239.C03G6.19	9606.ENSP00000264613	0.128
6239.C05D11.7b.1	9606.ENSP00000264613	0.057
6239.C05E4.1.2	9606.ENSP00000264613	0.124
6239.C05E4.3	9606.ENSP00000264613	0.131
6239.C07A12.4a.1	9606.ENSP00000264613	0.148
6239.C07G1.1	9606.ENSP00000264613	0.267
6239.C09H6.2a	9606.ENSP00000264613	0.005
6239.C18C4.10b.1	9606.ENSP00000264613	0.064
6239.C18E3.8	9606.ENSP00000264613	0.127
6239.C18E9.11b	9606.ENSP00000264613	0.108
6239.C25A11.4a	9606.ENSP00000264613	0.122
6239.C25F6.2a	9606.ENSP00000264613	0.266
6239.C26E6.8	9606.ENSP00000264613	0.184
6239.C42D8.8a	9606.ENSP00000264613	0.069
6239.C44B11.3	9606.ENSP00000264613	0.143
6239.C44B12.2a	9606.ENSP00000264613	0.094
6239.C47E8.7.1	9606.ENSP00000264613	0.123
6239.C52E12.2b	9606.ENSP00000264613	0.207
6239.C55B6.2	9606.ENSP00000264613	0.13
6239.DY3.7	9606.ENSP00000264613	0.113
6239.F01F1.12a.1	9606.ENSP00000264613	0.111
6239.F07F6.6.1	9606.ENSP00000264613	0.155
6239.F11A1.3a	9606.ENSP00000264613	0.199
6239.F11C1.6a	9606.ENSP00000264613	0.155
6239.F13D11.2a	9606.ENSP00000264613	0.156
6239.F14B4.1	9606.ENSP00000264613	0.19
6239.F20D6.4d	9606.ENSP00000264613	0.137
6239.F26E4.8b	9606.ENSP00000264613	0.071
6239.F35B3.5c	9606.ENSP00000264613	0.243
6239.F35H12.3	9606.ENSP00000264613	0.065
6239.F38A6.2a	9606.ENSP00000264613	0.222
6239.F42G9.9b.1	9606.ENSP00000264613	0.021
6239.F44A6.1b	9606.ENSP00000264613	0.176
6239.F47F2.1b	9606.ENSP00000264613	0.15
6239.F47F6.1b	9606.ENSP00000264613	0.104
6239.F52D10.3a.1	9606.ENSP00000264613	0.098
6239.F56D12.4a	9606.ENSP00000264613	0.18
6239.F56D2.7	9606.ENSP00000264613	0.177
6239.F57C7.3a	9606.ENSP00000264613	0.081
6239.F58G6.1.1	9606.ENSP00000264613	0.156
6239.H03A11.1	9606.ENSP00000264613	0.138
6239.K07A9.2	9606.ENSP00000264613	0.048
6239.K07D8.1	9606.ENSP00000264613	0.103
6239.K08E3.7.2	9606.ENSP00000264613	0.024
6239.K08E5.3a	9606.ENSP00000264613	0.025
6239.K11C4.3c	9606.ENSP00000264613	0.157
6239.M03F4.7a	9606.ENSP00000264613	0.125
6239.M117.2a.2	9606.ENSP00000264613	0.086
6239.M7.2b	9606.ENSP00000264613	0.154
6239.R05D3.7	9606.ENSP00000264613	0.237
6239.R07E4.6c	9606.ENSP00000264613	0.05
6239.R90.1	9606.ENSP00000264613	0.161
6239.T04H1.2.1	9606.ENSP00000264613	0.109
6239.T05D4.1.1	9606.ENSP00000264613	0.114
6239.T05E11.3a.1	9606.ENSP00000264613	0.257
6239.T27E9.3	9606.ENSP00000264613	0.092
6239.T28D6.9	9606.ENSP00000264613	0.05
6239.VC5.4.1	9606.ENSP00000264613	0.126
6239.VF36H2L.1	9606.ENSP00000264613	0.023
6239.W03F8.5	9606.ENSP00000264613	0.056
6239.W03G11.3	9606.ENSP00000264613	0.167
6239.W04D2.1a	9606.ENSP00000264613	0.232
6239.W08E3.3a	9606.ENSP00000264613	0.047
6239.W10C8.2	9606.ENSP00000264613	0.147
6239.Y110A2AL.13	9606.ENSP00000264613	0.072
6239.Y116A8A.9b.2	9606.ENSP00000264613	0.138
6239.Y37A1B.12	9606.ENSP00000264613	0.131
6239.Y37A1B.13	9606.ENSP00000264613	0.123
6239.Y49E10.4	9606.ENSP00000264613	0.158
6239.Y54E10BL.4	9606.ENSP00000264613	0.153
6239.Y54F10AM.2a	9606.ENSP00000264613	0.197
6239.Y71H2AM.20a.1	9606.ENSP00000264613	0.073
6239.ZC434.6b	9606.ENSP00000264613	0.119
6239.ZK1307.8.3	9606.ENSP00000264613	0.162
6239.ZK154.3	9606.ENSP00000264613	0.132
6239.ZK154.7	9606.ENSP00000264613	0.123
6239.ZK524.1	9606.ENSP00000264613	0.135
6239.ZK632.6	9606.ENSP00000264613	0.203
6239.ZK899.4	9606.ENSP00000264613	0.149
6239.ZK909.2c	9606.ENSP00000264613	0.135
6239.B0403.4	9606.ENSP00000265023	0.25
6239.B0478.1a	9606.ENSP00000265023	0.016
6239.C03G6.19	9606.ENSP00000265023	0.101
6239.C05D11.7b.1	9606.ENSP00000265023	0.224
6239.C05E4.1.2	9606.ENSP00000265023	0.007
6239.C05E4.3	9606.ENSP00000265023	0.136
6239.C07A12.4a.1	9606.ENSP00000265023	0.216
6239.C07G1.1	9606.ENSP00000265023	0.11
6239.C09H6.2a	9606.ENSP00000265023	0.036
6239.C18C4.10b.1	9606.ENSP00000265023	0.202
6239.C18E3.8	9606.ENSP00000265023	0.079
6239.C18E9.11b	9606.ENSP00000265023	0.161
6239.C25A11.4a	9606.ENSP00000265023	0.05
6239.C25F6.2a	9606.ENSP00000265023	0.087
6239.C26E6.8	9606.ENSP00000265023	0.081
6239.C42D8.8a	9606.ENSP00000265023	0.218
6239.C44B11.3	9606.ENSP00000265023	0.193
6239.C44B12.2a	9606.ENSP00000265023	0.148
6239.C47E8.7.1	9606.ENSP00000265023	0.08
6239.C52E12.2b	9606.ENSP00000265023	0.132
6239.C55B6.2	9606.ENSP00000265023	0.257
6239.DY3.7	9606.ENSP00000265023	0.12
6239.F01F1.12a.1	9606.ENSP00000265023	0.185
6239.F07F6.6.1	9606.ENSP00000265023	0.131
6239.F11A1.3a	9606.ENSP00000265023	0.025
6239.F11C1.6a	9606.ENSP00000265023	0.047
6239.F13D11.2a	9606.ENSP00000265023	0.214
6239.F14B4.1	9606.ENSP00000265023	0.035
6239.F20D6.4d	9606.ENSP00000265023	0.067
6239.F26E4.8b	9606.ENSP00000265023	0.111
6239.F35B3.5c	9606.ENSP00000265023	0.185
6239.F35H12.3	9606.ENSP00000265023	0.016
6239.F38A6.2a	9606.ENSP00000265023	0.196
6239.F42G9.9b.1	9606.ENSP00000265023	0.069
6239.F44A6.1b	9606.ENSP00000265023	0.182
6239.F47F2.1b	9606.ENSP00000265023	0.205
6239.F47F6.1b	9606.ENSP00000265023	0.227
6239.F52D10.3a.1	9606.ENSP00000265023	0.136
6239.F56D12.4a	9606.ENSP00000265023	0.182
6239.F56D2.7	9606.ENSP00000265023	0.17
6239.F57C7.3a	9606.ENSP00000265023	0.08
6239.F58G6.1.1	9606.ENSP00000265023	0.192
6239.H03A11.1	9606.ENSP00000265023	0.261
6239.K07A9.2	9606.ENSP00000265023	0.188
6239.K07D8.1	9606.ENSP00000265023	0.112
6239.K08E3.7.2	9606.ENSP00000265023	0.104
6239.K08E5.3a	9606.ENSP00000265023	0.058
6239.K11C4.3c	9606.ENSP00000265023	0.016
6239.M03F4.7a	9606.ENSP00000265023	0.123
6239.M117.2a.2	9606.ENSP00000265023	0.166
6239.M7.2b	9606.ENSP00000265023	0.227
6239.R05D3.7	9606.ENSP00000265023	0.147
6239.R07E4.6c	9606.ENSP00000265023	0.053
6239.R90.1	9606.ENSP00000265023	0.234
6239.T04H1.2.1	9606.ENSP00000265023	0.006
6239.T05D4.1.1	9606.ENSP00000265023	0.172
6239.T05E11.3a.1	9606.ENSP00000265023	0.096
6239.T27E9.3	9606.ENSP00000265023	0.132
6239.T28D6.9	9606.ENSP00000265023	0.008
6239.VC5.4.1	9606.ENSP00000265023	0.207
6239.VF36H2L.1	9606.ENSP00000265023	0.031
6239.W03F8.5	9606.ENSP00000265023	0.11
6239.W03G11.3	9606.ENSP00000265023	0.022
6239.W04D2.1a	9606.ENSP00000265023	0.118
6239.W08E3.3a	9606.ENSP00000265023	0.208
6239.W10C8.2	9606.ENSP00000265023	0.171
6239.Y110A2AL.13	9606.ENSP00000265023	0.099
6239.Y116A8A.9b.2	9606.ENSP00000265023	0.05
6239.Y37A1B.12	9606.ENSP00000265023	0.076
6239.Y37A1B.13	9606.ENSP00000265023	0.026
6239.Y49E10.4	9606.ENSP00000265023	0.204
6239.Y54E10BL.4	9606.ENSP00000265023	0.232
6239.Y54F10AM.2a	9606.ENSP00000265023	0.042
6239.Y71H2AM.20a.1	9606.ENSP00000265023	0.206
6239.ZC434.6b	9606.ENSP00000265023	0.074
6239.ZK1307.8.3	9606.ENSP00000265023	0.196
6239.ZK154.3	9606.ENSP00000265023	0.036
6239.ZK154.7	9606.ENSP00000265023	0.154
6239.ZK524.1	9606.ENSP00000265023	0.1
6239.ZK632.6	9606.ENSP00000265023	0.233
6239.ZK899.4	9606.ENSP00000265023	0.153
6239.ZK909.2c	9606.ENSP00000265023	0.141
6239.B0403.4	9606.ENSP00000265164	0.128
6239.B0478.1a	9606.ENSP00000265164	0.217
6239.C03G6.19	9606.ENSP00000265164	0.16
6239.C05D11.7b.1	9606.ENSP00000265164	0.025
6239.C05E4.1.2	9606.ENSP00000265164	0.097
6239.C05E4.3	9606.ENSP00000265164	0.17
6239.C07A12.4a.1	9606.ENSP00000265164	0.168
6239.C07G1.1	9606.ENSP00000265164	0.005
6239.C09H6.2a	9606.ENSP00000265164	0.083
6239.C18C4.10b.1	9606.ENSP00000265164	0.191
6239.C18E3.8	9606.ENSP00000265164	0.053
6239.C18E9.11b	9606.ENSP00000265164	0.105
6239.C25A11.4a	9606.ENSP00000265164	0.056
6239.C25F6.2a	9606.ENSP00000265164	0.103
6239.C26E6.8	9606.ENSP00000265164	0.186
6239.C42D8.8a	9606.ENSP00000265164	0.061
6239.C44B11.3	9606.ENSP00000265164	0.124
6239.C44B12.2a	9606.ENSP00000265164	0.203
6239.C47E8.7.1	9606.ENSP00000265164	0.158
6239.C52E12.2b	9606.ENSP00000265164	0.059
6239.C55B6.2	9606.ENSP00000265164	0.188
6239.DY3.7	9606.ENSP00000265164	0.123
6239.F01F1.12a.1	9606.ENSP00000265164	0.062
6239.F07F6.6.1	9606.ENSP00000265164	0.07
6239.F11A1.3a	9606.ENSP00000265164	0.122
6239.F11C1.6a	9606.ENSP00000265164	0.153
6239.F13D11.2a	9606.ENSP00000265164	0.09
6239.F14B4.1	9606.ENSP00000265164	0.089
6239.F20D6.4d	9606.ENSP00000265164	0.125
6239.F26E4.8b	9606.ENSP00000265164	0.162
6239.F35B3.5c	9606.ENSP00000265164	0.091
6239.F35H12.3	9606.ENSP00000265164	0.003
6239.F38A6.2a	9606.ENSP00000265164	0.114
6239.F42G9.9b.1	9606.ENSP00000265164	0.036
6239.F44A6.1b	9606.ENSP00000265164	0.003
6239.F47F2.1b	9606.ENSP00000265164	0.217
6239.F47F6.1b	9606.ENSP00000265164	0.158
6239.F52D10.3a.1	9606.ENSP00000265164	0.09
6239.F56D12.4a	9606.ENSP00000265164	0.109
6239.F56D2.7	9606.ENSP00000265164	0.173
6239.F57C7.3a	9606.ENSP00000265164	0.106
6239.F58G6.1.1	9606.ENSP00000265164	0.161
6239.H03A11.1	9606.ENSP00000265164	0.135
6239.K07A9.2	9606.ENSP00000265164	0.261
6239.K07D8.1	9606.ENSP00000265164	0.047
6239.K08E3.7.2	9606.ENSP00000265164	0.11
6239.K08E5.3a	9606.ENSP00000265164	0.022
6239.K11C4.3c	9606.ENSP00000265164	0.039
6239.M03F4.7a	9606.ENSP00000265164	0.196
6239.M117.2a.2	9606.ENSP00000265164	0.259
6239.M7.2b	9606.ENSP00000265164	0.206
6239.R05D3.7	9606.ENSP00000265164	0.131
6239.R07E4.6c	9606.ENSP00000265164	0.258
6239.R90.1	9606.ENSP00000265164	0.126
6239.T04H1.2.1	9606.ENSP00000265164	0.173
6239.T05D4.1.1	9606.ENSP00000265164	0.097
6239.T05E11.3a.1	9606.ENSP00000265164	0.143
6239.T27E9.3	9606.ENSP00000265164	0.243
6239.T28D6.9	9606.ENSP00000265164	0.152
6239.VC5.4.1	9606.ENSP00000265164	0.21
6239.VF36H2L.1	9606.ENSP00000265164	0.049
6239.W03F8.5	9606.ENSP00000265164	0.06
6239.W03G11.3	9606.ENSP00000265164	0.012
6239.W04D2.1a	9606.ENSP00000265164	0.114
6239.W08E3.3a	9606.ENSP00000265164	0.196
6239.W10C8.2	9606.ENSP00000265164	0.064
6239.Y110A2AL.13	9606.ENSP00000265164	0.068
6239.Y116A8A.9b.2	9606.ENSP00000265164	0.019
6239.Y37A1B.12	9606.ENSP00000265164	0.279
6239.Y37A1B.13	9606.ENSP00000265164	0.271
6239.Y49E10.4	9606.ENSP00000265164	0.122
6239.Y54E10BL.4	9606.ENSP00000265164	0.171
6239.Y54F10AM.2a	9606.ENSP00000265164	0.165
6239.Y71H2AM.20a.1	9606.ENSP00000265164	0.073
6239.ZC434.6b	9606.ENSP00000265164	0.087
6239.ZK1307.8.3	9606.ENSP00000265164	0.2
6239.ZK154.3	9606.ENSP00000265164	0.224
6239.ZK154.7	9606.ENSP00000265164	0.089
6239.ZK524.1	9606.ENSP00000265164	0.156
6239.ZK632.6	9606.ENSP00000265164	0.139
6239.ZK899.4	9606.ENSP00000265164	0.123
6239.ZK909.2c	9606.ENSP00000265164	0.088
6239.B0403.4	9606.ENSP00000265171	0.134
6239.B0478.1a	9606.ENSP00000265171	0.129
6239.C03G6.19	9606.ENSP00000265171	0.113
6239.C05D11.7b.1	9606.ENSP00000265171	0.161
6239.C05E4.1.2	9606.ENSP00000265171	0.101
6239.C05E4.3	9606.ENSP00000265171	0.084
6239.C07A12.4a.1	9606.ENSP00000265171	0.126
6239.C07G1.1	9606.ENSP00000265171	0.11
6239.C09H6.2a	9606.ENSP00000265171	0.023
6239.C18C4.10b.1	9606.ENSP00000265171	0.06
6239.C18E3.8	9606.ENSP00000265171	0.06
6239.C18E9.11b	9606.ENSP00000265171	0.056
6239.C25A11.4a	9606.ENSP00000265171	0.039
6239.C25F6.2a	9606.ENSP00000265171	0.05
6239.C26E6.8	9606.ENSP00000265171	0.03
6239.C42D8.8a	9606.ENSP00000265171	0.099
6239.C44B11.3	9606.ENSP00000265171	0.132
6239.C44B12.2a	9606.ENSP00000265171	0.089
6239.C47E8.7.1	9606.ENSP00000265171	0.129
6239.C52E12.2b	9606.ENSP00000265171	0.176
6239.C55B6.2	9606.ENSP00000265171	0.137
6239.DY3.7	9606.ENSP00000265171	0.244
6239.F01F1.12a.1	9606.ENSP00000265171	0.095
6239.F07F6.6.1	9606.ENSP00000265171	0.102
6239.F11A1.3a	9606.ENSP00000265171	0.1
6239.F11C1.6a	9606.ENSP00000265171	0.026
6239.F13D11.2a	9606.ENSP00000265171	0.158
6239.F14B4.1	9606.ENSP00000265171	0.259
6239.F20D6.4d	9606.ENSP00000265171	0.127
6239.F26E4.8b	9606.ENSP00000265171	0.123
6239.F35B3.5c	9606.ENSP00000265171	0.144
6239.F35H12.3	9606.ENSP00000265171	0.012
6239.F38A6.2a	9606.ENSP00000265171	0.186
6239.F42G9.9b.1	9606.ENSP00000265171	0.087
6239.F44A6.1b	9606.ENSP00000265171	0.032
6239.F47F2.1b	9606.ENSP00000265171	0.121
6239.F47F6.1b	9606.ENSP00000265171	0.146
6239.F52D10.3a.1	9606.ENSP00000265171	0.082
6239.F56D12.4a	9606.ENSP00000265171	0.028
6239.F56D2.7	9606.ENSP00000265171	0.023
6239.F57C7.3a	9606.ENSP00000265171	0.043
6239.F58G6.1.1	9606.ENSP00000265171	0.13
6239.H03A11.1	9606.ENSP00000265171	0.021
6239.K07A9.2	9606.ENSP00000265171	0.1
6239.K07D8.1	9606.ENSP00000265171	0.198
6239.K08E3.7.2	9606.ENSP00000265171	0.2
6239.K08E5.3a	9606.ENSP00000265171	0.11
6239.K11C4.3c	9606.ENSP00000265171	0.177
6239.M03F4.7a	9606.ENSP00000265171	0.086
6239.M117.2a.2	9606.ENSP00000265171	0.077
6239.M7.2b	9606.ENSP00000265171	0.052
6239.R05D3.7	9606.ENSP00000265171	0.2
6239.R07E4.6c	9606.ENSP00000265171	0.035
6239.R90.1	9606.ENSP00000265171	0.016
6239.T04H1.2.1	9606.ENSP00000265171	0.131
6239.T05D4.1.1	9606.ENSP00000265171	0.047
6239.T05E11.3a.1	9606.ENSP00000265171	0.232
6239.T27E9.3	9606.ENSP00000265171	0.093
6239.T28D6.9	9606.ENSP00000265171	0.029
6239.VC5.4.1	9606.ENSP00000265171	0.147
6239.VF36H2L.1	9606.ENSP00000265171	0.105
6239.W03F8.5	9606.ENSP00000265171	0.204
6239.W03G11.3	9606.ENSP00000265171	0.119
6239.W04D2.1a	9606.ENSP00000265171	0.009
6239.W08E3.3a	9606.ENSP00000265171	0.11
6239.W10C8.2	9606.ENSP00000265171	0.11
6239.Y110A2AL.13	9606.ENSP00000265171	0.034
6239.Y116A8A.9b.2	9606.ENSP00000265171	0.123
6239.Y37A1B.12	9606.ENSP00000265171	0.101
6239.Y37A1B.13	9606.ENSP00000265171	0.024
6239.Y49E10.4	9606.ENSP00000265171	0.007
6239.Y54E10BL.4	9606.ENSP00000265171	0.131
6239.Y54F10AM.2a	9606.ENSP00000265171	0.188
6239.Y71H2AM.20a.1	9606.ENSP00000265171	0.095
6239.ZC434.6b	9606.ENSP00000265171	0.098
6239.ZK1307.8.3	9606.ENSP00000265171	0.043
6239.ZK154.3	9606.ENSP00000265171	0.115
6239.ZK154.7	9606.ENSP00000265171	0.184
6239.ZK524.1	9606.ENSP00000265171	0.01
6239.ZK632.6	9606.ENSP00000265171	0.093
6239.ZK899.4	9606.ENSP00000265171	0.138
6239.ZK909.2c	9606.ENSP00000265171	0.132
6239.B0403.4	9606.ENSP00000265381	0.154
6239.B0478.1a	9606.ENSP00000265381	0.076
6239.C03G6.19	9606.ENSP00000265381	0.162
6239.C05D11.7b.1	9606.ENSP00000265381	0.069
6239.C05E4.1.2	9606.ENSP00000265381	0.039
6239.C05E4.3	9606.ENSP00000265381	0.162
6239.C07A12.4a.1	9606.ENSP00000265381	0.17
6239.C07G1.1	9606.ENSP00000265381	0.036
6239.C09H6.2a	9606.ENSP00000265381	0.402
6239.C18C4.10b.1	9606.ENSP00000265381	0.126
6239.C18E3.8	9606.ENSP00000265381	0.121
6239.C18E9.11b	9606.ENSP00000265381	0.097
6239.C25A11.4a	9606.ENSP00000265381	0.178
6239.C25F6.2a	9606.ENSP00000265381	0.11
6239.C26E6.8	9606.ENSP00000265381	0.209
6239.C42D8.8a	9606.ENSP00000265381	0.189
6239.C44B11.3	9606.ENSP00000265381	0.07
6239.C44B12.2a	9606.ENSP00000265381	0.11
6239.C47E8.7.1	9606.ENSP00000265381	0.206
6239.C52E12.2b	9606.ENSP00000265381	0.196
6239.C55B6.2	9606.ENSP00000265381	0.13
6239.DY3.7	9606.ENSP00000265381	0.181
6239.F01F1.12a.1	9606.ENSP00000265381	0.113
6239.F07F6.6.1	9606.ENSP00000265381	0.149
6239.F11A1.3a	9606.ENSP00000265381	0.228
6239.F11C1.6a	9606.ENSP00000265381	0.23
6239.F13D11.2a	9606.ENSP00000265381	0.127
6239.F14B4.1	9606.ENSP00000265381	0.158
6239.F20D6.4d	9606.ENSP00000265381	0.147
6239.F26E4.8b	9606.ENSP00000265381	0.015
6239.F35B3.5c	9606.ENSP00000265381	0.198
6239.F35H12.3	9606.ENSP00000265381	0.02
6239.F38A6.2a	9606.ENSP00000265381	0.189
6239.F42G9.9b.1	9606.ENSP00000265381	0.199
6239.F44A6.1b	9606.ENSP00000265381	0.138
6239.F47F2.1b	9606.ENSP00000265381	0.131
6239.F47F6.1b	9606.ENSP00000265381	0.158
6239.F52D10.3a.1	9606.ENSP00000265381	0.114
6239.F56D12.4a	9606.ENSP00000265381	0.216
6239.F56D2.7	9606.ENSP00000265381	0.155
6239.F57C7.3a	9606.ENSP00000265381	0.055
6239.F58G6.1.1	9606.ENSP00000265381	0.208
6239.H03A11.1	9606.ENSP00000265381	0.227
6239.K07A9.2	9606.ENSP00000265381	0.117
6239.K07D8.1	9606.ENSP00000265381	0.028
6239.K08E3.7.2	9606.ENSP00000265381	0.034
6239.K08E5.3a	9606.ENSP00000265381	0.014
6239.K11C4.3c	9606.ENSP00000265381	0.122
6239.M03F4.7a	9606.ENSP00000265381	0.128
6239.M117.2a.2	9606.ENSP00000265381	0.09
6239.M7.2b	9606.ENSP00000265381	0.19
6239.R05D3.7	9606.ENSP00000265381	0.216
6239.R07E4.6c	9606.ENSP00000265381	0.149
6239.R90.1	9606.ENSP00000265381	0.211
6239.T04H1.2.1	9606.ENSP00000265381	0.096
6239.T05D4.1.1	9606.ENSP00000265381	0.175
6239.T05E11.3a.1	9606.ENSP00000265381	0.043
6239.T27E9.3	9606.ENSP00000265381	0.074
6239.T28D6.9	9606.ENSP00000265381	0.038
6239.VC5.4.1	9606.ENSP00000265381	0.181
6239.VF36H2L.1	9606.ENSP00000265381	0.009
6239.W03F8.5	9606.ENSP00000265381	0.102
6239.W03G11.3	9606.ENSP00000265381	0.003
6239.W04D2.1a	9606.ENSP00000265381	0.197
6239.W08E3.3a	9606.ENSP00000265381	0.146
6239.W10C8.2	9606.ENSP00000265381	0.102
6239.Y110A2AL.13	9606.ENSP00000265381	0.061
6239.Y116A8A.9b.2	9606.ENSP00000265381	0.166
6239.Y37A1B.12	9606.ENSP00000265381	0.048
6239.Y37A1B.13	9606.ENSP00000265381	0.056
6239.Y49E10.4	9606.ENSP00000265381	0.131
6239.Y54E10BL.4	9606.ENSP00000265381	0.132
6239.Y54F10AM.2a	9606.ENSP00000265381	0.256
6239.Y71H2AM.20a.1	9606.ENSP00000265381	0.141
6239.ZC434.6b	9606.ENSP00000265381	0.2
6239.ZK1307.8.3	9606.ENSP00000265381	0.108
6239.ZK154.3	9606.ENSP00000265381	0.135
6239.ZK154.7	9606.ENSP00000265381	0.011
6239.ZK524.1	9606.ENSP00000265381	0.066
6239.ZK632.6	9606.ENSP00000265381	0.069
6239.ZK899.4	9606.ENSP00000265381	0.111
6239.ZK909.2c	9606.ENSP00000265381	0.156
6239.B0403.4	9606.ENSP00000269141	0.147
6239.B0478.1a	9606.ENSP00000269141	0.028
6239.C03G6.19	9606.ENSP00000269141	0.044
6239.C05D11.7b.1	9606.ENSP00000269141	0.088
6239.C05E4.1.2	9606.ENSP00000269141	0.116
6239.C05E4.3	9606.ENSP00000269141	0.095
6239.C07A12.4a.1	9606.ENSP00000269141	0.15
6239.C07G1.1	9606.ENSP00000269141	0.146
6239.C09H6.2a	9606.ENSP00000269141	0.266
6239.C18C4.10b.1	9606.ENSP00000269141	0.172
6239.C18E3.8	9606.ENSP00000269141	0.147
6239.C18E9.11b	9606.ENSP00000269141	0.061
6239.C25A11.4a	9606.ENSP00000269141	0.104
6239.C25F6.2a	9606.ENSP00000269141	0.23
6239.C26E6.8	9606.ENSP00000269141	0.073
6239.C42D8.8a	9606.ENSP00000269141	0.135
6239.C44B11.3	9606.ENSP00000269141	0.201
6239.C44B12.2a	9606.ENSP00000269141	0.059
6239.C47E8.7.1	9606.ENSP00000269141	0.076
6239.C52E12.2b	9606.ENSP00000269141	0.187
6239.C55B6.2	9606.ENSP00000269141	0.188
6239.DY3.7	9606.ENSP00000269141	0.256
6239.F01F1.12a.1	9606.ENSP00000269141	0.043
6239.F07F6.6.1	9606.ENSP00000269141	0.28
6239.F11A1.3a	9606.ENSP00000269141	0.029
6239.F11C1.6a	9606.ENSP00000269141	0.213
6239.F13D11.2a	9606.ENSP00000269141	0.058
6239.F14B4.1	9606.ENSP00000269141	0.179
6239.F20D6.4d	9606.ENSP00000269141	0.077
6239.F26E4.8b	9606.ENSP00000269141	0.192
6239.F35B3.5c	9606.ENSP00000269141	0.178
6239.F35H12.3	9606.ENSP00000269141	0.006
6239.F38A6.2a	9606.ENSP00000269141	0.124
6239.F42G9.9b.1	9606.ENSP00000269141	0.148
6239.F44A6.1b	9606.ENSP00000269141	0.135
6239.F47F2.1b	9606.ENSP00000269141	0.164
6239.F47F6.1b	9606.ENSP00000269141	0.177
6239.F52D10.3a.1	9606.ENSP00000269141	0.112
6239.F56D12.4a	9606.ENSP00000269141	0.106
6239.F56D2.7	9606.ENSP00000269141	0.173
6239.F57C7.3a	9606.ENSP00000269141	0.079
6239.F58G6.1.1	9606.ENSP00000269141	0.087
6239.H03A11.1	9606.ENSP00000269141	0.031
6239.K07A9.2	9606.ENSP00000269141	0.181
6239.K07D8.1	9606.ENSP00000269141	0.151
6239.K08E3.7.2	9606.ENSP00000269141	0.066
6239.K08E5.3a	9606.ENSP00000269141	0.083
6239.K11C4.3c	9606.ENSP00000269141	0.117
6239.M03F4.7a	9606.ENSP00000269141	0.104
6239.M117.2a.2	9606.ENSP00000269141	0.106
6239.M7.2b	9606.ENSP00000269141	0.178
6239.R05D3.7	9606.ENSP00000269141	0.253
6239.R07E4.6c	9606.ENSP00000269141	0.041
6239.R90.1	9606.ENSP00000269141	0.199
6239.T04H1.2.1	9606.ENSP00000269141	0.022
6239.T05D4.1.1	9606.ENSP00000269141	0.15
6239.T05E11.3a.1	9606.ENSP00000269141	0.318
6239.T27E9.3	9606.ENSP00000269141	0.01
6239.T28D6.9	9606.ENSP00000269141	0.002
6239.VC5.4.1	9606.ENSP00000269141	0.048
6239.VF36H2L.1	9606.ENSP00000269141	0.031
6239.W03F8.5	9606.ENSP00000269141	0.069
6239.W03G11.3	9606.ENSP00000269141	0.054
6239.W04D2.1a	9606.ENSP00000269141	0.1
6239.W08E3.3a	9606.ENSP00000269141	0.121
6239.W10C8.2	9606.ENSP00000269141	0.059
6239.Y110A2AL.13	9606.ENSP00000269141	0.078
6239.Y116A8A.9b.2	9606.ENSP00000269141	0.176
6239.Y37A1B.12	9606.ENSP00000269141	0.06
6239.Y37A1B.13	9606.ENSP00000269141	0.058
6239.Y49E10.4	9606.ENSP00000269141	0.116
6239.Y54E10BL.4	9606.ENSP00000269141	0.186
6239.Y54F10AM.2a	9606.ENSP00000269141	0.219
6239.Y71H2AM.20a.1	9606.ENSP00000269141	0.119
6239.ZC434.6b	9606.ENSP00000269141	0.133
6239.ZK1307.8.3	9606.ENSP00000269141	0.145
6239.ZK154.3	9606.ENSP00000269141	0.157
6239.ZK154.7	9606.ENSP00000269141	0.102
6239.ZK524.1	9606.ENSP00000269141	0.118
6239.ZK632.6	9606.ENSP00000269141	0.237
6239.ZK899.4	9606.ENSP00000269141	0.054
6239.ZK909.2c	9606.ENSP00000269141	0.051
6239.B0403.4	9606.ENSP00000284981	0.094
6239.B0478.1a	9606.ENSP00000284981	0.193
6239.C03G6.19	9606.ENSP00000284981	0.108
6239.C05D11.7b.1	9606.ENSP00000284981	0.265
6239.C05E4.1.2	9606.ENSP00000284981	0.158
6239.C05E4.3	9606.ENSP00000284981	0.169
6239.C07A12.4a.1	9606.ENSP00000284981	0.184
6239.C07G1.1	9606.ENSP00000284981	0.208
6239.C09H6.2a	9606.ENSP00000284981	0.229
6239.C18C4.10b.1	9606.ENSP00000284981	0.162
6239.C18E3.8	9606.ENSP00000284981	0.128
6239.C18E9.11b	9606.ENSP00000284981	0.2
6239.C25A11.4a	9606.ENSP00000284981	0.149
6239.C25F6.2a	9606.ENSP00000284981	0.141
6239.C26E6.8	9606.ENSP00000284981	0.246
6239.C42D8.8a	9606.ENSP00000284981	0.404
6239.C44B11.3	9606.ENSP00000284981	0.195
6239.C44B12.2a	9606.ENSP00000284981	0.107
6239.C47E8.7.1	9606.ENSP00000284981	0.079
6239.C52E12.2b	9606.ENSP00000284981	0.179
6239.C55B6.2	9606.ENSP00000284981	0.235
6239.DY3.7	9606.ENSP00000284981	0.08
6239.F01F1.12a.1	9606.ENSP00000284981	0.141
6239.F07F6.6.1	9606.ENSP00000284981	0.181
6239.F11A1.3a	9606.ENSP00000284981	0.174
6239.F11C1.6a	9606.ENSP00000284981	0.174
6239.F13D11.2a	9606.ENSP00000284981	0.096
6239.F14B4.1	9606.ENSP00000284981	0.068
6239.F20D6.4d	9606.ENSP00000284981	0.127
[truncated: 5,465 more rows]
