# Supplementary material for: Exploring the conservation of Alzheimer-related pathways between H. sapiens and C. elegans: a network alignment approach
Source: Sci Rep. 2021 Feb 25;11:4572. doi: 10.1038/s41598-021-83892-9 (PMC7907373; doi:10.1038/s41598-021-83892-9)
Supplement: Supplementary file 5 — Supplementary Table 2 [file 41598_2021_83892_MOESM5_ESM.xlsx]

## Sheet: Contents
Predicted ortholog mapping and PPIs for all datasets
Contents of Supplementary file 2
Table 2A	Predicted ortholog mapping for the "APP and Tau network from the Amyloid Interactome" dataset
Table 2B	Rejected predicted orthologs for the "APP and Tau network from the Amyloid Interactome" dataset
Table 2C	Predicted ortholog mapping for the "APL-1 and PTL-1 network from STRING" dataset
Table 2D	Rejected predicted orthologs for the "APL-1 and PTL-1 network from STRING" dataset
Table 2E	Human PPIN for the "APP and Tau network from the Amyloid Interactome" dataset from the Amyloid Interactome
Table 2F	Network of C. elegans orthologs from IntAct
Table 2G	Network of C. elegans orthologs from STRING
Table 2H	Human orthologs network for the "APL-1 and PTL-1 network from STRING" dataset from STRING
Table 2I	C. elegans PPIN for the "APL-1 and PTL-1 network from STRING" dataset from STRING
Table 2J	Human PPIN for the "Top 100 interaction partners for APP and Tau & APL-1 and PTL-1 from STRING" dataset from STRING
Table 2K	C. elegans PPIN for the "Top 100 interaction partners for APP and Tau & APL-1 and PTL-1 from STRING" dataset from STRING
Table 2L	Scored C. elegans PPIN for the "Top 100 interaction partners for APP and Tau & APL-1 and PTL-1 from STRING" dataset from STRING

## Sheet: Table 2A
Predicted ortholog mapping for the "APP and Tau network from the Amyloid Interactome" dataset
Human			C. elegans
GeneName	Uniprot AC	Protein Name	WormBase ID	Gene Name	Uniprot AC	Protein name	Protein existence level	No. of Databases	Matched Databases	WormBase?	Notes
ABL1	P00519	Tyrosine-protein kinase ABL1	WBGene00000018	abl-1	P03949	Tyrosine-protein kinase abl-1	Protein level	4	Ensembl Compara 87-89|InParanoid|OrthoInspector|OrthoMCL	Yes
ACTB	P60709	Actin, cytoplasmic 1	WBGene00000063	act-1	P0DM41	Actin-1	Protein level	4	Ensembl Compara 87-89|InParanoid|OrthoInspector|OrthoMCL	Yes
ACTB	P60709	Actin, cytoplasmic 1	WBGene00000064	act-2	P10984	Actin-2	Inferred from homology	5	Ensembl Compara 87-89|InParanoid|OMA|OrthoInspector|OrthoMCL	Yes
ACTB	P60709	Actin, cytoplasmic 1	WBGene00000066	act-4	P10986	Actin-4	Inferred from homology	5	Ensembl Compara 87-89|InParanoid|OMA|OrthoInspector|OrthoMCL	Yes
ADAM17	P78536	Disintegrin and metalloproteinase domain-containing protein 17	WBGene00000075	adm-4	Q94316	Disintegrin and metalloproteinase domain-containing protein 17 homolog	Inferred from homology	5	Ensembl Compara 87-89|Homologene|InParanoid|OrthoInspector|OrthoMCL	Yes
AP1M2	Q9Y6Q5	AP-1 complex subunit mu-2	WBGene00000150	apm-1	O01755	AdaPtin, Mu/medium chain (Clathrin associated complex)	Protein level	4	Ensembl Compara 87-89|Homologene|OMA|OrthoMCL	Yes
AP1M2	Q9Y6Q5	AP-1 complex subunit mu-2	WBGene00006829	unc-101	P35602	AP-1 complex subunit mu-1-I	Protein level	4	Ensembl Compara 87-89|InParanoid|OrthoInspector|OrthoMCL	Yes
APBA1	Q02410	Amyloid-beta A4 precursor protein-binding family A member 1	WBGene00002999	lin-10	O17583	Protein lin-10	Protein level	3	Ensembl Compara 87-89|OrthoInspector|OrthoMCL	Yes
APBB1	O00213	Amyloid-beta A4 precursor protein-binding family B member 1	WBGene00001410	feh-1	Q9BKZ9	Protein Fe65 homolog	Protein level	3	Ensembl Compara 87-89|InParanoid|OrthoInspector	Yes
APBB2	Q92870	Amyloid-beta A4 precursor protein-binding family B member 2	WBGene00001410	feh-1	Q9BKZ9	Protein Fe65 homolog	Protein level	4	Ensembl Compara 87-89|InParanoid|OrthoInspector|OrthoMCL	Yes
APBB3	O95704	Amyloid-beta A4 precursor protein-binding family B member 3	WBGene00001410	feh-1	Q9BKZ9	Protein Fe65 homolog	Protein level	3	Ensembl Compara 87-89|InParanoid|OrthoInspector	Yes
APP	P05067	Amyloid beta A4 protein	WBGene00000149	apl-1	Q10651	Amyloid-beta-like protein	Protein level	5	Ensembl Compara 87-89|Homologene|OMA|OrthoInspector|OrthoMCL	Yes
CALR	P27797	Calreticulin	WBGene00000802	crt-1	P27798	Calreticulin	Protein level	6	Ensembl Compara 87-89|Homologene|InParanoid|OMA|OrthoInspector|OrthoMCL	Yes
CAT	P04040	Catalase	WBGene00000830	ctl-1	O61235	Catalase-2	Transcript level	6	Ensembl Compara 87-89|Homologene|InParanoid|OMA|OrthoInspector|OrthoMCL	Yes
CAT	P04040	Catalase	WBGene00000831	ctl-2	Q27487	Peroxisomal catalase 1	Transcript level	5	Ensembl Compara 87-89|Homologene|InParanoid|OrthoInspector|OrthoMCL	Yes
CAT	P04040	Catalase	WBGene00013220	ctl-3	Q8MYL7	Catalase	Protein level	6	Ensembl Compara 87-89|Homologene|InParanoid|OMA|OrthoInspector|OrthoMCL	Yes
CDC37	Q16543	Hsp90 co-chaperone Cdc37	WBGene00021097	cdc-37	O02108	Probable Hsp90 co-chaperone cdc37	Protein level	6	Ensembl Compara 87-89|Homologene|InParanoid|OMA|OrthoInspector|OrthoMCL	Yes
CHRNA7	P36544	Neuronal acetylcholine receptor subunit alpha-7	WBGene00000055	acr-16	P48180	Acetylcholine receptor subunit alpha-type acr-16	Transcript level	4	Ensembl Compara 87-89|Homologene|OrthoInspector|OrthoMCL	Yes
CHRNA7	P36544	Neuronal acetylcholine receptor subunit alpha-7	WBGene00043066	acr-25	Q65XS8	AcetylCholine Receptor	Protein level	3	Ensembl Compara 87-89|Homologene|OrthoInspector	Yes
CHRNA7	P36544	Neuronal acetylcholine receptor subunit alpha-7	WBGene00000046	acr-7	P45963	Acetylcholine receptor subunit alpha-type acr-7	Protein level	2	Ensembl Compara 87-89|Homologene	Yes	Kept despite only scoring 2 because one of the predicting databases was Homologene
CRYAB	P02511	Alpha-crystallin B chain	WBGene00011906	hsp-12.1	G5EE65	Heat Shock Protein	Protein level	3	Ensembl Compara 87-89|InParanoid|OrthoInspector	Yes
CRYAB	P02511	Alpha-crystallin B chain	WBGene00002011	hsp-12.2	P34328	Heat shock protein Hsp-12.2	Inferred from homology	4	Ensembl Compara 87-89|InParanoid|OrthoInspector|OrthoMCL	Yes
CRYAB	P02511	Alpha-crystallin B chain	WBGene00002012	hsp-12.3	Q20164	Heat Shock Protein	Protein level	3	Ensembl Compara 87-89|InParanoid|OrthoInspector	Yes
CRYAB	P02511	Alpha-crystallin B chain	WBGene00002013	hsp-12.6	G5EE36	Heat Shock Protein	Protein level	3	Ensembl Compara 87-89|InParanoid|OrthoInspector	Yes
CRYAB	P02511	Alpha-crystallin B chain	WBGene00002015	hsp-16.1	P34696	Heat shock protein Hsp-16.1/Hsp-16.11	Transcript level	2	Ensembl Compara 87-89|OrthoMCL	Yes
CTSD	P07339	Cathepsin D	WBGene00000217	asp-4	Q21966	ASpartyl Protease	Transcript level	6	Ensembl Compara 87-89|Homologene|InParanoid|OMA|OrthoInspector|OrthoMCL	Yes
DLG4	P78352	Disks large homolog 4	WBGene00001006	dlg-1	G5ECY0	Disks large homolog 1	Protein level	5	Ensembl Compara 87-89|InParanoid|OMA|OrthoInspector|OrthoMCL	Yes
DNM1	Q05193	Dynamin-1	WBGene00001130	dyn-1	P39055	Dynamin	Protein level	6	Ensembl Compara 87-89|Homologene|InParanoid|OMA|OrthoInspector|OrthoMCL	Yes
EGFR	P00533	Epidermal growth factor receptor	WBGene00002299	let-23	P24348	Receptor tyrosine-protein kinase let-23	Protein level	4	Ensembl Compara 87-89|OMA|OrthoInspector|OrthoMCL	Yes
EXOC6	Q8TAG9	Exocyst complex component 6	WBGene00016188	sec-15	Q18286	Exocyst complex component 6	Inferred from homology	5	Ensembl Compara 87-89|InParanoid|OMA|OrthoInspector|OrthoMCL	Yes
FOS	P01100	Proto-oncogene c-Fos	WBGene00001345	fos-1	G5ECG2	Transcription factor fos-1	Protein level	0	Legacy Ortholist	Yes	Kept despite being a legacy because it was reported in WormBase
GNAO1	P09471	Guanine nucleotide-binding protein G(o) subunit alpha	WBGene00001648	goa-1	P51875	Guanine nucleotide-binding protein G(o) subunit alpha	Protein level	6	Ensembl Compara 87-89|Homologene|InParanoid|OMA|OrthoInspector|OrthoMCL	Yes
GRB2	P62993	Growth factor receptor-bound protein 2	WBGene00004774	sem-5	P29355	Sex muscle abnormal protein 5	Protein level	6	Ensembl Compara 87-89|Homologene|InParanoid|OMA|OrthoInspector|OrthoMCL	Yes
GSK3A	P49840	Glycogen synthase kinase-3 alpha	WBGene00001746	gsk-3	Q9U2Q9	Glycogen synthase kinase-3	Protein level	5	Ensembl Compara 87-89|InParanoid|OMA|OrthoInspector|OrthoMCL	Yes
GTF2F2	P13984	General transcription factor IIF subunit 2	WBGene00012694	gtf-2f2	Q8MYM8	General transcription factor IIF subunit 2	Protein level	6	Ensembl Compara 87-89|Homologene|InParanoid|OMA|OrthoInspector|OrthoMCL	Yes
HSD17B10	Q99714	3-hydroxyacyl-CoA dehydrogenase type-2	WBGene00000181	ard-1	Q19102	Alcohol/Ribitol Dehydrogenase family	Protein level	6	Ensembl Compara 87-89|Homologene|InParanoid|OMA|OrthoInspector|OrthoMCL	Yes
HSP90AA1	P07900	Heat shock protein HSP 90-alpha	WBGene00000915	daf-21/ hsp-90	Q18688	Heat shock protein 90	Protein level	4	Ensembl Compara 87-89|InParanoid|OrthoInspector|OrthoMCL	Yes
HSPA8	P11142	Heat shock cognate 71 kDa protein	WBGene00002005	hsp-1	P09446	Heat shock 70 kDa protein A	Protein level	5	Ensembl Compara 87-89|Homologene|InParanoid|OrthoInspector|OrthoMCL	Yes
MAP3K5	Q99683	Mitogen-activated protein kinase kinase kinase 5	WBGene00003822	nsy-1	Q21029	Mitogen-activated protein kinase kinase kinase nsy-1	Protein level	5	Ensembl Compara 87-89|InParanoid|OMA|OrthoInspector|OrthoMCL	Yes
MAPT	P10636	Microtubule-associated protein tau	WBGene00004212	ptl-1	O02592	Microtubule-associated protein	Protein level	2	Ensembl Compara 87-89|InParanoid	Yes	Established in literature (PMID:8937984)
MARK3	P27448	MAP/microtubule affinity-regulating kinase 3	WBGene00003916	par-1	Q9TW45	Serine/threonine-protein kinase par-1	Protein level	6	Ensembl Compara 87-89|Homologene|InParanoid|OMA|OrthoInspector|OrthoMCL	Yes
MARK4	Q96L34	MAP/microtubule affinity-regulating kinase 4	WBGene00003916	par-1	Q9TW45	Serine/threonine-protein kinase par-2	Protein level	4	Ensembl Compara 87-89|InParanoid|OrthoInspector|OrthoMCL	Yes
MAST1	Q9Y2H9	Microtubule-associated serine/threonine-protein kinase 1	WBGene00002192	kin-4	G5EFA4	KIN-4 protein	Protein level	4	Ensembl Compara 87-89|InParanoid|OrthoInspector|OrthoMCL	Yes
MED12	Q93074	Mediator of RNA polymerase II transcription subunit 12	WBGene00001081	dpy-22	Q20497	Mediator of RNA polymerase II transcription subunit 12	Protein level	3	Ensembl Compara 87-89|InParanoid|OrthoInspector	Yes
MED4	Q9NPJ6	Mediator of RNA polymerase II transcription subunit 4	WBGene00007012	mdt-4	Q23523	Mediator of RNA polymerase II transcription subunit 4	Inferred from homology	3	Ensembl Compara 87-89|OrthoInspector|OrthoMCL	Yes
MYH9	P35579	Myosin-9	WBGene00003776	nmy-1	Q20641	Non-muscle MYosin	Protein level	5	Ensembl Compara 87-89|InParanoid|OMA|OrthoInspector|OrthoMCL	Yes
MYH9	P35579	Myosin-9	WBGene00003777	nmy-2	G5EBY3	Non-muscle MYosin	Protein level	2	Ensembl Compara 87-89|OrthoMCL	Yes	Kept despite only scoring 2 because it was reported in WormBase
NSF	P46459	Vesicle-fusing ATPase	WBGene00003818	nsf-1	Q94392	Vesicle-fusing ATPase	Protein level	5	Ensembl Compara 87-89|Homologene|InParanoid|OrthoInspector|OrthoMCL	Yes
NUMB	P49757	Protein numb homolog	WBGene00003830	num-1	Q9XTY6	Numb-related protein 1	Protein level	4	Ensembl Compara 87-89|InParanoid|OrthoInspector|OrthoMCL	Yes
PCBD1	P61457	Pterin-4-alpha-carbinolamine dehydratase	WBGene00020397	pcbd-1	Q9TZH6	Putative pterin-4-alpha-carbinolamine dehydratase	Inferred from homology	5	Ensembl Compara 87-89|InParanoid|OMA|OrthoInspector|OrthoMCL	Yes
PIN1	Q13526	Peptidyl-prolyl cis-trans isomerase NIMA-interacting 1	WBGene00022448	pinn-1	Q9N492	Peptidyl-prolyl cis-trans isomerase	Protein level	6	Ensembl Compara 87-89|Homologene|InParanoid|OMA|OrthoInspector|OrthoMCL	Yes
PPIA	P62937	Peptidyl-prolyl cis-trans isomerase A	WBGene00000877	cyn-1	P52009	Peptidyl-prolyl cis-trans isomerase 1	Transcript level	4	Homologene|InParanoid|OrthoInspector|OrthoMCL	Yes
PSEN1	P49768	Presenilin-1	WBGene00004769	sel-12	P52166	Presenilin sel-12	Protein level	5	Ensembl Compara 87-89|Homologene|InParanoid|OrthoInspector|OrthoMCL	Yes
PSEN1	P49768	Presenilin-1	WBGene00004958	spe-4	Q01608	Presenilin spe-4	Protein level	1	Ensembl Compara 87-89	Yes	Kept despite only scoring 1 because it was reported in WormBase and the literature (PMID:18430247)
PSEN2	P49810	Presenilin-2	WBGene00001985	hop-1	O02100	Presenilin hop-1	Transcript level	1	Ensembl Compara 87-89	Yes	Kept despite only scoring 1 because it was reported in WormBase and the literature (PMID:9342387)
PSEN2	P49810	Presenilin-2	WBGene00004769	sel-12	P52166	Presenilin sel-12	Protein level	5	Ensembl Compara 87-89|InParanoid|OMA|OrthoInspector|OrthoMCL	Yes
SHC1	P29353	SHC-transforming protein 1	WBGene00018788	shc-1	Q9TYT3	SHC-transforming protein homolog 1	Protein level	4	Ensembl Compara 87-89|InParanoid|OrthoInspector|OrthoMCL	Yes
SHC3	Q92529	SHC-transforming protein 3	WBGene00018788	shc-1	Q9TYT3	SHC-transforming protein homolog 1	Protein level	3	Ensembl Compara 87-89|InParanoid|OrthoInspector	Yes
SLC40A1	Q9NP59	Solute carrier family 40 member 1	WBGene00021354	fpn-1.1	Q8IA95	Solute carrier family 40 protein	Protein level	5	Ensembl Compara 87-89|InParanoid|OMA|OrthoInspector|OrthoMCL	Yes
SPTAN1	Q13813	Spectrin alpha chain, non-erythrocytic 1	WBGene00004951	spc-1	G4S034	SPeCtrin	Protein level	6	Ensembl Compara 87-89|Homologene|InParanoid|OMA|OrthoInspector|OrthoMCL	Yes
STXBP1	P61764	Syntaxin-binding protein 1	WBGene00006757	unc-18	P34815	Putative acetylcholine regulator unc-18	Transcript level	6	Ensembl Compara 87-89|Homologene|InParanoid|OMA|OrthoInspector|OrthoMCL	Yes
TAF9	Q16594	Transcription initiation factor TFIID subunit 9	WBGene00006391	taf-9	O45784	TAF (TBP-associated transcription factor) family	Protein level	2	Ensembl Compara 87-89|OrthoInspector	Yes
TP53BP2	Q13625	Apoptosis-stimulating of p53 protein 2	WBGene00000146	ape-1	Q9XVN3	Apoptotic enhancer 1 protein	Protein level	3	Ensembl Compara 87-89|OrthoInspector|OrthoMCL	Yes
TPD52L2	O43399	Tumor protein D54	WBGene00008745	None	P55326	Uncharacterized protein F13E6.1	Inferred from homology	3	Ensembl Compara 87-89|OrthoInspector|OrthoMCL	Yes
TUBB	P07437	Tubulin beta chain	WBGene00006536	tbb-1	O17921	Tubulin beta chain	Protein level	2	Homologene|OrthoMCL	Yes	Kept despite only scoring 2 because one of the predicting databases was Homologene
TUBB	P07437	Tubulin beta chain	WBGene00006537	tbb-2	P52275	Tubulin beta-2 chain	Protein level	2	Homologene|OrthoMCL	Yes	Kept despite only scoring 2 because one of the predicting databases was Homologene
TUBB	P07437	Tubulin beta chain	WBGene00000248	ben-1	Q18817	Tubulin beta chain	Protein level	2	Homologene|OrthoMCL	Yes	Kept despite only scoring 2 because one of the predicting databases was Homologene
UCHL1	P09936	Ubiquitin carboxyl-terminal hydrolase isozyme L1	WBGene00006721	ubh-1	Q9UAV3	Ubiquitin carboxyl-terminal hydrolase	Protein level	5	Ensembl Compara 87-89|InParanoid|OMA|OrthoInspector|OrthoMCL	Yes
UCHL1	P09936	Ubiquitin carboxyl-terminal hydrolase isozyme L1	WBGene00006722	ubh-2	Q8MNY0	Ubiquitin carboxyl-terminal hydrolase	Protein level	6	Ensembl Compara 87-89|InParanoid|OMA|OrthoInspector|OrthoMCL	Yes
UCHL1	P09936	Ubiquitin carboxyl-terminal hydrolase isozyme L1	WBGene00006723	ubh-3	Q965V9	Ubiquitin carboxyl-terminal hydrolase	Protein level	5	Ensembl Compara 87-89|InParanoid|OMA|OrthoInspector|OrthoMCL	Yes
YWHAZ	P63104	14-3-3 protein zeta/delta	WBGene00001502	ftt-2	Q20655	14-3-3-like protein 2	Protein level	6	Ensembl Compara 87-89|Homologene|InParanoid|OMA|OrthoInspector|OrthoMCL	Yes
YWHAZ	P63104	14-3-3 protein zeta/delta	WBGene00003920	par-5	P41932	14-3-3-like protein 1	Protein level	5	Ensembl Compara 87-89|Homologene|InParanoid|OMA|OrthoInspector	Yes
PDIA3	P30101	Protein disulfide-isomerase A3	WBGene00003964	pdi-3	G5ED07	Protein disulfide-isomerase	Protein level	6	Ensembl Compara 87-89|Homologene|InParanoid|OMA|OrthoInspector|OrthoMCL	Yes

## Sheet: Table 2B
Rejected predicted orthologs for the "APP and Tau network from the Amyloid Interactome" dataset
Human			C. elegans
GeneName	AC	Protein Name	WormBase ID	Gene Name	uniprot AC	Protein Name	Protein existence level	# of predictions OL2	Prediction Methods	WormBase?	Notes
ACTB	P60709	Actin, cytoplasmic 1	WBGene00000065	act-3	P0DM42	Actin-3	Inferred from homology	4	Ensembl Compara 87-89|InParanoid|OrthoInspector|OrthoMCL	no	not reported in WormBase
ACTB	P60709	Actin, cytoplasmic 1	WBGene00000067	act-5	O45815	ACTin	Protein level	1	OrthoMCL	no	not reported in WormBase
BACE1	P56817	Beta-secretase 1	WBGene00000214	asp-1	G5EEI4	Aspartic protease 1	Protein level	1	Ensembl Compara 87-89	no	not reported in WormBase
BACE1	P56817	Beta-secretase 1	WBGene00000215	asp-2	Q86NE0	ASpartyl Protease	Protein level	1	Ensembl Compara 87-89	no	not reported in WormBase
BACE1	P56817	Beta-secretase 1	WBGene00000216	asp-3	P55956	Aspartic protease 3	Protein level	1	Ensembl Compara 87-89	no	not reported in WormBase
BACE1	P56817	Beta-secretase 1	WBGene00000217	asp-4	Q21966	Aspartic protease 4	Transcript level	1	Ensembl Compara 87-89	no	not reported in WormBase
BACE1	P56817	Beta-secretase 1	WBGene00000218	asp-5	O01532	ASpartyl Protease	Protein level	1	Ensembl Compara 87-89	no	not reported in WormBase
BACE1	P56817	Beta-secretase 1	WBGene00000219	asp-6	O01530	Aspartic protease 6	Protein level	1	Ensembl Compara 87-89	no	not reported in WormBase
BACE1	P56817	Beta-secretase 1	WBGene00007605	asp-10	Q18020	Heme Responsive protein	Protein level	1	Ensembl Compara 87-89	no	not reported in WormBase
BACE1	P56817	Beta-secretase 1	WBGene00012681	asp-15	Q8MYN7	ASpartyl Protease	Inferred from homology	1	Ensembl Compara 87-89	no	not reported in WormBase
BACE1	P56817	Beta-secretase 1	WBGene00012682	asp-16	Q8MYN6	ASpartyl Protease	Protein level	1	Ensembl Compara 87-89	no	not reported in WormBase
BACE1	P56817	Beta-secretase 1	WBGene00012683	asp-17	Q8MYN5	ASpartyl Protease	Protein level	1	Ensembl Compara 87-89	no	not reported in WormBase
BACE1	P56817	Beta-secretase 1	WBGene00013973	asp-18	Q7JKL9	ASpartyl Protease	Inferred from homology	1	Ensembl Compara 87-89	no	not reported in WormBase
BACE1	P56817	Beta-secretase 1	WBGene00015700	asp-9	O45072	ASpartyl Protease	Inferred from homology	1	Ensembl Compara 87-89	no	not reported in WormBase
BACE1	P56817	Beta-secretase 1	WBGene00017678	asp-12	O01531	ASpartyl Protease	Protein level	1	Ensembl Compara 87-89	no	not reported in WormBase
BACE1	P56817	Beta-secretase 1	WBGene00017881	asp-13	Q22972	ASpartyl Protease	Protein level	1	Ensembl Compara 87-89	no	not reported in WormBase
BACE1	P56817	Beta-secretase 1	WBGene00019104	asp-7	O16339	ASpartyl Protease	Inferred from homology	1	Ensembl Compara 87-89	no	not reported in WormBase
BACE1	P56817	Beta-secretase 1	WBGene00019105	asp-8	O16338	ASpartyl Protease	Protein level	1	Ensembl Compara 87-89	no	not reported in WormBase
BACE1	P56817	Beta-secretase 1	WBGene00019619	asp-14	Q94271	ASpartyl Protease	Protein level	1	Ensembl Compara 87-89	no	not reported in WormBase
BACE1	P56817	Beta-secretase 1	wbgene00077655	asp-19	G5EC01	ASpartyl Protease	Inferred from homology	1	Ensembl Compara 87-89	no	not reported in WormBase
CASP3	P42574	Caspase-3	WBGene00000417	ced-3	P42573	Cell death protein 3	Protein level	2	OrthoInspector|OrthoMCL	no	not reported in WormBase
CHRNA7	P36544	Neuronal acetylcholine receptor subunit alpha-7	WBGene00000048	acr-9	Q18556	AcetylCholine Receptor	Inferred from homology	3	Ensembl Compara 87-89|Homologene|OrthoInspector	yes	Protein inferred from homology and CHRNA7 has multiple possible orthologs
CHRNA7	P36544	Neuronal acetylcholine receptor subunit alpha-7	WBGene00000050	acr-11	P91197	AcetylCholine Receptor	Inferred from homology	3	Ensembl Compara 87-89|Homologene|OrthoInspector	yes	Protein inferred from homology and CHRNA7 has multiple possible orthologs
CHRNA7	P36544	Neuronal acetylcholine receptor subunit alpha-7	WBGene00000049	acr-10	Q21645	AcetylCholine Receptor	Inferred from homology	2	Ensembl Compara 87-89|Homologene	yes	Protein inferred from homology and CHRNA7 has multiple possible orthologs
CHRNA7	P36544	Neuronal acetylcholine receptor subunit alpha-7	WBGene00000053	acr-14	Q22224	AcetylCholine Receptor	Inferred from homology	2	Ensembl Compara 87-89|Homologene	no	not reported in WormBase
CHRNA7	P36544	Neuronal acetylcholine receptor subunit alpha-7	WBGene00000058	acr-19	G5EGB5	AcetylCholine Receptor	Transcript level	1	Ensembl Compara 87-89|InParanoid	yes	only predicted by Ensembl Compara
CHRNA7	P36544	Neuronal acetylcholine receptor subunit alpha-7	WBGene00000054	acr-15	O16926	AcetylCholine Receptor	Inferred from homology	1	Ensembl Compara 87-89	yes	only predicted by Ensembl Compara
CHRNA7	P36544	Neuronal acetylcholine receptor subunit alpha-7	WBGene00001133	eat-2	Q9U298	Neuronal acetylcholine receptor subunit eat-2	Transcript level	1	Ensembl Compara 87-89	yes	only predicted by Ensembl Compara
CRYAB	P02511	Alpha-crystallin B chain	WBGene00008592	None	Q19228	Uncharacterized protein F08H9.4	Protein level	2	Ensembl Compara 87-89|OrthoMCL	yes	only scored 2 and least specialized databases
CRYAB	P02511	Alpha-crystallin B chain	WBGene00002018	hsp-16.41	P06581	Heat shock protein Hsp-16.41	Transcript level	1	Ensembl Compara 87-89	yes	only predicted by Ensembl Compara
CRYAB	P02511	Alpha-crystallin B chain	WBGene00002019	hsp-16.48	P02513	Heat shock protein Hsp-16.48/Hsp-16.49	Transcript level	1	Ensembl Compara 87-89	yes	only predicted by Ensembl Compara
CRYAB	P02511	Alpha-crystallin B chain	WBGene00002020	hsp-16.49	P02513	Heat shock protein Hsp-16.48/Hsp-16.50	Transcript level	1	Ensembl Compara 87-89	yes	only predicted by Ensembl Compara
CRYAB	P02511	Alpha-crystallin B chain	WBGene00002021	hsp-17	Q20660	Heat Shock Protein	Protein level	1	Ensembl Compara 87-89	yes	only predicted by Ensembl Compara
CRYAB	P02511	Alpha-crystallin B chain	WBGene00002024	hsp-43	B0M0L8	Heat Shock Protein	Protein level	1	Ensembl Compara 87-89	yes	only predicted by Ensembl Compara
CRYAB	P02511	Alpha-crystallin B chain	WBGene00004798	sip-1	Q20363	Stress-induced protein 1	Protein level	1	Ensembl Compara 87-89	yes	only predicted by Ensembl Compara
CRYAB	P02511	Alpha-crystallin B chain	WBGene00008591	None	Q19227	Uncharacterized protein F08H9.3	Inferred from homology	1	Ensembl Compara 87-89	yes	only predicted by Ensembl Compara
CRYAB	P02511	Alpha-crystallin B chain	WBGene00021943	None	Q9N350	Uncharacterized protein	Protein level	1	Ensembl Compara 87-89	yes	only predicted by Ensembl Compara
CRYAB	P02511	Alpha-crystallin B chain	WBGene00002023	hsp-25	Q17849	Heat Shock Protein	Protein level	1	OrthoInspector	yes	only scored 1
CRYAB	P02511	Alpha-crystallin B chain	WBGene00002016	hsp-16.2	P06582	Heat shock protein Hsp-16.2	Inferred from homology	2	Ensembl Compara 87-89|OrthoMCL	yes	Protein inferred from homology and CRYAB has multiple possible orthologs
CTSD	P07339	Cathepsin D	WBGene00000216	asp-3	P55956	Aspartic protease 3	Protein level	2	Ensembl Compara 87-89|OrthoMCL	yes	only scored 2 and least specialized databases
DNAH1	Q9P2D7	Dynein heavy chain 1, axonemal	WBGene00000485	che-3	Q19542	Cytoplasmic dynein 2 heavy chain 1	Protein level	1	OrthoMCL	no	not reported in WormBase
DNAH1	Q9P2D7	Dynein heavy chain 1, axonemal	WBGene00000962	dhc-1	Q19020	Dynein heavy chain, cytoplasmic	Protein level	1	OrthoMCL	no	not reported in WormBase
DNM1	Q05193	Dynamin-1	WBGene00001093	drp-1	Q8WQC9	Dynamin-Related Protein	Protein level	1	OrthoMCL	no	not reported in WormBase
GNAO1	P09471	Guanine nucleotide-binding protein G(o) subunit alpha	WBGene00001666	gpa-4	Q9BIG5	Guanine nucleotide-binding protein alpha-4 subunit	Transcript level	1	OrthoMCL	no	not reported in WormBase
GNAO1	P09471	Guanine nucleotide-binding protein G(o) subunit alpha	WBGene00001669	gpa-7	Q21917	Guanine nucleotide-binding protein alpha-7 subunit	Protein level	1	OrthoMCL	no	not reported in WormBase
GNAO1	P09471	Guanine nucleotide-binding protein G(o) subunit alpha	WBGene00001678	gpa-16	Q9N2V6	Guanine nucleotide-binding protein alpha-16 subunit	Protein level	1	OrthoMCL	no	not reported in WormBase
GNAO1	P09471	Guanine nucleotide-binding protein G(o) subunit alpha	WBGene00003850	odr-3	Q18434	Guanine nucleotide-binding protein alpha-17 subunit	Protein level	1	OrthoMCL	no	not reported in WormBase
HSP90AA1	P07900	Heat shock protein HSP 90-alpha	WBGene00011480	enpl-1	Q22235	Endoplasmin homolog	Inferred from homology	1	OrthoMCL	no	not reported in WormBase
HSPA8	P11142	Heat shock cognate 71 kDa protein	WBGene00002007	hsp-3	P27420	Heat shock 70 kDa protein C	Protein level	1	OrthoMCL	no	not reported in WormBase
HSPA8	P11142	Heat shock cognate 71 kDa protein	WBGene00002008	hsp-4	P20163	Endoplasmic reticulum chaperone BiP homolog	Protein level	1	OrthoMCL	no	not reported in WormBase
HSPA8	P11142	Heat shock cognate 71 kDa protein	WBGene00002026	hsp-70	O45246	Heat Shock Protein	Protein level	1	OrthoMCL	no	not reported in WormBase
HSPA8	P11142	Heat shock cognate 71 kDa protein	WBGene00009691	None	G5ECU5	Uncharacterized protein F44E5.4	Protein level	1	OrthoMCL	no	not reported in WormBase
HSPA8	P11142	Heat shock cognate 71 kDa protein	WBGene00009692	None	G5ECU5	Uncharacterized protein F44E5.5	Protein level	1	OrthoMCL	no	not reported in WormBase
MYH9	P35579	Myosin-9	WBGene00002036	hum-2	Q95ZU1	Heavy chain, Unconventional Myosin	Protein level	1	OrthoMCL	no	not reported in WormBase
MYH9	P35579	Myosin-9	WBGene00002348	myo-1	P02567	Myosin-1	Protein level	1	OrthoMCL	no	not reported in WormBase
MYH9	P35579	Myosin-9	WBGene00003514	myo-2	P12845	Myosin-2	Protein level	1	OrthoMCL	no	not reported in WormBase
MYH9	P35579	Myosin-9	WBGene00003515	myo-3	P12844	Myosin-3	Transcript level	1	OrthoMCL	no	not reported in WormBase
MYH9	P35579	Myosin-9	WBGene00006754	unc-15	P10567	Paramyosin	Protein level	1	OrthoMCL	no	not reported in WormBase
MYH9	P35579	Myosin-9	WBGene00006789	unc-54	P02566	Myosin-4	Protein level	1	OrthoMCL	no	not reported in WormBase
MYH9	P35579	Myosin-9	WBGene00009730	myo-6	O62244	MYOsin heavy chain structural genes	Protein level	1	OrthoMCL	no	not reported in WormBase
MYH9	P35579	Myosin-9	WBGene00012437	hum-9	Q9XWR0	Non-muscle MYosin	Protein level	1	OrthoMCL	no	not reported in WormBase
MYH9	P35579	Myosin-9	WBGene00019064	myo-5	Q21000	MYOsin heavy chain structural genes	Protein level	1	OrthoMCL	no	not reported in WormBase
PPIA	P62937	Peptidyl-prolyl cis-trans isomerase A	WBGene00000878	cyn-2	P52010	Peptidyl-prolyl cis-trans isomerase 2	Protein level	3	InParanoid|OrthoInspector|OrthoMCL	yes	cyn-1 is the main ortholog
PPIA	P62937	Peptidyl-prolyl cis-trans isomerase A	WBGene00000879	cyn-3	P52011	Peptidyl-prolyl cis-trans isomerase 3	Protein level	3	InParanoid|OrthoInspector|OrthoMCL	yes	cyn-1 is the main ortholog
PPIA	P62937	Peptidyl-prolyl cis-trans isomerase A	WBGene00000883	cyn-7	P52015	Peptidyl-prolyl cis-trans isomerase 7	Protein level	3	InParanoid|OrthoInspector|OrthoMCL	yes	cyn-1 is the main ortholog
PPIA	P62937	Peptidyl-prolyl cis-trans isomerase A	WBGene00021201	None	Q9N579	Peptidyl-prolyl cis-trans isomerase	Inferred from homology	1	Ensembl Compara 87-89	no	not reported in WormBase
PPIA	P62937	Peptidyl-prolyl cis-trans isomerase A	WBGene00044705	None	Q2L6V8	Peptidyl-prolyl cis-trans isomerase	Inferred from homology	1	Ensembl Compara 87-89	no	not reported in WormBase
PSEN1	P49768	Presenilin-1	WBGene00001985	hop-1	O02100	Presenilin hop-1	Transcript level	1	Ensembl Compara 87-89	no	not reported in WormBase
PSEN2	P49810	Presenilin-2	WBGene00004958	spe-4	Q01608	Presenilin spe-4	Protein level	1	Ensembl Compara 87-89	no	not reported in WormBase
SLC40A1	Q9NP59	Solute carrier family 40 member 1	WBGene00019977	fpn-1.2	O44607	Solute carrier family 40 protein	Inferred from homology	2	Ensembl Compara 87-89|OrthoInspector	no	not reported in WormBase
SPTAN1	Q13813	Spectrin alpha chain, non-erythrocytic 1	WBGene00004855	sma-1	G5EC35	Beta chain spectrin homolog Sma1	Protein level	1	OrthoMCL	no	not reported in WormBase
SPTAN1	Q13813	Spectrin alpha chain, non-erythrocytic 1	WBGene00006803	unc-70	Q9U9J8	Spectrin beta chain	Protein level	1	OrthoMCL	no	not reported in WormBase
TGFB1	P01137	Transforming growth factor beta-1 proprotein	WBGene00021594	tig-3	Q965N9	TransformIng Growth factor beta family	Inferred from homology	0	Legacy Ortholist	yes	Protein inferred from homology
TGFB2	P61812	Transforming growth factor beta-2 proprotein	WBGene00021594	tig-3	Q965N9	TransformIng Growth factor beta family	Inferred from homology	0	Legacy Ortholist	yes	Protein inferred from homology
TMEM216	Q9P0N5	Transmembrane protein 216	WBGene00016247	None	H2KZ36	Uncharacterized protein C30B5.6	Protein level	1	OrthoMCL	no	not reported in WormBase
TUBB	P07437	Tubulin beta chain	WBGene00006538	tbb-4	P41937	Tubulin beta-4 chain	Inferred from homology	3	InParanoid|OrthoInspector|OrthoMCL	yes	Protein inferred from homology
TUBB	P07437	Tubulin beta chain	WBGene00003171	mec-7	P12456	Tubulin beta-1 chain	Transcript level	1	OrthoMCL	yes	only predicted by orthoMCL
YWHAZ	P63104	14-3-3 protein zeta/delta	WBGene00010919	None	Q21539	Uncharacterized protein	Predicted	1	Ensembl Compara 87-89	no	not reported in WormBase
PDIA3	P30101	Protein disulfide-isomerase A3	WBGene00003963	pdi-2	Q17770	Protein disulfide-isomerase 2	Protein level	1	OrthoMCL	no	not reported in WormBase
PDIA3	P30101	Protein disulfide-isomerase A3	WBGene00015752	None	P34329	Probable protein disulfide-isomerase A4	Inferred from homology	1	OrthoMCL	no	not reported in WormBase
MAPK8IP1	Q9UQF2	C-Jun-amino-terminal kinase-interacting protein 1	WBGene00002176	jip-1	O16643	JNK Interacting Protein (Scaffold protein)	Predicted	3	Ensembl Compara 87-89|OrthoInspector|OrthoMCL	yes	predicted protein
TMEM216	Q9P0N5	Transmembrane protein 216	WBGene00194710	mks-2	C8JQP7	MecKel-Gruber Syndrome (MKS) homolog	Predicted	2	InParanoid|OMA	yes	predicted protein

## Sheet: Table 2C
Predicted ortholog mapping for the "APL-1 and PTL-1 network from STRING" dataset
C. elegans					Human	Human
WormBase ID	Common Name	Protein Name	Uniprot AC	Level of Existence	Ensembl ID	Gene Name	Protein Name	Uniprot AC	Level of Existence	No. of Databases	Matched Databases	WormBase?	Notes
WBGene00000075	adm-4	Disintegrin and metalloproteinase domain-containing protein 17 homolog	Q94316	Inferred from homology	ENSG00000151694	ADAM17	Disintegrin and metalloproteinase domain-containing protein 17	P78536	Evidence at protein level	5	Ensembl Compara 87-89|Homologene|InParanoid|OrthoInspector|OrthoMCL	yes
WBGene00011474	aldo-1	Fructose-bisphosphate aldolase 1	P54216	Evidence at protein level	ENSG00000109107	ALDOC	Fructose-bisphosphate aldolase C	P09972	Evidence at protein level	6	Ensembl Compara 87-89|Homologene|InParanoid|OMA|OrthoInspector|OrthoMCL	yes
WBGene00011474	aldo-1	Fructose-bisphosphate aldolase 1	P54216	Evidence at protein level	ENSG00000136872	ALDOB	Fructose-bisphosphate aldolase B	P05062	Evidence at protein level	4	Ensembl Compara 87-89|InParanoid|OrthoInspector|OrthoMCL	yes
WBGene00011474	aldo-1	Fructose-bisphosphate aldolase 1	P54216	Evidence at protein level	ENSG00000149925	ALDOA	Fructose-bisphosphate aldolase A	P04075	Evidence at protein level	4	Ensembl Compara 87-89|InParanoid|OrthoInspector|OrthoMCL	yes
WBGene00017166	aldo-2	Fructose-bisphosphate aldolase 2	P46563	Evidence at transcript level	ENSG00000109107	ALDOC	Fructose-bisphosphate aldolase C	P09972	Evidence at protein level	2	Ensembl Compara 87-89|OrthoMCL	yes
WBGene00017166	aldo-2	Fructose-bisphosphate aldolase 2	P46563	Evidence at transcript level	ENSG00000136872	ALDOB	Fructose-bisphosphate aldolase B	P05062	Evidence at protein level	2	Ensembl Compara 87-89|OrthoMCL	yes
WBGene00017166	aldo-2	Fructose-bisphosphate aldolase 2	P46563	Evidence at transcript level	ENSG00000149925	ALDOA	Fructose-bisphosphate aldolase A	P04075	Evidence at protein level	4	Ensembl Compara 87-89|Homologene|OMA|OrthoMCL	yes
WBGene00017547	alfa-1	ALS/FTD Associated gene homolog	Q95QK5	Evidence at protein level	ENSG00000147894	C9orf72	Guanine nucleotide exchange C9orf72	Q96LT7	Evidence at protein level	3	Ensembl Compara 87-89|InParanoid|OrthoMCL	yes
WBGene00010272	amph-1	AMPHiphysin homolog	Q21004	Evidence at protein level	ENSG00000078053	AMPH	Amphiphysin	P49418	Evidence at protein level	4	Ensembl Compara 87-89|Homologene|InParanoid|OrthoInspector	yes
WBGene00010272	amph-1	AMPHiphysin homolog	Q21004	Evidence at protein level	ENSG00000110934	BIN2	Bridging integrator 2	Q9UBW5	Evidence at protein level	3	Ensembl Compara 87-89|InParanoid|OrthoInspector	yes
WBGene00010272	amph-1	AMPHiphysin homolog	Q21004	Evidence at protein level	ENSG00000136717	BIN1	Myc box-dependent-interacting protein 1	O00499	Evidence at protein level	5	Ensembl Compara 87-89|InParanoid|OMA|OrthoInspector|OrthoMCL	yes
WBGene00013326	anoh-2	Anoctamin	H2L2L3	Evidence at protein level	ENSG00000074855	ANO8	Anoctamin-8	Q9HCE9	Evidence at protein level	6	Ensembl Compara 87-89|Homologene|InParanoid|OMA|OrthoInspector|OrthoMCL	yes
WBGene00000147	aph-1	Gamma-secretase subunit aph-1	O45876	Evidence at protein level	ENSG00000117362	APH1A	Gamma-secretase subunit APH-1A	Q96BI3	Evidence at protein level	6	Ensembl Compara 87-89|Homologene|InParanoid|OMA|OrthoInspector|OrthoMCL	yes
WBGene00000147	aph-1	Gamma-secretase subunit aph-1	O45876	Evidence at protein level	ENSG00000138613	APH1B	Gamma-secretase subunit APH-1B	Q8WW43	Evidence at protein level	5	Ensembl Compara 87-89|InParanoid|OMA|OrthoInspector|OrthoMCL	yes
WBGene00000148	aph-2	Nicastrin	Q23316	Evidence at protein level	ENSG00000162736	NCSTN	Nicastrin	Q92542	Evidence at protein level	6	Ensembl Compara 87-89|Homologene|InParanoid|OMA|OrthoInspector|OrthoMCL	yes
WBGene00000149	apl-1	Amyloid-beta-like protein	Q10651	Evidence at protein level	ENSG00000084234	APLP2	Amyloid-like protein 2	Q06481	Evidence at protein level	5	Ensembl Compara 87-89|InParanoid|OMA|OrthoInspector|OrthoMCL	yes
WBGene00000149	apl-1	Amyloid-beta-like protein	Q10651	Evidence at protein level	ENSG00000105290	APLP1	Amyloid-like protein 1	P51693	Evidence at protein level	3	Ensembl Compara 87-89|InParanoid|OrthoInspector	yes
WBGene00000149	apl-1	Amyloid-beta-like protein	Q10651	Evidence at protein level	ENSG00000142192	APP	Amyloid-beta precursor protein	P05067	Evidence at protein level	5	Ensembl Compara 87-89|Homologene|OMA|OrthoInspector|OrthoMCL	yes
WBGene00015484	atgl-1	Patanin-like phospholipase domain-containing protein	Q11186	Evidence at protein level	ENSG00000177666	PNPLA2	Patatin-like phospholipase domain-containing protein 2	Q96AD5	Evidence at protein level	5	Ensembl Compara 87-89|Homologene|InParanoid|OrthoInspector|OrthoMCL	yes
WBGene00015484	atgl-1	Patanin-like phospholipase domain-containing protein	Q11186	Evidence at protein level	ENSG00000100344	PNPLA3	1-acylglycerol-3-phosphate O-acyltransferase PNPLA3	Q9NST1	Evidence at protein level	4	Ensembl Compara 87-89|InParanoid|OrthoInspector|OrthoMCL	yes
WBGene00000228	atn-1	AcTiniN	Q23158	Evidence at protein level	ENSG00000072110	ACTN1	Alpha-actinin-1	P12814	Evidence at protein level	5	Ensembl Compara 87-89|InParanoid|OMA|OrthoInspector|OrthoMCL	yes
WBGene00000228	atn-1	AcTiniN	Q23158	Evidence at protein level	ENSG00000077522	ACTN2	Alpha-actinin-2	P35609	Evidence at protein level	5	Ensembl Compara 87-89|InParanoid|OMA|OrthoInspector|OrthoMCL	yes
WBGene00000228	atn-1	AcTiniN	Q23158	Evidence at protein level	ENSG00000130402	ACTN4	Alpha-actinin-4	O43707	Evidence at protein level	5	Ensembl Compara 87-89|InParanoid|OMA|OrthoInspector|OrthoMCL	yes
WBGene00000228	atn-1	AcTiniN	Q23158	Evidence at protein level	ENSG00000248746	ACTN3	Alpha-actinin-3	Q08043	Evidence at protein level	3	Ensembl Compara 87-89|InParanoid|OMA	yes
WBGene00000277	cab-1	Protein cab-1	Q93249	Evidence at protein level	ENSG00000107281	NPDC1	Neural proliferation differentiation and control protein 1	Q9NQX5	Evidence at protein level	2	Ensembl Compara 87-89|OrthoMCL	yes
WBGene00019760	calu-1	CALUmenin	G5EBH7	Evidence at protein level	ENSG00000049449	RCN1	Reticulocalbin-1	Q15293	Evidence at protein level	4	Ensembl Compara 87-89|InParanoid|OMA|OrthoInspector	yes
WBGene00019760	calu-1	CALUmenin	G5EBH7	Evidence at protein level	ENSG00000128595	CALU	Calumenin	O43852	Evidence at protein level	6	Ensembl Compara 87-89|Homologene|InParanoid|OMA|OrthoInspector|OrthoMCL	yes
WBGene00019760	calu-1	CALUmenin	G5EBH7	Evidence at protein level	ENSG00000142552	RCN3	Reticulocalbin-3	Q96D15	Evidence at protein level	3	Ensembl Compara 87-89|InParanoid|OrthoInspector	yes
WBGene00000407	cdk-5	Cyclin-dependent-like kinase 5	G5ECH7	Evidence at protein level	ENSG00000164885	CDK5	Cyclin-dependent-like kinase 5	Q00535	Evidence at protein level	6	Ensembl Compara 87-89|Homologene|InParanoid|OMA|OrthoInspector|OrthoMCL	yes
WBGene00000553	cmk-1	Calcium/calmodulin-dependent protein kinase type 1	Q9TXJ0	Evidence at protein level	ENSG00000134072	CAMK1	Calcium/calmodulin-dependent protein kinase type 1	Q14012	Evidence at protein level	5	Ensembl Compara 87-89|InParanoid|OMA|OrthoInspector|OrthoMCL	yes
WBGene00000553	cmk-1	Calcium/calmodulin-dependent protein kinase type 1	Q9TXJ0	Evidence at protein level	ENSG00000183049	CAMK1D	Calcium/calmodulin-dependent protein kinase type 1D	Q8IU85	Evidence at protein level	5	Ensembl Compara 87-89|InParanoid|OMA|OrthoInspector|OrthoMCL	yes
WBGene00000553	cmk-1	Calcium/calmodulin-dependent protein kinase type 1	Q9TXJ0	Evidence at protein level	ENSG00000130822	PNCK	Calcium/calmodulin-dependent protein kinase type 1B	Q6P2M8	Evidence at transcript level	4	Ensembl Compara 87-89|InParanoid|OrthoInspector|OrthoMCL	yes
WBGene00000567	cnx-1	Calnexin	P34652	Evidence at protein level	ENSG00000127022	CANX	Calnexin	P27824	Evidence at protein level	6	Ensembl Compara 87-89|Homologene|InParanoid|OMA|OrthoInspector|OrthoMCL	yes
WBGene00000567	cnx-1	Calnexin	P34652	Evidence at protein level	ENSG00000153132	CLGN	Calmegin	O14967	Evidence at protein level	5	Ensembl Compara 87-89|InParanoid|OMA|OrthoInspector|OrthoMCL	yes
WBGene00001046	dnj-28	DNaJ domain	Q9N3E0	Evidence at protein level	ENSG00000102580	DNAJC3	DnaJ homolog subfamily C member 3	Q13217	Evidence at protein level	6	Ensembl Compara 87-89|Homologene|InParanoid|OMA|OrthoInspector|OrthoMCL	yes
WBGene00001025	dnj-7	DNaJ domain	P91189	Evidence at protein level	ENSG00000102580	DNAJC3	DnaJ homolog subfamily C member 3	Q13218	Evidence at protein level	6	Ensembl Compara 87-89|Homologene|InParanoid|OMA|OrthoInspector|OrthoMCL	yes
WBGene00001248	elp-1	Echinoderm microtubule-associated protein-like elp-1	O45487	Inferred from homology	ENSG00000125746	EML2	Echinoderm microtubule-associated protein-like 2	O95834	Evidence at protein level	6	Ensembl Compara 87-89|Homologene|InParanoid|OMA|OrthoInspector|OrthoMCL	yes
WBGene00001248	elp-1	Echinoderm microtubule-associated protein-like elp-2	O45487	Inferred from homology	ENSG00000066629	EML1	Echinoderm microtubule-associated protein-like 1	O00423	Evidence at protein level	5	Ensembl Compara 87-89|InParanoid|OMA|OrthoInspector|OrthoMCL	yes
WBGene00001248	elp-1	Echinoderm microtubule-associated protein-like elp-3	O45487	Inferred from homology	ENSG00000149499	EML3	Echinoderm microtubule-associated protein-like 3	Q32P44	Evidence at protein level	5	Ensembl Compara 87-89|InParanoid|OMA|OrthoInspector|OrthoMCL	yes
WBGene00001248	elp-1	Echinoderm microtubule-associated protein-like elp-4	O45487	Inferred from homology	ENSG00000143924	EML4	Echinoderm microtubule-associated protein-like 4	Q9HC35	Evidence at protein level	4	Ensembl Compara 87-89|InParanoid|OrthoInspector|OrthoMCL	yes
WBGene00011480	enpl-1	Endoplasmin homolog	Q22235	Inferred from homology	ENSG00000166598	HSP90B1	Endoplasmin	P14625	Evidence at protein level	6	Ensembl Compara 87-89|Homologene|InParanoid|OMA|OrthoInspector|OrthoMCL	yes
WBGene00009304	eva-1	Protein eva-1	Q9XU98	Evidence at protein level	ENSG00000166979	EVA1C	Protein eva-1 homolog C	P58658	Evidence at transcript level	4	Ensembl Compara 87-89|InParanoid|OrthoInspector|OrthoMCL	yes
WBGene00001410	feh-1	Protein Fe65 homolog	Q9BKZ9	Evidence at protein level	ENSG00000113108	APBB3	Amyloid-beta A4 precursor protein-binding family B member 3	O95704	Evidence at protein level	3	Ensembl Compara 87-89|InParanoid|OrthoInspector	yes
WBGene00001410	feh-1	Protein Fe65 homolog	Q9BKZ9	Evidence at protein level	ENSG00000163697	APBB2	Amyloid-beta A4 precursor protein-binding family B member 2	Q92870	Evidence at protein level	4	Ensembl Compara 87-89|InParanoid|OrthoInspector|OrthoMCL	yes
WBGene00001410	feh-1	Protein Fe65 homolog	Q9BKZ9	Evidence at protein level	ENSG00000166313	APBB1	Amyloid-beta A4 precursor protein-binding family B member 1	O00213	Evidence at protein level	3	Ensembl Compara 87-89|InParanoid|OrthoInspector	yes
WBGene00001502	ftt-2	14-3-3-like protein 2	Q20655	Evidence at protein level	ENSG00000164924	YWHAZ	14-3-3 protein zeta/delta	P63104	Evidence at protein level	6	Ensembl Compara 87-89|Homologene|InParanoid|OMA|OrthoInspector|OrthoMCL	yes
WBGene00001502	ftt-2	14-3-3-like protein 2	Q20655	Evidence at protein level	ENSG00000166913	YWHAB	14-3-3 protein beta/alpha	P31946	Evidence at protein level	5	Ensembl Compara 87-89|InParanoid|OMA|OrthoInspector|OrthoMCL	yes
WBGene00001985	hop-1	Presenilin hop-1	O02100	Evidence at transcript level	ENSG00000143801	PSEN2	Presenilin-2	P49810	Evidence at protein level	1	Ensembl Compara 87-89	yes
WBGene00021353	iglr-3	IG	X5LX93	Predicted	ENSG00000126243	LRFN3	Leucine-rich repeat and fibronectin type-III domain-containing protein 3	Q9BTN0	Evidence at transcript level	1	InParanoid	yes
WBGene00021353	iglr-3	IG	X5LX93	Predicted	ENSG00000184709	LRRC26	Leucine-rich repeat-containing protein 26	Q2I0M4	Evidence at protein level	1	InParanoid	yes
WBGene00021353	iglr-3	IG	X5LX93	Predicted	ENSG00000128011	LRFN1	Leucine-rich repeat and fibronectin type III domain-containing protein 1	Q9P244	Evidence at protein level	1	InParanoid	yes
WBGene00002176	jip-1	JNK Interacting Protein	G4RZC8	Predicted	ENSG00000008735	MAPK8IP2	C-Jun-amino-terminal kinase-interacting protein 2	Q13387	Evidence at protein level	2	Ensembl Compara 87-89|OrthoInspector	yes
WBGene00002176	jip-1	JNK Interacting Protein	G4RZC8	Predicted	ENSG00000121653	MAPK8IP1	C-Jun-amino-terminal kinase-interacting protein 1	Q9UQF2	Evidence at protein level	3	Ensembl Compara 87-89|OrthoInspector|OrthoMCL	yes
WBGene00002189	kin-1	cAMP-dependent protein kinase catalytic subunit	Q9XZQ9	Evidence at protein level	ENSG00000072062	PRKACA	cAMP-dependent protein kinase catalytic subunit alpha	P17612	Evidence at protein level	5	Ensembl Compara 87-89|InParanoid|OMA|OrthoInspector|OrthoMCL	yes
WBGene00002189	kin-1	cAMP-dependent protein kinase catalytic subunit	Q9XZQ9	Evidence at protein level	ENSG00000142875	PRKACB	cAMP-dependent protein kinase catalytic subunit beta	P22694	Evidence at protein level	6	Ensembl Compara 87-89|Homologene|InParanoid|OMA|OrthoInspector|OrthoMCL	yes
WBGene00002189	kin-1	cAMP-dependent protein kinase catalytic subunit	Q9XZQ9	Evidence at protein level	ENSG00000165059	PRKACG	cAMP-dependent protein kinase catalytic subunit gamma	P22612	Evidence at protein level	4	Ensembl Compara 87-89|InParanoid|OrthoInspector|OrthoMCL	yes
WBGene00002214	klc-1	Kinesin Light Chain	H9G2T2	Evidence at protein level	ENSG00000104892	KLC3	Kinesin light chain 3	Q6P597	Evidence at protein level	1	Ensembl Compara 87-89	yes
WBGene00002214	klc-1	Kinesin Light Chain	H9G2T2	Evidence at protein level	ENSG00000174996	KLC2	Kinesin light chain 2	Q9H0B6	Evidence at protein level	1	Ensembl Compara 87-89	yes
WBGene00002215	klc-2	Kinesin light chain	P46822	Evidence at protein level	ENSG00000126214	KLC1	Kinesin light chain 1	Q07866	Evidence at protein level	5	Ensembl Compara 87-89|Homologene|InParanoid|OrthoInspector|OrthoMCL	yes
WBGene00002215	klc-2	Kinesin light chain	P46822	Evidence at protein level	ENSG00000137171	KLC4	Kinesin light chain 4	Q9NSK0	Evidence at protein level	4	Ensembl Compara 87-89|InParanoid|OrthoInspector|OrthoMCL	yes
WBGene00002215	klc-2	Kinesin light chain	P46822	Evidence at protein level	ENSG00000174996	KLC2	Kinesin light chain 2	Q9H0B6	Evidence at protein level	5	Ensembl Compara 87-89|InParanoid|OMA|OrthoInspector|OrthoMCL	yes
WBGene00002247	lam-1	LAMinin related. See also lmb	O44565	Evidence at protein level	ENSG00000172037	LAMB2	Laminin subunit beta-2	P55268	Evidence at protein level	6	Ensembl Compara 87-89|Homologene|InParanoid|OMA|OrthoInspector|OrthoMCL	yes
WBGene00002247	lam-1	LAMinin related. See also lmb	O44565	Evidence at protein level	ENSG00000091136	LAMB1	Laminin subunit beta-1	P07942	Evidence at protein level	5	Ensembl Compara 87-89|InParanoid|OMA|OrthoInspector|OrthoMCL	yes
WBGene00017719	ldp-1	Lipid droplet localized protein	Q9GZE9	Evidence at protein level	ENSG00000143653	SCCPDH	Saccharopine dehydrogenase-like oxidoreductase	Q8NBX0	Evidence at protein level	6	Ensembl Compara 87-89|Homologene|InParanoid|OMA|OrthoInspector|OrthoMCL	yes
WBGene00002999	lin-10	Protein lin-10	O17583	Evidence at protein level	ENSG00000011132	APBA3	Amyloid-beta A4 precursor protein-binding family A member 3	O96018	Evidence at protein level	2	Ensembl Compara 87-89|OrthoInspector	yes
WBGene00002999	lin-10	Protein lin-10	O17583	Evidence at protein level	ENSG00000034053	APBA2	Amyloid-beta A4 precursor protein-binding family A member 2	Q99767	Evidence at protein level	3	Ensembl Compara 87-89|OrthoInspector|OrthoMCL	yes
WBGene00002999	lin-10	Protein lin-10	O17583	Evidence at protein level	ENSG00000107282	APBA1	Amyloid-beta A4 precursor protein-binding family A member 1	Q02410	Evidence at protein level	3	Ensembl Compara 87-89|OrthoInspector|OrthoMCL	yes
WBGene00018572	lin-42	Period protein homolog lin-42	Q65ZG8	Evidence at transcript level	ENSG00000049246	PER3	Period circadian protein homolog 3	P56645	Evidence at protein level	2	Ensembl Compara 87-89|OrthoInspector	yes
WBGene00018572	lin-42	Period protein homolog lin-42	Q65ZG8	Evidence at transcript level	ENSG00000132326	PER2	Period circadian protein homolog 2	O15055	Evidence at protein level	1	Ensembl Compara 87-89	yes
WBGene00018572	lin-42	Period protein homolog lin-42	Q65ZG8	Evidence at transcript level	ENSG00000179094	PER1	Period circadian protein homolog 1	O15534	Evidence at protein level	1	Ensembl Compara 87-89	yes
WBGene00003130	map-2	Methionine aminopeptidase 2	H1UBK1	Evidence at protein level	ENSG00000111142	METAP2	Methionine aminopeptidase 2	P50579	Evidence at protein level	5	Ensembl Compara 87-89|InParanoid|OMA|OrthoInspector|OrthoMCL	yes
WBGene00003175	mec-12	Tubulin alpha-3 chain	P91910	Evidence at protein level	ENSG00000123416	TUBA1B	Tubulin alpha-1B chain	P68363	Evidence at protein level	5	Ensembl Compara 87-89|InParanoid|OMA|OrthoInspector|OrthoMCL	yes
WBGene00003175	mec-12	Tubulin alpha-3 chain	P91910	Evidence at protein level	ENSG00000167552	TUBA1A	Tubulin alpha-1A chain	Q71U36	Evidence at protein level	5	Ensembl Compara 87-89|InParanoid|OMA|OrthoInspector|OrthoMCL	yes
WBGene00003175	mec-12	Tubulin alpha-3 chain	P91910	Evidence at protein level	ENSG00000167553	TUBA1C	Tubulin alpha-1C chain	Q9BQE3	Evidence at protein level	5	Ensembl Compara 87-89|InParanoid|OMA|OrthoInspector|OrthoMCL	yes
WBGene00003175	mec-12	Tubulin alpha-3 chain	P91910	Evidence at protein level	ENSG00000127824	TUBA4A	Tubulin alpha-4A chain	P68366	Evidence at protein level	4	Ensembl Compara 87-89|InParanoid|OrthoInspector|OrthoMCL	yes
WBGene00003175	mec-12	Tubulin alpha-3 chain	P91910	Evidence at protein level	ENSG00000075886	TUBA3D	Tubulin alpha-3D chain	P0DPH8	Evidence at protein level	4	InParanoid|OMA|OrthoInspector|OrthoMCL	yes
WBGene00003175	mec-12	Tubulin alpha-3 chain	P91910	Evidence at protein level	ENSG00000152086	TUBA3E	Tubulin alpha-3E chain	Q6PEY2	Evidence at protein level	4	Homologene|InParanoid|OrthoInspector|OrthoMCL	yes
WBGene00003175	mec-12	Tubulin alpha-3 chain	P91910	Evidence at protein level	ENSG00000198033	TUBA3C	Tubulin alpha-3C chain	P0DPH7	Evidence at protein level	3	InParanoid|OrthoInspector|OrthoMCL	yes	uncertain which are correct - kept all
WBGene00003171	mec-7	Tubulin beta-1 chain	P12456	Evidence at transcript level	ENSG00000137285	TUBB2B	Tubulin beta-2B chain	Q9BVA1	Evidence at protein level	3	Homologene|OMA|OrthoMCL	yes
WBGene00003171	mec-7	Tubulin beta-1 chain	P12456	Evidence at transcript level	ENSG00000176014	TUBB6	Tubulin beta-6 chain	Q9BUF5	Evidence at protein level	2	Ensembl Compara 87-89|OrthoMCL	yes
WBGene00003171	mec-7	Tubulin beta-1 chain	P12456	Evidence at transcript level	ENSG00000188229	TUBB4B	Tubulin beta-4B chain	P68371	Evidence at protein level	2	OMA|OrthoMCL	yes
WBGene00003171	mec-7	Tubulin beta-1 chain	P12456	Evidence at transcript level	ENSG00000137267	TUBB2A	Tubulin beta-2A chain	Q13885	Evidence at protein level	2	OMA|OrthoMCL	yes
WBGene00003171	mec-7	Tubulin beta-1 chain	P12456	Evidence at transcript level	ENSG00000258947	TUBB3	Tubulin beta-3 chain	Q13509	Evidence at protein level	1	Ensembl Compara 87-89	yes
WBGene00003171	mec-7	Tubulin beta-1 chain	P12456	Evidence at transcript level	ENSG00000196230	TUBB	Tubulin beta chain	P07437	Evidence at protein level	1	OrthoMCL	yes
WBGene00003171	mec-7	Tubulin beta-1 chain	P12456	Evidence at transcript level	ENSG00000104833	TUBB4A	Tubulin beta-4A chain	P04350	Evidence at protein level	1	OrthoMCL	yes
WBGene00003482	mua-3	Transmembrane cell adhesion receptor mua-3	P34576	Evidence at protein level	ENSG00000138829	FBN2	Fibrillin-2 [Cleaved into: Fibrillin-2 C-terminal peptide]	P35556	Evidence at protein level	1	OrthoMCL	yes	kept everything included in WormBase
WBGene00003482	mua-3	Transmembrane cell adhesion receptor mua-3	P34576	Evidence at protein level	ENSG00000142449	FBN3	Fibrillin-3 [Cleaved into: Fibrillin-3 C-terminal peptide]	Q75N90	Evidence at transcript level	1	OrthoMCL	yes
WBGene00003482	mua-3	Transmembrane cell adhesion receptor mua-3	P34576	Evidence at protein level	ENSG00000166147	FBN1	Fibrillin-1 [Cleaved into: Asprosin]	P35555	Evidence at protein level	1	OrthoMCL	yes
WBGene00003497	mup-4	Transmembrane matrix receptor MUP-4	Q21281	Evidence at protein level	ENSG00000138829	FBN2	Fibrillin-2 [Cleaved into: Fibrillin-2 C-terminal peptide]	P35556	Evidence at protein level	1	OrthoMCL	yes	kept everything included in WormBase
WBGene00003497	mup-4	Transmembrane matrix receptor MUP-4	Q21281	Evidence at protein level	ENSG00000142449	FBN3	Fibrillin-3 [Cleaved into: Fibrillin-3 C-terminal peptide]	Q75N90	Evidence at transcript level	1	OrthoMCL	yes
WBGene00003497	mup-4	Transmembrane matrix receptor MUP-4	Q21281	Evidence at protein level	ENSG00000166147	FBN1	Fibrillin-1 [Cleaved into: Asprosin]	P35555	Evidence at protein level	1	OrthoMCL	yes
WBGene00003774	nmr-1	NMDA class glutamate Receptor	G5EGQ9	Evidence at transcript level	ENSG00000176884	GRIN1	Glutamate receptor ionotropic, NMDA 1	Q05586	Evidence at protein level	6	Ensembl Compara 87-89|Homologene|InParanoid|OMA|OrthoInspector|OrthoMCL	yes
WBGene00009435	F35G2.1	Sulfhydryl oxidase	Q20063	Evidence at protein level	ENSG00000116260	QSOX1	Sulfhydryl oxidase 1	O00391	Evidence at protein level	4	Ensembl Compara 87-89|Homologene|OMA|OrthoMCL	yes
WBGene00009435	F35G2.1	Sulfhydryl oxidase	Q20063	Evidence at protein level	ENSG00000165661	QSOX2	Sulfhydryl oxidase 2	Q6ZRP7	Evidence at protein level	3	Ensembl Compara 87-89|OMA|OrthoMCL	yes
WBGene00010356	famk-1	Extracellular serine/threonine protein kinase CeFam20	Q9XTW2	Evidence at protein level	ENSG00000108950	FAM20A	Pseudokinase FAM20A	Q96MK3	Evidence at protein level	3	Ensembl Compara 87-89|InParanoid|OrthoInspector	yes
WBGene00010356	famk-1	Extracellular serine/threonine protein kinase CeFam20	Q9XTW2	Evidence at protein level	ENSG00000177706	FAM20C	Extracellular serine/threonine protein kinase FAM20C	Q8IXL6	Evidence at protein level	4	Ensembl Compara 87-89|InParanoid|OrthoInspector|OrthoMCL	yes
WBGene00011449	T04H1.2	Uncharacterized protein	Q22174	Evidence at protein level	ENSG00000172432	GTPBP2	GTP-binding protein 2	Q9BX10	Evidence at protein level	6	Ensembl Compara 87-89|Homologene|InParanoid|OMA|OrthoInspector|OrthoMCL	yes
WBGene00012225	W03G11.3	Putative alpha-L-fucosidase	P49713	Inferred from homology	ENSG00000001036	FUCA2	Plasma alpha-L-fucosidase	Q9BTY2	Evidence at protein level	5	Ensembl Compara 87-89|Homologene|InParanoid|OrthoInspector|OrthoMCL	yes
WBGene00012225	W03G11.3	Putative alpha-L-fucosidase	P49713	Inferred from homology	ENSG00000179163	FUCA1	Tissue alpha-L-fucosidase	P04066	Evidence at protein level	4	Ensembl Compara 87-89|InParanoid|OrthoInspector|OrthoMCL	yes
WBGene00013030	Y49E10.4	Uncharacterized protein	Q9XTU8	Evidence at protein level	ENSG00000143870	PDIA6	Protein disulfide-isomerase A6	Q15084	Evidence at protein level	2	Ensembl Compara 87-89|OrthoMCL	yes	only one included in WormBase
WBGene00014249	ZK1307.8	Uncharacterized protein	G5EC87	Evidence at protein level	ENSG00000130175	PRKCSH	Glucosidase 2 subunit beta	P14314	Evidence at protein level	6	Ensembl Compara 87-89|Homologene|InParanoid|OMA|OrthoInspector|OrthoMCL	yes
WBGene00017720	F22F7.2	Uncharacterized protein	Q9GZF0	Predicted	ENSG00000143653	SCCPDH	Saccharopine dehydrogenase-like oxidoreductase	Q8NBX0	Evidence at protein level	5	Ensembl Compara 87-89|Homologene|InParanoid|OrthoInspector|OrthoMCL	yes
WBGene00018533	F47B7.2	Sulfhydryl oxidase	H2KZY5	Evidence at protein level	ENSG00000116260	QSOX1	Sulfhydryl oxidase 1	O00391	Evidence at protein level	6	Ensembl Compara 87-89|Homologene|InParanoid|OMA|OrthoInspector|OrthoMCL	yes
WBGene00018533	F47B7.2	Sulfhydryl oxidase	H2KZY5	Evidence at protein level	ENSG00000165661	QSOX2	Sulfhydryl oxidase 2	Q6ZRP7	Evidence at protein level	5	Ensembl Compara 87-89|InParanoid|OMA|OrthoInspector|OrthoMCL	yes
WBGene00018569	F47F2.1	cAMP-dependent protein kinase, catalytic subunit-like	Q7JP68	Evidence at protein level	ENSG00000183943	PRKX	cAMP-dependent protein kinase catalytic subunit PRKX	P51817	Evidence at protein level	5	Ensembl Compara 87-89|Homologene|InParanoid|OMA|OrthoMCL	yes
WBGene00019944	R07G3.8	Uncharacterized protein	Q09387	Evidence at protein level	ENSG00000153310	FAM49B	Protein FAM49B	Q9NUQ9	Evidence at protein level	4	Ensembl Compara 87-89|InParanoid|OMA|OrthoInspector	yes
WBGene00019944	R07G3.8	Uncharacterized protein	Q09387	Evidence at protein level	ENSG00000197872	FAM49A	Protein FAM49A	Q9H0Q0	Evidence at transcript level	6	Ensembl Compara 87-89|Homologene|InParanoid|OMA|OrthoInspector|OrthoMCL	yes
WBGene00020426	T10H10.2	Sulfhydryl oxidase	P91442	Evidence at protein level	ENSG00000116260	QSOX1	Sulfhydryl oxidase 1	O00391	Evidence at protein level	5	Ensembl Compara 87-89|Homologene|OMA|OrthoInspector|OrthoMCL	yes
WBGene00020426	T10H10.2	Sulfhydryl oxidase	P91442	Evidence at protein level	ENSG00000165661	QSOX2	Sulfhydryl oxidase 2	Q6ZRP7	Evidence at protein level	4	Ensembl Compara 87-89|OMA|OrthoInspector|OrthoMCL	yes
WBGene00021741	Y50D4B.2	Uncharacterized protein	Q9N4S9	Predicted	ENSG00000143653	SCCPDH	Saccharopine dehydrogenase-like oxidoreductase	Q8NBX0	Evidence at protein level	3	Ensembl Compara 87-89|Homologene|OrthoMCL	yes
WBGene00022175	Y71H2AM.10	Uncharacterized protein	Q9BL47	Predicted	ENSG00000006118	TMEM132A	Transmembrane protein 132A	Q24JP5	Evidence at protein level	2	Ensembl Compara 87-89|OrthoInspector	yes	uncertain which are correct - kept all
WBGene00022175	Y71H2AM.11	Uncharacterized protein	Q9BL47	Predicted	ENSG00000139364	TMEM132B	Transmembrane protein 132B	Q14DG7	Evidence at transcript level	3	Ensembl Compara 87-89|OrthoInspector|OrthoMCL	yes
WBGene00022175	Y71H2AM.12	Uncharacterized protein	Q9BL47	Predicted	ENSG00000151952	TMEM132D	Transmembrane protein 132D	Q14C87	Evidence at protein level	3	Ensembl Compara 87-89|OrthoInspector|OrthoMCL	yes
WBGene00022175	Y71H2AM.13	Uncharacterized protein	Q9BL47	Predicted	ENSG00000181234	TMEM132C	Transmembrane protein 132C	Q8N3T6	Evidence at transcript level	3	Ensembl Compara 87-89|OrthoInspector|OrthoMCL	yes
WBGene00022175	Y71H2AM.14	Uncharacterized protein	Q9BL47	Predicted	ENSG00000181291	TMEM132E	Transmembrane protein 132E	Q6IEE7	Evidence at protein level	3	Ensembl Compara 87-89|OrthoInspector|OrthoMCL	yes
WBGene00022185	Y71H2AM.20	Serine/threonine-protein phosphatase 2A activator	Q9BL35	Evidence at protein level	ENSG00000119383	PTPA	Serine/threonine-protein phosphatase 2A activator	Q15257	Evidence at protein level	6	Ensembl Compara 87-89|Homologene|InParanoid|OMA|OrthoInspector|OrthoMCL	yes
WBGene00009674	nucb-1	NUCleoBindin homolog	Q8MQ51	Evidence at protein level	ENSG00000070081	NUCB2	Nucleobindin-2	P80303	Evidence at protein level	6	Ensembl Compara 87-89|Homologene|InParanoid|OMA|OrthoInspector|OrthoMCL	yes
WBGene00009674	nucb-1	NUCleoBindin homolog	Q8MQ51	Evidence at protein level	ENSG00000104805	NUCB1	Nucleobindin-1	Q02818	Evidence at protein level	4	Ensembl Compara 87-89|InParanoid|OMA|OrthoInspector	yes
WBGene00012344	ola-1	Obg-like ATPase 1	P91917	Inferred from homology	ENSG00000138430	OLA1	Obg-like ATPase 1	Q9NTK5	Evidence at protein level	6	Ensembl Compara 87-89|Homologene|InParanoid|OMA|OrthoInspector|OrthoMCL	yes
WBGene00003870	ooc-5	Torsin-like protein	Q95NU5	Evidence at protein level	ENSG00000136816	TOR1B	Torsin-1B	O14657	Evidence at protein level	6	Ensembl Compara 87-89|Homologene|InParanoid|OMA|OrthoInspector|OrthoMCL	yes
WBGene00003870	ooc-5	Torsin-like protein	Q95NU5	Evidence at protein level	ENSG00000136827	TOR1A	Torsin-1A	O14656	Evidence at protein level	5	Ensembl Compara 87-89|InParanoid|OMA|OrthoInspector|OrthoMCL	yes
WBGene00003870	ooc-5	Torsin-like protein	Q95NU5	Evidence at protein level	ENSG00000160404	TOR2A	Torsin-2A	Q5JU69	Evidence at transcript level	3	Ensembl Compara 87-89|InParanoid|OrthoInspector	yes
WBGene00003893	ost-1	SPARC	P34714	Evidence at protein level	ENSG00000113140	SPARC	SPARC	P09486	Evidence at protein level	5	Ensembl Compara 87-89|InParanoid|OMA|OrthoInspector|OrthoMCL	yes
WBGene00003893	ost-1	SPARC	P34714	Evidence at protein level	ENSG00000152583	SPARCL1	SPARC-like protein 1	Q14515	Evidence at protein level	3	Ensembl Compara 87-89|Homologene|OrthoInspector	yes
WBGene00003920	par-5	14-3-3-like protein 1	P41932	Evidence at protein level	ENSG00000164924	YWHAZ	14-3-3 protein zeta/delta	P63104	Evidence at protein level	5	Ensembl Compara 87-89|Homologene|InParanoid|OMA|OrthoInspector	yes
WBGene00003920	par-5	14-3-3-like protein 1	P41932	Evidence at protein level	ENSG00000166913	YWHAB	14-3-3 protein beta/alpha	P31946	Evidence at protein level	4	Ensembl Compara 87-89|InParanoid|OMA|OrthoInspector	yes
WBGene00003963	pdi-2	Protein disulfide-isomerase 2	Q17770	Evidence at protein level	ENSG00000185624	P4HB	Protein disulfide-isomerase	P07237	Evidence at protein level	6	Ensembl Compara 87-89|Homologene|InParanoid|OMA|OrthoInspector|OrthoMCL	yes
WBGene00015168	pdi-6	Protein disulfide-isomerase A6 homolog	Q11067	Inferred from homology	ENSG00000143870	PDIA6	Protein disulfide-isomerase A6	Q15084	Evidence at protein level	6	Ensembl Compara 87-89|Homologene|InParanoid|OMA|OrthoInspector|OrthoMCL	yes
WBGene00003975	pen-2	Gamma-secretase subunit pen-2	Q9U357	Evidence at transcript level	ENSG00000205155	PSENEN	Gamma-secretase subunit PEN-2	Q9NZ42	Evidence at protein level	6	Ensembl Compara 87-89|Homologene|InParanoid|OMA|OrthoInspector|OrthoMCL	yes
WBGene00011936	pgrn-1	ProGRaNulin homolog	Q9U361	Evidence at protein level	ENSG00000030582	GRN	Progranulin	P28799	Evidence at protein level	3	Ensembl Compara 87-89|OrthoInspector|OrthoMCL	yes
WBGene00004212	ptl-1	Microtubule-associated protein	Q95QG4	Evidence at protein level	ENSG00000047849	MAP4	Microtubule-associated protein 4	P27816	Evidence at protein level	3	Ensembl Compara 87-89|OrthoInspector|OrthoMCL	yes
WBGene00004212	ptl-1	Microtubule-associated protein	Q95QG4	Evidence at protein level	ENSG00000078018	MAP2	Microtubule-associated protein 2	P11137	Evidence at protein level	1	Ensembl Compara 87-89	yes
WBGene00004212	ptl-1	Microtubule-associated protein	Q95QG4	Evidence at protein level	ENSG00000186868	MAPT	Microtubule-associated protein tau	P10636	Evidence at protein level	2	Ensembl Compara 87-89|InParanoid	yes
WBGene00004749	sdn-1	Probable syndecan	P50605	Evidence at protein level	ENSG00000115884	SDC1	Syndecan-1	P18827	Evidence at protein level	2	Ensembl Compara 87-89|InParanoid	yes
WBGene00004749	sdn-1	Probable syndecan	P50605	Evidence at protein level	ENSG00000124145	SDC4	Syndecan-4	P31431	Evidence at protein level	2	Ensembl Compara 87-89|InParanoid	yes
WBGene00004749	sdn-1	Probable syndecan	P50605	Evidence at protein level	ENSG00000162512	SDC3	Syndecan-3	O75056	Evidence at protein level	1	Ensembl Compara 87-89	yes
WBGene00004749	sdn-1	Probable syndecan	P50605	Evidence at protein level	ENSG00000169439	SDC2	Syndecan-2	P34741	Evidence at protein level	3	Ensembl Compara 87-89|InParanoid|OrthoMCL	yes
WBGene00004769	sel-12	Presenilin sel-12	P52166	Evidence at protein level	ENSG00000080815	PSEN1	Presenilin-1	P49768	Evidence at protein level	5	Ensembl Compara 87-89|Homologene|InParanoid|OrthoInspector|OrthoMCL	yes
WBGene00004769	sel-12	Presenilin sel-12	P52166	Evidence at protein level	ENSG00000143801	PSEN2	Presenilin-2	P49810	Evidence at protein level	5	Ensembl Compara 87-89|InParanoid|OMA|OrthoInspector|OrthoMCL	yes
WBGene00005642	srp-1	SeRPin	G5EE40	Evidence at protein level	ENSG00000163536	SERPINI1	Neuroserpin	Q99574	Evidence at protein level	2	Ensembl Compara 87-89|OrthoInspector	yes
WBGene00005642	srp-1	SeRPin	G5EE40	Evidence at protein level	ENSG00000188488	SERPINA5	Plasma serine protease inhibitor	P05154	Evidence at protein level	2	Ensembl Compara 87-89|OrthoInspector	yes
WBGene00005642	srp-1	SeRPin	G5EE40	Evidence at protein level	ENSG00000206073	SERPINB4	Serpin B4	P48594	Evidence at protein level	2	Homologene|InParanoid	yes
WBGene00005642	srp-1	SeRPin	G5EE40	Evidence at protein level	ENSG00000057149	SERPINB3	Serpin B3	P29508	Evidence at protein level	2	InParanoid|OrthoInspector	yes
WBGene00005642	srp-1	SeRPin	G5EE40	Evidence at protein level	ENSG00000117601	SERPINC1	Antithrombin-III	P01008	Evidence at protein level	2	InParanoid|OrthoInspector	yes
WBGene00005642	srp-1	SeRPin	G5EE40	Evidence at protein level	ENSG00000124570	SERPINB6	Serpin B6	P35237	Evidence at protein level	2	InParanoid|OrthoInspector	yes
WBGene00005642	srp-1	SeRPin	G5EE40	Evidence at protein level	ENSG00000166401	SERPINB8	Serpin B8	P50452	Evidence at protein level	2	InParanoid|OrthoInspector	yes
WBGene00005642	srp-1	SeRPin	G5EE40	Evidence at protein level	ENSG00000170542	SERPINB9	Serpin B9	P50453	Evidence at protein level	2	InParanoid|OrthoInspector	yes
WBGene00005642	srp-1	SeRPin	G5EE40	Evidence at protein level	ENSG00000206072	SERPINB11	Serpin B11	Q96P15	Evidence at transcript level	2	InParanoid|OrthoInspector	yes
WBGene00005643	srp-2	SeRPin	O17365	Evidence at protein level	ENSG00000163536	SERPINI1	Neuroserpin	Q99574	Evidence at protein level	4	Ensembl Compara 87-89|InParanoid|OrthoInspector|OrthoMCL	yes
WBGene00005643	srp-2	SeRPin	O17365	Evidence at protein level	ENSG00000114204	SERPINI2	Serpin I2	O75830	Evidence at protein level	3	Ensembl Compara 87-89|InParanoid|OrthoInspector	yes
WBGene00005643	srp-2	SeRPin	O17365	Evidence at protein level	ENSG00000106366	SERPINE1	Plasminogen activator inhibitor 1	P05121	Evidence at protein level	2	Ensembl Compara 87-89|InParanoid	yes
WBGene00005643	srp-2	SeRPin	O17365	Evidence at protein level	ENSG00000135919	SERPINE2	Glia-derived nexin	P07093	Evidence at protein level	2	Ensembl Compara 87-89|InParanoid	yes
WBGene00005643	srp-2	SeRPin	O17365	Evidence at protein level	ENSG00000188488	SERPINA5	Plasma serine protease inhibitor	P05154	Evidence at protein level	2	Ensembl Compara 87-89|OrthoInspector	yes
WBGene00005647	srp-6	SeRPin	G5EFH4	Evidence at protein level	ENSG00000163536	SERPINI1	Neuroserpin	Q99574	Evidence at protein level	3	Ensembl Compara 87-89|OrthoInspector|OrthoMCL	yes
WBGene00005647	srp-6	SeRPin	G5EFH4	Evidence at protein level	ENSG00000206073	SERPINB4	Serpin B4	P48594	Evidence at protein level	3	Homologene|InParanoid|OrthoMCL	yes
WBGene00005647	srp-6	SeRPin	G5EFH4	Evidence at protein level	ENSG00000057149	SERPINB3	Serpin B3	P29508	Evidence at protein level	3	InParanoid|OrthoInspector|OrthoMCL	yes
WBGene00005647	srp-6	SeRPin	G5EFH4	Evidence at protein level	ENSG00000124570	SERPINB6	Serpin B6	P35237	Evidence at protein level	3	InParanoid|OrthoInspector|OrthoMCL	yes
WBGene00005647	srp-6	SeRPin	G5EFH4	Evidence at protein level	ENSG00000188488	SERPINA5	Plasma serine protease inhibitor	P05154	Evidence at protein level	2	Ensembl Compara 87-89|OrthoInspector	yes
WBGene00005647	srp-6	SeRPin	G5EFH4	Evidence at protein level	ENSG00000021355	SERPINB1	Leukocyte elastase inhibitor	P30740	Evidence at protein level	2	InParanoid|OrthoMCL	yes
WBGene00005647	srp-6	SeRPin	G5EFH4	Evidence at protein level	ENSG00000117601	SERPINC1	Antithrombin-III	P01008	Evidence at protein level	2	InParanoid|OrthoInspector	yes
WBGene00005647	srp-6	SeRPin	G5EFH4	Evidence at protein level	ENSG00000166401	SERPINB8	Serpin B8	P50452	Evidence at protein level	2	InParanoid|OrthoInspector	yes
WBGene00005647	srp-6	SeRPin	G5EFH4	Evidence at protein level	ENSG00000170542	SERPINB9	Serpin B9	P50453	Evidence at protein level	2	InParanoid|OrthoInspector	yes
WBGene00005647	srp-6	SeRPin	G5EFH4	Evidence at protein level	ENSG00000206072	SERPINB11	Serpin B11	Q96P15	Evidence at transcript level	2	InParanoid|OrthoInspector	yes
WBGene00005647	srp-6	SeRPin	G5EFH4	Evidence at protein level	ENSG00000206075	SERPINB5	Serpin B5	P36952	Evidence at protein level	1	InParanoid	yes	main ortholog in WormBase
WBGene00005648	srp-7	SeRPin	A9Z1L1	Evidence at protein level	ENSG00000057149	SERPINB3	Serpin B3	P29508	Evidence at protein level	3	InParanoid|OrthoInspector|OrthoMCL	yes
WBGene00005648	srp-7	SeRPin	A9Z1L1	Evidence at protein level	ENSG00000206073	SERPINB4	Serpin B4	P48594	Evidence at protein level	3	Homologene|InParanoid|OrthoMCL	yes
WBGene00005648	srp-7	SeRPin	A9Z1L1	Evidence at protein level	ENSG00000124570	SERPINB6	Serpin B6	P35237	Evidence at protein level	3	InParanoid|OrthoInspector|OrthoMCL	yes
WBGene00005648	srp-7	SeRPin	A9Z1L1	Evidence at protein level	ENSG00000163536	SERPINI1	Neuroserpin	Q99574	Evidence at protein level	3	Ensembl Compara 87-89|OrthoInspector|OrthoMCL	yes
WBGene00005648	srp-7	SeRPin	A9Z1L1	Evidence at protein level	ENSG00000188488	SERPINA5	Plasma serine protease inhibitor	P05154	Evidence at protein level	2	Ensembl Compara 87-89|OrthoInspector	yes
WBGene00005648	srp-7	SeRPin	A9Z1L1	Evidence at protein level	ENSG00000021355	SERPINB1	Leukocyte elastase inhibitor	P30740	Evidence at protein level	2	InParanoid|OrthoMCL	yes
WBGene00005648	srp-7	SeRPin	A9Z1L1	Evidence at protein level	ENSG00000206072	SERPINB11	Serpin B11	Q96P15	Evidence at transcript level	2	InParanoid|OrthoInspector	yes
WBGene00005648	srp-7	SeRPin	A9Z1L1	Evidence at protein level	ENSG00000166401	SERPINB8	Serpin B8	P50452	Evidence at protein level	2	InParanoid|OrthoInspector	yes
WBGene00005648	srp-7	SeRPin	A9Z1L1	Evidence at protein level	ENSG00000170542	SERPINB9	Serpin B9	P50453	Evidence at protein level	2	InParanoid|OrthoInspector	yes
WBGene00005648	srp-7	SeRPin	A9Z1L1	Evidence at protein level	ENSG00000117601	SERPINC1	Antithrombin-III	P01008	Evidence at protein level	2	InParanoid|OrthoInspector	yes
WBGene00005648	srp-7	SeRPin	A9Z1L1	Evidence at protein level	ENSG00000206075	SERPINB5	Serpin B5	P36952	Evidence at protein level	1	InParanoid	yes	main ortholog in WormBase
WBGene00006324	sup-17	Disintegrin and metalloproteinase domain-containing protein 10 homolog	G5EFD9	Evidence at protein level	ENSG00000137845	ADAM10	Disintegrin and metalloproteinase domain-containing protein 10	O14672	Evidence at protein level	5	Ensembl Compara 87-89|InParanoid|OMA|OrthoInspector|OrthoMCL	yes
WBGene00006620	svh-1	HGF/MSP/plasminogen-like protein	H1AGA0	Evidence at transcript level	ENSG00000154646	TMPRSS15	Enteropeptidase	P98073	Evidence at protein level	2	InParanoid|OrthoInspector	yes	uncertain which are correct - kept all
WBGene00006620	svh-1	HGF/MSP/plasminogen-like protein	H1AGA0	Evidence at transcript level	ENSG00000178297	TMPRSS9	Transmembrane protease serine 9	Q7Z410	Evidence at protein level	1	OrthoMCL	yes
WBGene00006620	svh-1	HGF/MSP/plasminogen-like protein	H1AGA0	Evidence at transcript level	ENSG00000019991	HGF	Hepatocyte growth factor	P14210	Evidence at protein level	1	Ensembl Compara 87-89	yes
WBGene00006620	svh-1	HGF/MSP/plasminogen-like protein	H1AGA0	Evidence at transcript level	ENSG00000104368	PLAT	Tissue-type plasminogen activator	P00750	Evidence at protein level	1	Ensembl Compara 87-89	yes
WBGene00006620	svh-1	HGF/MSP/plasminogen-like protein	H1AGA0	Evidence at transcript level	ENSG00000109758	HGFAC	Hepatocyte growth factor activator	Q04756	Evidence at protein level	1	Ensembl Compara 87-89	yes
WBGene00006620	svh-1	HGF/MSP/plasminogen-like protein	H1AGA0	Evidence at transcript level	ENSG00000122861	PLAU	Urokinase-type plasminogen activator	P00749	Evidence at protein level	1	Ensembl Compara 87-89	yes
WBGene00006620	svh-1	HGF/MSP/plasminogen-like protein	H1AGA0	Evidence at transcript level	ENSG00000131187	F12	Coagulation factor XII	P00748	Evidence at protein level	1	Ensembl Compara 87-89	yes
WBGene00006620	svh-1	HGF/MSP/plasminogen-like protein	H1AGA0	Evidence at transcript level	ENSG00000148702	HABP2	Hyaluronan-binding protein 2	Q14520	Evidence at protein level	1	Ensembl Compara 87-89	yes
WBGene00006620	svh-1	HGF/MSP/plasminogen-like protein	H1AGA0	Evidence at transcript level	ENSG00000180210	F2	Prothrombin	P00734	Evidence at protein level	1	Ensembl Compara 87-89	yes
WBGene00006597	tor-1	Torsin	O45271	Inferred from homology	ENSG00000136816	TOR1B	Torsin-1B	O14657	Evidence at protein level	6	Ensembl Compara 87-89|Homologene|InParanoid|OMA|OrthoInspector|OrthoMCL	yes
WBGene00006597	tor-1	Torsin	O45271	Inferred from homology	ENSG00000136827	TOR1A	Torsin-1A	O14656	Evidence at protein level	5	Ensembl Compara 87-89|InParanoid|OMA|OrthoInspector|OrthoMCL	yes
WBGene00006597	tor-1	Torsin	O45271	Inferred from homology	ENSG00000160404	TOR2A	Torsin-2A	Q5JU69	Evidence at transcript level	3	Ensembl Compara 87-89|InParanoid|OrthoInspector	yes
WBGene00006598	tor-2	Torsin	Q9XXG5	Inferred from homology	ENSG00000136816	TOR1B	Torsin-1B	O14657	Evidence at protein level	6	Ensembl Compara 87-89|Homologene|InParanoid|OMA|OrthoInspector|OrthoMCL	yes
WBGene00006598	tor-2	Torsin	Q9XXG5	Inferred from homology	ENSG00000136827	TOR1A	Torsin-1A	O14656	Evidence at protein level	5	Ensembl Compara 87-89|InParanoid|OMA|OrthoInspector|OrthoMCL	yes
WBGene00006598	tor-2	Torsin	Q9XXG5	Inferred from homology	ENSG00000160404	TOR2A	Torsin-2A	Q5JU69	Evidence at transcript level	3	Ensembl Compara 87-89|InParanoid|OrthoInspector	yes
WBGene00006735	ula-1	NEDD8-activating enzyme E1 regulatory subunit	Q18217	Inferred from homology	ENSG00000159593	NAE1	NEDD8-activating enzyme E1 regulatory subunit	Q13564	Evidence at protein level	5	Ensembl Compara 87-89|InParanoid|OMA|OrthoInspector|OrthoMCL	yes
WBGene00006831	unc-104	Kinesin-like protein unc-104	P23678	Evidence at protein level	ENSG00000054523	KIF1B	Kinesin-like protein KIF1B	O60333	Evidence at protein level	4	Ensembl Compara 87-89|InParanoid|OMA|OrthoMCL	yes
WBGene00006831	unc-104	Kinesin-like protein unc-104	P23678	Evidence at protein level	ENSG00000130294	KIF1A	Kinesin-like protein KIF1A	Q12756	Evidence at protein level	5	Ensembl Compara 87-89|Homologene|InParanoid|OrthoInspector|OrthoMCL	yes
WBGene00006836	unc-112	Protein unc-112	Q18685	Evidence at protein level	ENSG00000073712	FERMT2	Fermitin family homolog 2	Q96AC1	Evidence at protein level	6	Ensembl Compara 87-89|Homologene|InParanoid|OMA|OrthoInspector|OrthoMCL	yes
WBGene00006836	unc-112	Protein unc-112	Q18685	Evidence at protein level	ENSG00000101311	FERMT1	Fermitin family homolog 1	Q9BQL6	Evidence at protein level	5	Ensembl Compara 87-89|InParanoid|OMA|OrthoInspector|OrthoMCL	yes
WBGene00006836	unc-112	Protein unc-112	Q18685	Evidence at protein level	ENSG00000149781	FERMT3	Fermitin family homolog 3	Q86UX7	Evidence at protein level	4	Ensembl Compara 87-89|InParanoid|OrthoInspector|OrthoMCL	yes
WBGene00010565	vacl-14	VAC	Q21225	Evidence at protein level	ENSG00000103043	VAC14	Protein VAC14 homolog	Q08AM6	Evidence at protein level	6	Ensembl Compara 87-89|Homologene|InParanoid|OMA|OrthoInspector|OrthoMCL	yes
WBGene00008779	F14B4.1	Uncharacterized protein F14B4.1	G5EFK8	Predicted	ENSG00000138798	EGF	Pro-epidermal growth factor (EGF) [Cleaved into: Epidermal growth factor (Urogastrone)]	P01133	Evidence at protein level	1	Ensembl Compara 87-89	yes	no better alternative and is included in WormBase

## Sheet: Table 2D
Rejected predicted orthologs for the "APL-1 and PTL-1 network from STRING" dataset
C. elegans					Human
WormBase ID	Common Name	Protein Name	Uniprot AC	Level of Existence	Ensembl ID	Gene Name	Protein Name	Uniprot AC	Level of existence	No. of Databases	Matched Databases	WormBase?	Notes
WBGene00013326	anoh-2	Anoctamin	H2L2L3	Evidence at protein level	ENSG00000160746	ANO10	Anoctamin-10 (Transmembrane protein 16K)	Q9NW15	Evidence at protein level	1	OrthoMCL	no	not in WormBase
WBGene00015484	atgl-1	Patanin-like phospholipase domain-containing protein	Q11186	Evidence at protein level	ENSG00000100341	PNPLA5	Patatin-like phospholipase domain-containing protein 5 (EC 3.1.1.-) (GS2-like protein)	Q7Z6Z6	Evidence at transcript level	2	Ensembl Compara 87-89|OrthoInspector	yes	multiple orthologs with better score
WBGene00015484	atgl-1	Patanin-like phospholipase domain-containing protein	Q11186	Evidence at protein level	ENSG00000180316	PNPLA1	Patatin-like phospholipase domain-containing protein 1 (EC 3.1.1.-)	Q8N8W4	Evidence at protein level	1	Ensembl Compara 87-89	yes	multiple orthologs with better score
WBGene00000228	atn-1	AcTiniN	Q23158	Evidence at protein level	ENSG00000282844	ACTN4	Alpha-actinin-4 (Non-muscle alpha-actinin 4)	O43707	Evidence at protein level	2	InParanoid|OrthoInspector	yes	duplicate entry
WBGene00000407	cdk-5	Cyclin-dependent-like kinase 5	G5ECH7	Evidence at protein level	ENSG00000170312	CDK1	Cyclin-dependent kinase 1 (CDK1) (EC 2.7.11.22) (EC 2.7.11.23) (Cell division control protein 2 homolog) (Cell division protein kinase 1) (p34 protein kinase)	P06493	Evidence at protein level	1	OrthoMCL	no	not in WormBase
WBGene00000407	cdk-5	Cyclin-dependent-like kinase 5	G5ECH7	Evidence at protein level	ENSG00000123374	CDK2	Cyclin-dependent kinase 2 (EC 2.7.11.22) (Cell division protein kinase 2) (p33 protein kinase)	P24941	Evidence at protein level	1	OrthoMCL	no	not in WormBase
WBGene00000553	cmk-1	Calcium/calmodulin-dependent protein kinase type 1	Q9TXJ0	Evidence at protein level	ENSG00000008118	CAMK1G	Calcium/calmodulin-dependent protein kinase type 1G (EC 2.7.11.17) (CaM kinase I gamma) (CaM kinase IG) (CaM-KI gamma) (CaMKI gamma) (CaMKIG) (CaMK-like CREB kinase III) (CLICK III)	Q96NX5	Evidence at protein level	2	Ensembl Compara 87-89|OrthoMCL	yes	multiple orthologs with better score
WBGene00000553	cmk-1	Calcium/calmodulin-dependent protein kinase type 1	Q9TXJ0	Evidence at protein level	ENSG00000058404	CAMK2B	Calcium/calmodulin-dependent protein kinase type II subunit beta (CaM kinase II subunit beta) (CaMK-II subunit beta) (EC 2.7.11.17)	Q13554	Evidence at protein level	1	OrthoMCL	no	not in WormBase
WBGene00000553	cmk-1	Calcium/calmodulin-dependent protein kinase type 1	Q9TXJ0	Evidence at protein level	ENSG00000070808	CAMK2A	Calcium/calmodulin-dependent protein kinase type II subunit alpha (CaM kinase II subunit alpha) (CaMK-II subunit alpha) (EC 2.7.11.17)	Q9UQM7	Evidence at protein level	1	OrthoMCL	no	not in WormBase
WBGene00000553	cmk-1	Calcium/calmodulin-dependent protein kinase type 1	Q9TXJ0	Evidence at protein level	ENSG00000145349	CAMK2D	Calcium/calmodulin-dependent protein kinase type II subunit delta (CaM kinase II subunit delta) (CaMK-II subunit delta) (EC 2.7.11.17)	Q13557	Evidence at protein level	1	OrthoMCL	no	not in WormBase
WBGene00000553	cmk-1	Calcium/calmodulin-dependent protein kinase type 1	Q9TXJ0	Evidence at protein level	ENSG00000148660	CAMK2G	Calcium/calmodulin-dependent protein kinase type II subunit gamma (CaM kinase II subunit gamma) (CaMK-II subunit gamma) (EC 2.7.11.17)	Q13555	Evidence at protein level	1	OrthoMCL	no	not in WormBase
WBGene00000553	cmk-1	Calcium/calmodulin-dependent protein kinase type 1	Q9TXJ0	Evidence at protein level	ENSG00000152495	CAMK4	Calcium/calmodulin-dependent protein kinase type IV (CaMK IV) (EC 2.7.11.17) (CaM kinase-GR)	Q16566	Evidence at protein level	1	OrthoMCL	no	not in WormBase
WBGene00001248	elp-1	Echinoderm microtubule-associated protein-like elp-1	O45487	Inferred from homology	ENSG00000165521	EML5	Echinoderm microtubule-associated protein-like 5 (EMAP-5)	Q05BV3	Evidence at transcript level	2	Ensembl Compara 87-89|OrthoInspector	no	not in WormBase
WBGene00001248	elp-1	Echinoderm microtubule-associated protein-like elp-1	O45487	Inferred from homology	ENSG00000214595	EML6	Echinoderm microtubule-associated protein-like 6 (EMAP-6) (Echinoderm microtubule-associated protein-like 5-like)	Q6ZMW3	Evidence at transcript level	2	Ensembl Compara 87-89|OrthoInspector	no	not in WormBase
WBGene00011480	enpl-1	Echinoderm microtubule-associated protein-like elp-2	O45487	Inferred from homology	ENSG00000080824	HSP90AA1	Heat shock protein HSP 90-alpha (Heat shock 86 kDa) (HSP 86) (HSP86) (Lipopolysaccharide-associated protein 2) (LAP-2) (LPS-associated protein 2) (Renal carcinoma antigen NY-REN-38)	P07900	Evidence at protein level	1	OrthoMCL	no	not in WormBase
WBGene00011480	enpl-1	Echinoderm microtubule-associated protein-like elp-3	O45487	Inferred from homology	ENSG00000096384	HSP90AB1	Heat shock protein HSP 90-beta (HSP 90) (Heat shock 84 kDa) (HSP 84) (HSP84)	P08238	Evidence at protein level	1	OrthoMCL	no	not in WormBase
WBGene00011480	enpl-1	Echinoderm microtubule-associated protein-like elp-2	O45487	Inferred from homology	ENSG00000183199	None				1	OrthoMCL	no	not in WormBase
WBGene00001502	ftt-2	14-3-3-like protein 2	Q20655	Evidence at protein level	ENSG00000134308	YWHAQ	14-3-3 protein theta (14-3-3 protein T-cell) (14-3-3 protein tau) (Protein HS1)	P27348	Evidence at protein level	2	Ensembl Compara 87-89|OrthoInspector	yes	multiple orthologs with better score
WBGene00001502	ftt-2	14-3-3-like protein 2	Q20655	Evidence at protein level	ENSG00000128245	YWHAH	14-3-3 protein eta (Protein AS1)	Q04917	Evidence at protein level	1	Ensembl Compara 87-89	yes	multiple orthologs with better score
WBGene00001502	ftt-2	14-3-3-like protein 2	Q20655	Evidence at protein level	ENSG00000170027	YWHAG	14-3-3 protein gamma (Protein kinase C inhibitor protein 1) (KCIP-1) [Cleaved into: 14-3-3 protein gamma, N-terminally processed]	P61981	Evidence at protein level	1	Ensembl Compara 87-89	yes	multiple orthologs with better score
WBGene00001502	ftt-2	14-3-3-like protein 2	Q20655	Evidence at protein level	ENSG00000175793	SFN	14-3-3 protein sigma (Epithelial cell marker protein 1) (Stratifin)	P31947	Evidence at protein level	1	Ensembl Compara 87-89	yes	multiple orthologs with better score
WBGene00001502	ftt-2	14-3-3-like protein 2	Q20655	Evidence at protein level	ENSG00000108953	YWHAE	14-3-3 protein epsilon (14-3-3E)	P62258	Evidence at protein level	1	OrthoMCL	no	not in WormBase
WBGene00001985	hop-1	Presenilin hop-1	O02100	Evidence at transcript level	ENSG00000080815	PSEN1	Presenilin-1 (PS-1) (EC 3.4.23.-) (Protein S182) [Cleaved into: Presenilin-1 NTF subunit; Presenilin-1 CTF subunit; Presenilin-1 CTF12 (PS1-CTF12)]	P49768	Evidence at protein level	1	Ensembl Compara 87-89	no	not in WormBase
WBGene00021353	iglr-3	IG(Immunoglobulin) and LRR(Leucine Rich Repeat) domains	X5LX93	Predicted	ENSG00000128594	LRRC4	Leucine-rich repeat-containing protein 4 (Brain tumor-associated protein BAG) (Nasopharyngeal carcinoma-associated gene 14 protein) (Netrin-G2 ligand) (NGL-2)	Q9HBW1	Evidence at protein level	1	InParanoid	yes	all had same score so only those reported as main orthologs in WormBase were kept (LRFN3, LRRC26, LRFN1)
WBGene00021353	iglr-3	IG(Immunoglobulin) and LRR(Leucine Rich Repeat) domains	X5LX93	Predicted	ENSG00000129009	ISLR	Immunoglobulin superfamily containing leucine-rich repeat protein	O14498	Evidence at transcript level	1	InParanoid	yes
WBGene00021353	iglr-3	IG(Immunoglobulin) and LRR(Leucine Rich Repeat) domains	X5LX93	Predicted	ENSG00000131409	LRRC4B	Leucine-rich repeat-containing protein 4B (Netrin-G3 ligand) (NGL-3)	Q9NT99	Evidence at transcript level	1	InParanoid	yes
WBGene00021353	iglr-3	IG(Immunoglobulin) and LRR(Leucine Rich Repeat) domains	X5LX93	Predicted	ENSG00000144771	LRTM1	Leucine-rich repeat and transmembrane domain-containing protein 1	Q9HBL6	Evidence at transcript level	1	InParanoid	yes
WBGene00021353	iglr-3	IG(Immunoglobulin) and LRR(Leucine Rich Repeat) domains	X5LX93	Predicted	ENSG00000148602	LRIT1	Leucine-rich repeat, immunoglobulin-like domain and transmembrane domain-containing protein 1 (Leucine-rich repeat-containing protein 21) (Photoreceptor-associated LRR superfamily protein) (Retina-specific protein PAL)	Q9P2V4	Evidence at transcript level	1	InParanoid	yes
WBGene00021353	iglr-3	IG(Immunoglobulin) and LRR(Leucine Rich Repeat) domains	X5LX93	Predicted	ENSG00000166159	LRTM2	Leucine-rich repeat and transmembrane domain-containing protein 2	Q8N967	Evidence at transcript level	1	InParanoid	yes
WBGene00021353	iglr-3	IG(Immunoglobulin) and LRR(Leucine Rich Repeat) domains	X5LX93	Predicted	ENSG00000167178	ISLR2	Immunoglobulin superfamily containing leucine-rich repeat protein 2 (Leucine-rich repeat domain and immunoglobulin domain-containing axon extension protein)	Q6UXK2	Evidence at transcript level	1	InParanoid	yes
WBGene00021353	iglr-3	IG(Immunoglobulin) and LRR(Leucine Rich Repeat) domains	X5LX93	Predicted	ENSG00000173621	LRFN4	Leucine-rich repeat and fibronectin type-III domain-containing protein 4	Q6PJG9	Evidence at protein level	1	InParanoid	yes
WBGene00021353	iglr-3	IG(Immunoglobulin) and LRR(Leucine Rich Repeat) domains	X5LX93	Predicted	ENSG00000176020	AMIGO3	Amphoterin-induced protein 3 (AMIGO-3) (Alivin-3)	Q86WK7	Evidence at transcript level	1	InParanoid	yes
WBGene00021353	iglr-3	IG(Immunoglobulin) and LRR(Leucine Rich Repeat) domains	X5LX93	Predicted	ENSG00000184709	LRRC26	Leucine-rich repeat-containing protein 26 (BK channel auxiliary gamma subunit LRRC26) (Cytokeratin-associated protein in cancer)	Q2I0M4	Evidence at protein level	1	InParanoid	yes
WBGene00021353	iglr-3	IG(Immunoglobulin) and LRR(Leucine Rich Repeat) domains	X5LX93	Predicted	ENSG00000254402	LRRC24	Leucine-rich repeat-containing protein 24	Q50LG9	Evidence at transcript level	1	InParanoid	yes
WBGene00002214	klc-1	Kinesin Light Chain	H9G2T2	Evidence at protein level	ENSG00000256500	None	Uncharacterized protein	E7EVH7	Predicted	1	Ensembl Compara 87-89	yes	predicted
WBGene00002189	kin-1	cAMP-dependent protein kinase catalytic subunit (PKA C) (EC 2.7.11.11)	Q9XZQ9	Evidence at protein level	ENSG00000183943	PRKX	cAMP-dependent protein kinase catalytic subunit PRKX (PrKX) (Protein kinase X) (Protein kinase X-linked) (Serine/threonine-protein kinase PRKX) (EC 2.7.11.1) (Protein kinase PKX1)	P51817	Evidence at protein level	1	OrthoMCL	no	not in WormBase
WBGene00002214	klc-1	Kinesin Light Chain	H9G2T2	Evidence at protein level	ENSG00000113971	NPHP3	Nephrocystin-3	Q7Z494	Evidence at protein level	1	Ensembl Compara 87-89	no	not in WormBase
WBGene00002214	klc-1	Kinesin Light Chain	H9G2T2	Evidence at protein level	ENSG00000126214	KLC1	Kinesin light chain 1 (KLC 1)	Q07866	Evidence at protein level	1	Ensembl Compara 87-89	yes	multiple orthologs with better score
WBGene00002214	klc-1	Kinesin Light Chain	H9G2T2	Evidence at protein level	ENSG00000137171	KLC4	Kinesin light chain 4 (KLC 4) (Kinesin-like protein 8)	Q9NSK0	Evidence at protein level	1	Ensembl Compara 87-89	yes	multiple orthologs with better score
WBGene00002214	klc-1	Kinesin Light Chain	H9G2T2	Evidence at protein level	ENSG00000274810	NPHP3-ACAD11	NPHP3-ACAD11 readthrough	A0A0J9YXS1	Predicted	1	Ensembl Compara 87-89	no	not in WormBase
WBGene00002215	klc-2	Kinesin light chain (KLC)	P46822	Evidence at protein level	ENSG00000104892	KLC3	Kinesin light chain 3 (KLC2-like) (kinesin light chain 2)	Q6P597	Evidence at protein level	1	Ensembl Compara 87-89	yes	multiple orthologs with better score
WBGene00002215	klc-2	Kinesin light chain (KLC)	P46822	Evidence at protein level	ENSG00000113971	NPHP3	Nephrocystin-3	Q7Z494	Evidence at protein level	1	Ensembl Compara 87-89	no	not in WormBase
WBGene00002215	klc-2	Kinesin light chain (KLC)	P46822	Evidence at protein level	ENSG00000256500	None	Uncharacterized protein	E7EVH7	Predicted	2	Ensembl Compara 87-89|OrthoInspector	yes	multiple orthologs with better score
WBGene00002215	klc-2	Kinesin light chain (KLC)	P46822	Evidence at protein level	ENSG00000274810	NPHP3-ACAD11	NPHP3-ACAD11 readthrough	A0A0J9YXS1	Predicted	1	Ensembl Compara 87-89	no	not in WormBase
WBGene00002247	lam-1	LAMinin related. See also lmb	O44565	Evidence at protein level	ENSG00000074527	NTN4	Netrin-4 (Beta-netrin) (Hepar-derived netrin-like protein)	Q9HB63	Evidence at protein level	1	Ensembl Compara 87-89	yes	multiple orthologs with better score
WBGene00002247	lam-1	LAMinin related. See also lmb	O44565	Evidence at protein level	ENSG00000091128	LAMB4	Laminin subunit beta-4 (Laminin beta-1-related protein)	A4D0S4	Evidence at transcript level	1	OrthoMCL	yes	multiple orthologs with better score
WBGene00002999	lin-10	Protein lin-10 (Abnormal cell lineage protein 10)	O17583	Evidence at protein level	ENSG00000276495	APBA2	Amyloid-beta A4 precursor protein-binding family A member 2 (Adapter protein X11beta) (Neuron-specific X11L protein) (Neuronal Munc18-1-interacting protein 2) (Mint-2)	Q99767	Evidence at protein level	1	OrthoInspector	yes	duplicate entry
WBGene00003175	mec-12	Tubulin alpha-3 chain (Mechanosensory abnormality protein 12) (MEC-12) [Cleaved into: Detyrosinated tubulin alpha-3 chain]	P91910	Evidence at protein level	ENSG00000243910	TUBA4B	Putative tubulin-like protein alpha-4B (Alpha-tubulin 4B)	Q9H853	Uncertain	1	Ensembl Compara 87-89	no	not in WormBase
WBGene00003175	mec-12	Tubulin alpha-3 chain (Mechanosensory abnormality protein 12) (MEC-12) [Cleaved into: Detyrosinated tubulin alpha-3 chain]	P91910	Evidence at protein level	ENSG00000178462	TUBAL3	Tubulin alpha chain-like 3	A6NHL2	Evidence at protein level	1	OrthoMCL	no	not in WormBase
WBGene00003175	mec-12	Tubulin alpha-3 chain (Mechanosensory abnormality protein 12) (MEC-12) [Cleaved into: Detyrosinated tubulin alpha-3 chain]	P91910	Evidence at protein level	ENSG00000183785	TUBA8	Tubulin alpha-8 chain (Alpha-tubulin 8) (Tubulin alpha chain-like 2)	Q9NY65	Evidence at protein level	1	OrthoMCL	yes	multiple orthologs with better score
WBGene00003175	mec-12	Tubulin alpha-3 chain (Mechanosensory abnormality protein 12) (MEC-12) [Cleaved into: Detyrosinated tubulin alpha-3 chain]	P91910	Evidence at protein level	ENSG00000214391	None				1	OrthoMCL	no	not in WormBase
WBGene00003171	mec-7	Tubulin beta-1 chain (Beta-1-tubulin)	P12456	Evidence at transcript level	ENSG00000198211	None				2	Ensembl Compara 87-89|OrthoMCL	no	not in WormBase
WBGene00003171	mec-7	Tubulin beta-1 chain (Beta-1-tubulin)	P12456	Evidence at transcript level	ENSG00000183311	TUBB	Tubulin beta chain (Tubulin beta-5 chain)	P07437	Evidence at protein level	1	OrthoMCL	no	not in WormBase
WBGene00003171	mec-7	Tubulin beta-1 chain (Beta-1-tubulin)	P12456	Evidence at transcript level	ENSG00000224156	TUBB	Tubulin beta chain (Tubulin beta-5 chain)	P07437	Evidence at protein level	1	OrthoMCL	no	not in WormBase
WBGene00003171	mec-7	Tubulin beta-1 chain (Beta-1-tubulin)	P12456	Evidence at transcript level	ENSG00000227739	TUBB	Tubulin beta chain (Tubulin beta-5 chain)	P07437	Evidence at protein level	1	OrthoMCL	no	not in WormBase
WBGene00003171	mec-7	Tubulin beta-1 chain (Beta-1-tubulin)	P12456	Evidence at transcript level	ENSG00000229684	TUBB	Tubulin beta chain (Tubulin beta-5 chain)	P07437	Evidence at protein level	1	OrthoMCL	no	not in WormBase
WBGene00003171	mec-7	Tubulin beta-1 chain (Beta-1-tubulin)	P12456	Evidence at transcript level	ENSG00000232421	TUBB	Tubulin beta chain (Tubulin beta-5 chain)	P07437	Evidence at protein level	1	OrthoMCL	no	not in WormBase
WBGene00003171	mec-7	Tubulin beta-1 chain (Beta-1-tubulin)	P12456	Evidence at transcript level	ENSG00000232575	TUBB	Tubulin beta chain (Tubulin beta-5 chain)	P07437	Evidence at protein level	1	OrthoMCL	no	not in WormBase
WBGene00003171	mec-7	Tubulin beta-1 chain (Beta-1-tubulin)	P12456	Evidence at transcript level	ENSG00000235067	TUBB	Tubulin beta chain (Tubulin beta-5 chain)	P07437	Evidence at protein level	1	OrthoMCL	no	not in WormBase
WBGene00003171	mec-7	Tubulin beta-1 chain (Beta-1-tubulin)	P12456	Evidence at transcript level	ENSG00000101162	TUBB1	Tubulin beta-1 chain	Q9H4B7	Evidence at protein level	1	OrthoMCL	no	not in WormBase
WBGene00003171	mec-7	Tubulin beta-1 chain (Beta-1-tubulin)	P12456	Evidence at transcript level	ENSG00000127589	None				1	OrthoMCL	no	not in WormBase
WBGene00003171	mec-7	Tubulin beta-1 chain (Beta-1-tubulin)	P12456	Evidence at transcript level	ENSG00000159247	None				1	OrthoMCL	no	not in WormBase
WBGene00003171	mec-7	Tubulin beta-1 chain (Beta-1-tubulin)	P12456	Evidence at transcript level	ENSG00000173213	None	Tubulin beta-8 chain-like protein	A6NNZ2	Evidence at protein level	1	OrthoMCL	no	not in WormBase
WBGene00003171	mec-7	Tubulin beta-1 chain (Beta-1-tubulin)	P12456	Evidence at transcript level	ENSG00000173876	None				1	OrthoMCL	no	not in WormBase
WBGene00003482	mua-3	Transmembrane cell adhesion receptor mua-3 (Muscle attachment abnormal protein 3)	P34576	Evidence at protein level	ENSG00000124159	MATN4	Matrilin-4	O95460	Evidence at protein level	2	Ensembl Compara 87-89|OrthoInspector	no	not in WormBase
WBGene00003482	mua-3	Transmembrane cell adhesion receptor mua-3 (Muscle attachment abnormal protein 3)	P34576	Evidence at protein level	ENSG00000132031	MATN3	Matrilin-3	O15232	Evidence at protein level	2	Ensembl Compara 87-89|OrthoInspector	no	not in WormBase
WBGene00003482	mua-3	Transmembrane cell adhesion receptor mua-3 (Muscle attachment abnormal protein 3)	P34576	Evidence at protein level	ENSG00000132561	MATN2	Matrilin-2	O00339	Evidence at protein level	2	Ensembl Compara 87-89|OrthoInspector	no	not in WormBase
WBGene00003482	mua-3	Transmembrane cell adhesion receptor mua-3 (Muscle attachment abnormal protein 3)	P34576	Evidence at protein level	ENSG00000162510	MATN1	Cartilage matrix protein (Matrilin-1)	P21941	Evidence at protein level	2	Ensembl Compara 87-89|OrthoInspector	no	not in WormBase
WBGene00003482	mua-3	Transmembrane cell adhesion receptor mua-3 (Muscle attachment abnormal protein 3)	P34576	Evidence at protein level	ENSG00000134376	CRB1	Protein crumbs homolog 1	P82279	Evidence at protein level	1	OrthoMCL	no	not in WormBase
WBGene00003482	mua-3	Transmembrane cell adhesion receptor mua-3 (Muscle attachment abnormal protein 3)	P34576	Evidence at protein level	ENSG00000148204	CRB2	Protein crumbs homolog 2 (Crumbs-like protein 2)	Q5IJ48	Evidence at protein level	1	OrthoMCL	no	not in WormBase
WBGene00003482	mua-3	Transmembrane cell adhesion receptor mua-3 (Muscle attachment abnormal protein 3)	P34576	Evidence at protein level	ENSG00000074181	NOTCH3	Neurogenic locus notch homolog protein 3 (Notch 3) [Cleaved into: Notch 3 extracellular truncation; Notch 3 intracellular domain]	Q9UM47	Evidence at protein level	1	OrthoMCL	no	not in WormBase
WBGene00003482	mua-3	Transmembrane cell adhesion receptor mua-3 (Muscle attachment abnormal protein 3)	P34576	Evidence at protein level	ENSG00000134250	NOTCH2	Neurogenic locus notch homolog protein 2 (Notch 2) (hN2) [Cleaved into: Notch 2 extracellular truncation (N2ECD); Notch 2 intracellular domain (N2ICD)]	Q04721	Evidence at protein level	1	OrthoMCL	no	not in WormBase
WBGene00003482	mua-3	Transmembrane cell adhesion receptor mua-3 (Muscle attachment abnormal protein 3)	P34576	Evidence at protein level	ENSG00000148400	NOTCH1	Neurogenic locus notch homolog protein 1 (Notch 1) (hN1) (Translocation-associated notch protein TAN-1) [Cleaved into: Notch 1 extracellular truncation (NEXT); Notch 1 intracellular domain (NICD)]	P46531	Evidence at protein level	1	OrthoMCL	no	not in WormBase
WBGene00003482	mua-3	Transmembrane cell adhesion receptor mua-3 (Muscle attachment abnormal protein 3)	P34576	Evidence at protein level	ENSG00000204301	NOTCH4	Neurogenic locus notch homolog protein 4 (Notch 4) (hNotch4) [Cleaved into: Notch 4 extracellular truncation; Notch 4 intracellular domain]	Q99466	Evidence at protein level	1	OrthoMCL	no	not in WormBase
WBGene00003482	mua-3	Transmembrane cell adhesion receptor mua-3 (Muscle attachment abnormal protein 3)	P34576	Evidence at protein level	ENSG00000100473	COCH	Cochlin (COCH-5B2)	O43405	Evidence at protein level	1	Ensembl Compara 87-89	no	not in WormBase
WBGene00003482	mua-3	Transmembrane cell adhesion receptor mua-3 (Muscle attachment abnormal protein 3)	P34576	Evidence at protein level	ENSG00000101203	COL20A1	Collagen alpha-1(XX) chain	Q9P218	Evidence at protein level	1	Ensembl Compara 87-89	no	not in WormBase
WBGene00003482	mua-3	Transmembrane cell adhesion receptor mua-3 (Muscle attachment abnormal protein 3)	P34576	Evidence at protein level	ENSG00000111799	COL12A1	Collagen alpha-1(XII) chain	Q99715	Evidence at protein level	1	Ensembl Compara 87-89	no	not in WormBase
WBGene00003482	mua-3	Transmembrane cell adhesion receptor mua-3 (Muscle attachment abnormal protein 3)	P34576	Evidence at protein level	ENSG00000114270	COL7A1	Collagen alpha-1(VII) chain (Long-chain collagen) (LC collagen)	Q02388	Evidence at protein level	1	Ensembl Compara 87-89	no	not in WormBase
WBGene00003482	mua-3	Transmembrane cell adhesion receptor mua-3 (Muscle attachment abnormal protein 3)	P34576	Evidence at protein level	ENSG00000163359	COL6A3	Collagen alpha-3(VI) chain	P12111	Evidence at protein level	1	Ensembl Compara 87-89	no	not in WormBase
WBGene00003482	mua-3	Transmembrane cell adhesion receptor mua-3 (Muscle attachment abnormal protein 3)	P34576	Evidence at protein level	ENSG00000165816	VWA2	von Willebrand factor A domain-containing protein 2 (A domain-containing protein similar to matrilin and collagen) (AMACO) (Colon cancer secreted protein 2) (CCSP-2)	Q5GFL6	Evidence at protein level	1	Ensembl Compara 87-89	no	not in WormBase
WBGene00003482	mua-3	Transmembrane cell adhesion receptor mua-3 (Muscle attachment abnormal protein 3)	P34576	Evidence at protein level	ENSG00000172752	COL6A5	Collagen alpha-5(VI) chain (Collagen alpha-1(XXIX) chain) (von Willebrand factor A domain-containing protein 4)	A8TX70	Evidence at protein level	1	Ensembl Compara 87-89	no	not in WormBase
WBGene00003482	mua-3	Transmembrane cell adhesion receptor mua-3 (Muscle attachment abnormal protein 3)	P34576	Evidence at protein level	ENSG00000187955	COL14A1	Collagen alpha-1(XIV) chain (Undulin)	Q05707	Evidence at protein level	1	Ensembl Compara 87-89	no	not in WormBase
WBGene00003482	mua-3	Transmembrane cell adhesion receptor mua-3 (Muscle attachment abnormal protein 3)	P34576	Evidence at protein level	ENSG00000205221	VIT	Vitrin	Q6UXI7	Evidence at transcript level	1	Ensembl Compara 87-89	no	not in WormBase
WBGene00003482	mua-3	Transmembrane cell adhesion receptor mua-3 (Muscle attachment abnormal protein 3)	P34576	Evidence at protein level	ENSG00000206384	COL6A6	Collagen alpha-6(VI) chain	A6NMZ7	Evidence at protein level	1	Ensembl Compara 87-89	no	not in WormBase
WBGene00003482	mua-3	Transmembrane cell adhesion receptor mua-3 (Muscle attachment abnormal protein 3)	P34576	Evidence at protein level	ENSG00000188107	EYS	Protein eyes shut homolog (Epidermal growth factor-like protein 10) (EGF-like protein 10) (Epidermal growth factor-like protein 11) (EGF-like protein 11) (Protein spacemaker homolog)	Q5T1H1	Evidence at protein level	1	OrthoMCL	no	not in WormBase
WBGene00003482	mua-3	Transmembrane cell adhesion receptor mua-3 (Muscle attachment abnormal protein 3)	P34576	Evidence at protein level	ENSG00000234876	NOTCH4	Neurogenic locus notch homolog protein 4 (Notch 4) (hNotch4) [Cleaved into: Notch 4 extracellular truncation; Notch 4 intracellular domain]	Q99466	Evidence at protein level	1	OrthoMCL	no	not in WormBase
WBGene00003482	mua-3	Transmembrane cell adhesion receptor mua-3 (Muscle attachment abnormal protein 3)	P34576	Evidence at protein level	ENSG00000238196	NOTCH4	Neurogenic locus notch homolog protein 4 (Notch 4) (hNotch4) [Cleaved into: Notch 4 extracellular truncation; Notch 4 intracellular domain]	Q99466	Evidence at protein level	1	OrthoMCL	no	not in WormBase
WBGene00003482	mua-3	Transmembrane cell adhesion receptor mua-3 (Muscle attachment abnormal protein 3)	P34576	Evidence at protein level	ENSG00000206312	NOTCH4	Neurogenic locus notch homolog protein 4 (Notch 4) (hNotch4) [Cleaved into: Notch 4 extracellular truncation; Notch 4 intracellular domain]	Q99466	Evidence at protein level	1	OrthoMCL	no	not in WormBase
WBGene00003482	mua-3	Transmembrane cell adhesion receptor mua-3 (Muscle attachment abnormal protein 3)	P34576	Evidence at protein level	ENSG00000232339	NOTCH4	Neurogenic locus notch homolog protein 4 (Notch 4) (hNotch4) [Cleaved into: Notch 4 extracellular truncation; Notch 4 intracellular domain]	Q99466	Evidence at protein level	1	OrthoMCL	no	not in WormBase
WBGene00003482	mua-3	Transmembrane cell adhesion receptor mua-3 (Muscle attachment abnormal protein 3)	P34576	Evidence at protein level	ENSG00000235396	NOTCH4	Neurogenic locus notch homolog protein 4 (Notch 4) (hNotch4) [Cleaved into: Notch 4 extracellular truncation; Notch 4 intracellular domain]	Q99466	Evidence at protein level	1	OrthoMCL	no	not in WormBase
WBGene00003497	mup-4	Transmembrane matrix receptor MUP-4 (Muscle-positioning protein 4)	Q21281	Evidence at protein level	ENSG00000134376	CRB1	Protein crumbs homolog 1	P82279	Evidence at protein level	1	OrthoMCL	no	not in WormBase
WBGene00003497	mup-4	Transmembrane matrix receptor MUP-4 (Muscle-positioning protein 4)	Q21282	Evidence at protein level	ENSG00000148204	CRB2	Protein crumbs homolog 2 (Crumbs-like protein 2)	Q5IJ48	Evidence at protein level	1	OrthoMCL	no	not in WormBase
WBGene00003497	mup-4	Transmembrane matrix receptor MUP-4 (Muscle-positioning protein 4)	Q21283	Evidence at protein level	ENSG00000074181	NOTCH3	Neurogenic locus notch homolog protein 3 (Notch 3) [Cleaved into: Notch 3 extracellular truncation; Notch 3 intracellular domain]	Q9UM47	Evidence at protein level	1	OrthoMCL	no	not in WormBase
WBGene00003497	mup-4	Transmembrane matrix receptor MUP-4 (Muscle-positioning protein 4)	Q21284	Evidence at protein level	ENSG00000134250	NOTCH2	Neurogenic locus notch homolog protein 2 (Notch 2) (hN2) [Cleaved into: Notch 2 extracellular truncation (N2ECD); Notch 2 intracellular domain (N2ICD)]	Q04721	Evidence at protein level	1	OrthoMCL	no	not in WormBase
WBGene00003497	mup-4	Transmembrane matrix receptor MUP-4 (Muscle-positioning protein 4)	Q21285	Evidence at protein level	ENSG00000148400	NOTCH1	Neurogenic locus notch homolog protein 1 (Notch 1) (hN1) (Translocation-associated notch protein TAN-1) [Cleaved into: Notch 1 extracellular truncation (NEXT); Notch 1 intracellular domain (NICD)]	P46531	Evidence at protein level	1	OrthoMCL	no	not in WormBase
WBGene00003497	mup-4	Transmembrane matrix receptor MUP-4 (Muscle-positioning protein 4)	Q21286	Evidence at protein level	ENSG00000204301	NOTCH4	Neurogenic locus notch homolog protein 4 (Notch 4) (hNotch4) [Cleaved into: Notch 4 extracellular truncation; Notch 4 intracellular domain]	Q99466	Evidence at protein level	1	OrthoMCL	no	not in WormBase
WBGene00003497	mup-4	Transmembrane matrix receptor MUP-4 (Muscle-positioning protein 4)	Q21287	Evidence at protein level	ENSG00000100473	COCH	Cochlin (COCH-5B2)	O43405	Evidence at protein level	1	Ensembl Compara 87-89	no	not in WormBase
WBGene00003497	mup-4	Transmembrane matrix receptor MUP-4 (Muscle-positioning protein 4)	Q21288	Evidence at protein level	ENSG00000101203	COL20A1	Collagen alpha-1(XX) chain	Q9P218	Evidence at protein level	1	Ensembl Compara 87-89	no	not in WormBase
WBGene00003497	mup-4	Transmembrane matrix receptor MUP-4 (Muscle-positioning protein 4)	Q21289	Evidence at protein level	ENSG00000111799	COL12A1	Collagen alpha-1(XII) chain	Q99715	Evidence at protein level	1	Ensembl Compara 87-89	no	not in WormBase
WBGene00003497	mup-4	Transmembrane matrix receptor MUP-4 (Muscle-positioning protein 4)	Q21290	Evidence at protein level	ENSG00000114270	COL7A1	Collagen alpha-1(VII) chain (Long-chain collagen) (LC collagen)	Q02388	Evidence at protein level	1	Ensembl Compara 87-89	no	not in WormBase
WBGene00003497	mup-4	Transmembrane matrix receptor MUP-4 (Muscle-positioning protein 4)	Q21291	Evidence at protein level	ENSG00000124159	MATN4	Matrilin-4	O95460	Evidence at protein level	2	Ensembl Compara 87-89|OrthoInspector	no	not in WormBase
WBGene00003497	mup-4	Transmembrane matrix receptor MUP-4 (Muscle-positioning protein 4)	Q21292	Evidence at protein level	ENSG00000132031	MATN3	Matrilin-3	O15232	Evidence at protein level	2	Ensembl Compara 87-89|OrthoInspector	no	not in WormBase
WBGene00003497	mup-4	Transmembrane matrix receptor MUP-4 (Muscle-positioning protein 4)	Q21293	Evidence at protein level	ENSG00000132561	MATN2	Matrilin-2	O00339	Evidence at protein level	2	Ensembl Compara 87-89|OrthoInspector	no	not in WormBase
WBGene00003497	mup-4	Transmembrane matrix receptor MUP-4 (Muscle-positioning protein 4)	Q21294	Evidence at protein level	ENSG00000162510	MATN1	Cartilage matrix protein (Matrilin-1)	P21941	Evidence at protein level	2	Ensembl Compara 87-89|OrthoInspector	no	not in WormBase
WBGene00003497	mup-4	Transmembrane matrix receptor MUP-4 (Muscle-positioning protein 4)	Q21295	Evidence at protein level	ENSG00000163359	COL6A3	Collagen alpha-3(VI) chain	P12111	Evidence at protein level	1	Ensembl Compara 87-89	no	not in WormBase
WBGene00003497	mup-4	Transmembrane matrix receptor MUP-4 (Muscle-positioning protein 4)	Q21296	Evidence at protein level	ENSG00000165816	VWA2	von Willebrand factor A domain-containing protein 2 (A domain-containing protein similar to matrilin and collagen) (AMACO) (Colon cancer secreted protein 2) (CCSP-2)	Q5GFL6	Evidence at protein level	1	Ensembl Compara 87-89	no	not in WormBase
WBGene00003497	mup-4	Transmembrane matrix receptor MUP-4 (Muscle-positioning protein 4)	Q21297	Evidence at protein level	ENSG00000172752	COL6A5	Collagen alpha-5(VI) chain (Collagen alpha-1(XXIX) chain) (von Willebrand factor A domain-containing protein 4)	A8TX70	Evidence at protein level	1	Ensembl Compara 87-89	no	not in WormBase
WBGene00003497	mup-4	Transmembrane matrix receptor MUP-4 (Muscle-positioning protein 4)	Q21298	Evidence at protein level	ENSG00000187955	COL14A1	Collagen alpha-1(XIV) chain (Undulin)	Q05707	Evidence at protein level	1	Ensembl Compara 87-89	no	not in WormBase
WBGene00003497	mup-4	Transmembrane matrix receptor MUP-4 (Muscle-positioning protein 4)	Q21299	Evidence at protein level	ENSG00000205221	VIT	Vitrin	Q6UXI7	Evidence at transcript level	1	Ensembl Compara 87-89	no	not in WormBase
WBGene00003497	mup-4	Transmembrane matrix receptor MUP-4 (Muscle-positioning protein 4)	Q21300	Evidence at protein level	ENSG00000206384	COL6A6	Collagen alpha-6(VI) chain	A6NMZ7	Evidence at protein level	1	Ensembl Compara 87-89	no	not in WormBase
WBGene00003497	mup-4	Transmembrane matrix receptor MUP-4 (Muscle-positioning protein 4)	Q21301	Evidence at protein level	ENSG00000188107	EYS	Protein eyes shut homolog (Epidermal growth factor-like protein 10) (EGF-like protein 10) (Epidermal growth factor-like protein 11) (EGF-like protein 11) (Protein spacemaker homolog)	Q5T1H1	Evidence at protein level	1	OrthoMCL	no	not in WormBase
WBGene00003497	mup-4	Transmembrane matrix receptor MUP-4 (Muscle-positioning protein 4)	Q21302	Evidence at protein level	ENSG00000223355	NOTCH4	Neurogenic locus notch homolog protein 4 (Notch 4) (hNotch4) [Cleaved into: Notch 4 extracellular truncation; Notch 4 intracellular domain]	Q99466	Evidence at protein level	1	OrthoMCL	no	not in WormBase
WBGene00003497	mup-4	Transmembrane matrix receptor MUP-4 (Muscle-positioning protein 4)	Q21303	Evidence at protein level	ENSG00000234876	NOTCH4	Neurogenic locus notch homolog protein 4 (Notch 4) (hNotch4) [Cleaved into: Notch 4 extracellular truncation; Notch 4 intracellular domain]	Q99466	Evidence at protein level	1	OrthoMCL	no	not in WormBase
WBGene00003497	mup-4	Transmembrane matrix receptor MUP-4 (Muscle-positioning protein 4)	Q21304	Evidence at protein level	ENSG00000238196	NOTCH4	Neurogenic locus notch homolog protein 4 (Notch 4) (hNotch4) [Cleaved into: Notch 4 extracellular truncation; Notch 4 intracellular domain]	Q99466	Evidence at protein level	1	OrthoMCL	no	not in WormBase
WBGene00003497	mup-4	Transmembrane matrix receptor MUP-4 (Muscle-positioning protein 4)	Q21305	Evidence at protein level	ENSG00000206312	NOTCH4	Neurogenic locus notch homolog protein 4 (Notch 4) (hNotch4) [Cleaved into: Notch 4 extracellular truncation; Notch 4 intracellular domain]	Q99466	Evidence at protein level	1	OrthoMCL	no	not in WormBase
WBGene00003497	mup-4	Transmembrane matrix receptor MUP-4 (Muscle-positioning protein 4)	Q21306	Evidence at protein level	ENSG00000232339	NOTCH4	Neurogenic locus notch homolog protein 4 (Notch 4) (hNotch4) [Cleaved into: Notch 4 extracellular truncation; Notch 4 intracellular domain]	Q99466	Evidence at protein level	1	OrthoMCL	no	not in WormBase
WBGene00003497	mup-4	Transmembrane matrix receptor MUP-4 (Muscle-positioning protein 4)	Q21307	Evidence at protein level	ENSG00000235396	NOTCH4	Neurogenic locus notch homolog protein 4 (Notch 4) (hNotch4) [Cleaved into: Notch 4 extracellular truncation; Notch 4 intracellular domain]	Q99466	Evidence at protein level	1	OrthoMCL	no	not in WormBase
WBGene00011449	T04H1.2	Uncharacterized protein	Q22174	Evidence at protein level	ENSG00000100226	GTPBP1	GTP-binding protein 1 (G-protein 1) (GP-1) (GP1)	O00178	Evidence at protein level	1	OrthoMCL	no	not in WormBase
WBGene00018569	F47F2.1	cAMP-dependent protein kinase	Q7JP68	Evidence at protein level	ENSG00000072062	PRKACA	cAMP-dependent protein kinase catalytic subunit alpha (PKA C-alpha) (EC 2.7.11.11)	P17612	Evidence at protein level	1	OrthoMCL	no	not in WormBase
WBGene00018569	F47F2.1	cAMP-dependent protein kinase	Q7JP68	Evidence at protein level	ENSG00000142875	PRKACB	cAMP-dependent protein kinase catalytic subunit beta (PKA C-beta) (EC 2.7.11.11)	P22694	Evidence at protein level	1	OrthoMCL	no	not in WormBase
WBGene00018569	F47F2.1	cAMP-dependent protein kinase	Q7JP68	Evidence at protein level	ENSG00000165059	PRKACG	cAMP-dependent protein kinase catalytic subunit gamma (PKA C-gamma) (EC 2.7.11.11)	P22612	Evidence at protein level	1	OrthoMCL	no	not in WormBase
WBGene00008779	F14B4.1	Uncharacterized protein F14B4.1	G5EFK8	Predicted	ENSG00000123384	LRP1	Prolow-density lipoprotein receptor-related protein 1 (LRP-1) (Alpha-2-macroglobulin receptor) (A2MR) (Apolipoprotein E receptor) (APOER) (CD antigen CD91) [Cleaved into: Low-density lipoprotein receptor-related protein 1 85 kDa subunit (LRP-85); Low-density lipoprotein receptor-related protein 1 515 kDa subunit (LRP-515); Low-density lipoprotein receptor-related protein 1 intracellular domain (L…	Q07954	Evidence at protein level	1	Ensembl Compara 87-89	no	not in WormBase
WBGene00008779	F14B4.1	Uncharacterized protein F14B4.1	G5EFK8	Predicted	ENSG00000168702	LRP1B	Low-density lipoprotein receptor-related protein 1B (LRP-1B) (Low-density lipoprotein receptor-related protein-deleted in tumor) (LRP-DIT)	Q9NZR2	Evidence at protein level	1	Ensembl Compara 87-89	no	not in WormBase
WBGene00008779	F14B4.1	Uncharacterized protein F14B4.1	G5EFK8	Predicted	ENSG00000137642	SORL1	Sortilin-related receptor (Low-density lipoprotein receptor relative with 11 ligand-binding repeats) (LDLR relative with 11 ligand-binding repeats) (LR11) (SorLA-1) (Sorting protein-related receptor containing LDLR class A repeats) (SorLA)	Q92673	Evidence at protein level	1	Ensembl Compara 87-89	no	not in WormBase
WBGene00003870	ooc-5	Torsin-like protein (Abnormal oocyte formation protein 5)	Q95NU5	Evidence at protein level	ENSG00000186283	TOR3A	Torsin-3A (ATP-dependent interferon-responsive protein) (Torsin family 3 member A)	Q9H497	Evidence at protein level	2	Ensembl Compara 87-89|OrthoInspector	yes	multiple orthologs with better score
WBGene00003870	ooc-5	Torsin-like protein (Abnormal oocyte formation protein 5)	Q95NU5	Evidence at protein level	ENSG00000198113	TOR4A	Torsin-4A (Torsin family 4 member A)	Q9NXH8	Evidence at protein level	1	Ensembl Compara 87-89	yes	multiple orthologs with better score
WBGene00003920	par-5	14-3-3-like protein 1 (Partitioning defective protein 5)	P41932	Evidence at protein level	ENSG00000128245	YWHAH	14-3-3 protein eta (Protein AS1)	Q04917	Evidence at protein level	1	Ensembl Compara 87-89	yes	multiple orthologs with better score
WBGene00003920	par-5	14-3-3-like protein 1 (Partitioning defective protein 5)	P41932	Evidence at protein level	ENSG00000134308	YWHAQ	14-3-3 protein theta (14-3-3 protein T-cell) (14-3-3 protein tau) (Protein HS1)	P27348	Evidence at protein level	2	Ensembl Compara 87-89|OrthoInspector	yes	multiple orthologs with better score
WBGene00003920	par-5	14-3-3-like protein 1 (Partitioning defective protein 5)	P41932	Evidence at protein level	ENSG00000170027	YWHAG	14-3-3 protein gamma (Protein kinase C inhibitor protein 1) (KCIP-1) [Cleaved into: 14-3-3 protein gamma, N-terminally processed]	P61981	Evidence at protein level	1	Ensembl Compara 87-89	yes	multiple orthologs with better score
WBGene00003920	par-5	14-3-3-like protein 1 (Partitioning defective protein 5)	P41932	Evidence at protein level	ENSG00000175793	SFN	14-3-3 protein sigma (Epithelial cell marker protein 1) (Stratifin)	P31947	Evidence at protein level	1	Ensembl Compara 87-89	yes	multiple orthologs with better score
WBGene00003963	pdi-2	Protein disulfide-isomerase 2 (EC 5.3.4.1) (PDI 1) (Prolyl 4-hydroxylase subunit beta-2)	Q17770	Evidence at protein level	ENSG00000167004	PDIA3	Protein disulfide-isomerase A3 (EC 5.3.4.1) (58 kDa glucose-regulated protein) (58 kDa microsomal protein) (p58) (Disulfide isomerase ER-60) (Endoplasmic reticulum resident protein 57) (ER protein 57) (ERp57) (Endoplasmic reticulum resident protein 60) (ER protein 60) (ERp60)	P30101	Evidence at protein level	1	OrthoMCL	no	not in WormBase
WBGene00003963	pdi-2	Protein disulfide-isomerase 2 (EC 5.3.4.1) (PDI 1) (Prolyl 4-hydroxylase subunit beta-2)	Q17770	Evidence at protein level	ENSG00000155660	PDIA4	Protein disulfide-isomerase A4 (EC 5.3.4.1) (Endoplasmic reticulum resident protein 70) (ER protein 70) (ERp70) (Endoplasmic reticulum resident protein 72) (ER protein 72) (ERp-72) (ERp72)	P13667	Evidence at protein level	1	OrthoMCL	no	not in WormBase
WBGene00003975	pen-2	Gamma-secretase subunit pen-2 (Presenilin enhancer protein 2)	Q9U357	Evidence at transcript level	ENSG00000188223	None	Uncharacterized protein	K7ERS5	Predicted	2	Ensembl Compara 87-89|InParanoid	no	not in WormBase
WBGene00004212	ptl-1	Microtubule-associated protein	Q95QG4	Evidence at protein level	ENSG00000112419	PHACTR2	Phosphatase and actin regulator 2	O75167	Evidence at protein level	1	OMA	no	not in WormBase
WBGene00004212	ptl-1	Microtubule-associated protein	Q95QG4	Evidence at protein level	ENSG00000276155	MAPT	Microtubule-associated protein tau (Neurofibrillary tangle protein) (Paired helical filament-tau) (PHF-tau)	P10636	Evidence at protein level	1	InParanoid	yes	duplicate entry
WBGene00004212	ptl-1	Microtubule-associated protein	Q95QG4	Evidence at protein level	ENSG00000277956	MAPT	Microtubule-associated protein tau (Neurofibrillary tangle protein) (Paired helical filament-tau) (PHF-tau)	P10636	Evidence at protein level	1	InParanoid	yes	duplicate entry
WBGene00005642	srp-1	SeRPin (Serine or cysteine protease inhibitor)	G5EE40	Evidence at protein level	ENSG00000099937	SERPIND1	Heparin cofactor 2 (Heparin cofactor II) (HC-II) (Protease inhibitor leuserpin-2) (HLS2) (Serpin D1)	P05546	Evidence at protein level	1	Ensembl Compara 87-89	yes	multiple orthologs with better score
WBGene00005642	srp-1	SeRPin (Serine or cysteine protease inhibitor)	G5EE40	Evidence at protein level	ENSG00000100665	SERPINA4	Kallistatin (Kallikrein inhibitor) (Peptidase inhibitor 4) (PI-4) (Serpin A4)	P29622	Evidence at protein level	1	Ensembl Compara 87-89	yes	multiple orthologs with better score
WBGene00005642	srp-1	SeRPin (Serine or cysteine protease inhibitor)	G5EE40	Evidence at protein level	ENSG00000106366	SERPINE1	Plasminogen activator inhibitor 1 (PAI) (PAI-1) (Endothelial plasminogen activator inhibitor) (Serpin E1)	P05121	Evidence at protein level	1	Ensembl Compara 87-89	yes	multiple orthologs with better score
WBGene00005642	srp-1	SeRPin (Serine or cysteine protease inhibitor)	G5EE40	Evidence at protein level	ENSG00000123561	SERPINA7	Thyroxine-binding globulin (Serpin A7) (T4-binding globulin)	P05543	Evidence at protein level	1	Ensembl Compara 87-89	yes	multiple orthologs with better score
WBGene00005642	srp-1	SeRPin (Serine or cysteine protease inhibitor)	G5EE40	Evidence at protein level	ENSG00000135919	SERPINE2	Glia-derived nexin (GDN) (Peptidase inhibitor 7) (PI-7) (Protease nexin 1) (PN-1) (Protease nexin I) (Serpin E2)	P07093	Evidence at protein level	1	Ensembl Compara 87-89	yes	multiple orthologs with better score
WBGene00005642	srp-1	SeRPin (Serine or cysteine protease inhibitor)	G5EE40	Evidence at protein level	ENSG00000140093	SERPINA10	Protein Z-dependent protease inhibitor (PZ-dependent protease inhibitor) (PZI) (Serpin A10)	Q9UK55	Evidence at protein level	1	Ensembl Compara 87-89	yes	multiple orthologs with better score
WBGene00005642	srp-1	SeRPin (Serine or cysteine protease inhibitor)	G5EE40	Evidence at protein level	ENSG00000149257	SERPINH1	Serpin H1 (47 kDa heat shock protein) (Arsenic-transactivated protein 3) (AsTP3) (Cell proliferation-inducing gene 14 protein) (Collagen-binding protein) (Colligin) (Rheumatoid arthritis-related antigen RA-A47)	P50454	Evidence at protein level	1	Ensembl Compara 87-89	yes	multiple orthologs with better score
WBGene00005642	srp-1	SeRPin (Serine or cysteine protease inhibitor)	G5EE40	Evidence at protein level	ENSG00000165953	SERPINA12	Serpin A12 (OL-64) (Visceral adipose tissue-derived serine protease inhibitor) (Vaspin) (Visceral adipose-specific serpin)	Q8IW75	Evidence at protein level	1	Ensembl Compara 87-89	yes	multiple orthologs with better score
WBGene00005642	srp-1	SeRPin (Serine or cysteine protease inhibitor)	G5EE40	Evidence at protein level	ENSG00000170054	SERPINA9	Serpin A9 (Centerin) (Germinal center B-cell-expressed transcript 1 protein)	Q86WD7	Evidence at protein level	1	Ensembl Compara 87-89	yes	multiple orthologs with better score
WBGene00005642	srp-1	SeRPin (Serine or cysteine protease inhibitor)	G5EE40	Evidence at protein level	ENSG00000170099	SERPINA6	Corticosteroid-binding globulin (CBG) (Serpin A6) (Transcortin)	P08185	Evidence at protein level	1	Ensembl Compara 87-89	yes	multiple orthologs with better score
WBGene00005642	srp-1	SeRPin (Serine or cysteine protease inhibitor)	G5EE40	Evidence at protein level	ENSG00000186910	SERPINA11	Serpin A11	Q86U17	Evidence at transcript level	1	Ensembl Compara 87-89	yes	multiple orthologs with better score
WBGene00005642	srp-1	SeRPin (Serine or cysteine protease inhibitor)	G5EE40	Evidence at protein level	ENSG00000196136	SERPINA3	Alpha-1-antichymotrypsin (ACT) (Cell growth-inhibiting gene 24/25 protein) (Serpin A3) [Cleaved into: Alpha-1-antichymotrypsin His-Pro-less]	P01011	Evidence at protein level	1	Ensembl Compara 87-89	yes	multiple orthologs with better score
WBGene00005642	srp-1	SeRPin (Serine or cysteine protease inhibitor)	G5EE40	Evidence at protein level	ENSG00000197249	SERPINA1	Alpha-1-antitrypsin (Alpha-1 protease inhibitor) (Alpha-1-antiproteinase) (Serpin A1) [Cleaved into: Short peptide from AAT (SPAAT)]	P01009	Evidence at protein level	1	Ensembl Compara 87-89	yes	multiple orthologs with better score
WBGene00005642	srp-1	SeRPin (Serine or cysteine protease inhibitor)	G5EE40	Evidence at protein level	ENSG00000253309	SERPINE3	Serpin E3	A8MV23	Evidence at transcript level	1	Ensembl Compara 87-89	yes	multiple orthologs with better score
WBGene00005642	srp-1	SeRPin (Serine or cysteine protease inhibitor)	G5EE40	Evidence at protein level	ENSG00000021355	SERPINB1	Leukocyte elastase inhibitor (LEI) (Monocyte/neutrophil elastase inhibitor) (EI) (M/NEI) (Peptidase inhibitor 2) (PI-2) (Serpin B1)	P30740	Evidence at protein level	1	InParanoid	yes	multiple orthologs with better score
WBGene00005642	srp-1	SeRPin (Serine or cysteine protease inhibitor)	G5EE40	Evidence at protein level	ENSG00000166396	SERPINB7	Serpin B7 (Megsin) (TP55)	O75635	Evidence at protein level	1	InParanoid	yes	multiple orthologs with better score
WBGene00005642	srp-1	SeRPin (Serine or cysteine protease inhibitor)	G5EE40	Evidence at protein level	ENSG00000166634	SERPINB12	Serpin B12	Q96P63	Evidence at protein level	1	InParanoid	yes	multiple orthologs with better score
WBGene00005642	srp-1	SeRPin (Serine or cysteine protease inhibitor)	G5EE40	Evidence at protein level	ENSG00000197632	SERPINB2	Plasminogen activator inhibitor 2 (PAI-2) (Monocyte Arg-serpin) (Placental plasminogen activator inhibitor) (Serpin B2) (Urokinase inhibitor)	P05120	Evidence at protein level	1	InParanoid	yes	multiple orthologs with better score
WBGene00005642	srp-1	SeRPin (Serine or cysteine protease inhibitor)	G5EE40	Evidence at protein level	ENSG00000197641	SERPINB13	Serpin B13 (HaCaT UV-repressible serpin) (Hurpin) (Headpin) (Peptidase inhibitor 13) (PI-13) (Proteinase inhibitor 13)	Q9UIV8	Evidence at protein level	1	InParanoid	yes	multiple orthologs with better score
WBGene00005642	srp-1	SeRPin (Serine or cysteine protease inhibitor)	G5EE40	Evidence at protein level	ENSG00000206075	SERPINB5	Serpin B5 (Maspin) (Peptidase inhibitor 5) (PI-5)	P36952	Evidence at protein level	1	InParanoid	yes	multiple orthologs with better score
WBGene00005642	srp-1	SeRPin (Serine or cysteine protease inhibitor)	G5EE40	Evidence at protein level	ENSG00000242550	SERPINB10	Serpin B10 (Bomapin) (Peptidase inhibitor 10) (PI-10)	P48595	Evidence at protein level	1	InParanoid	yes	multiple orthologs with better score
WBGene00005642	srp-1	SeRPin (Serine or cysteine protease inhibitor)	G5EE40	Evidence at protein level	ENSG00000114204	SERPINI2	Serpin I2 (Myoepithelium-derived serine protease inhibitor) (Pancpin) (Pancreas-specific protein TSA2004) (Peptidase inhibitor 14) (PI-14)	O75830	Evidence at protein level	2	Ensembl Compara 87-89|OrthoInspector	no	not in WormBase
WBGene00005642	srp-1	SeRPin (Serine or cysteine protease inhibitor)	G5EE40	Evidence at protein level	ENSG00000258597	SERPINA2	Putative alpha-1-antitrypsin-related protein	A0A0U1RQB8	Evidence at protein level	1	Ensembl Compara 87-89	no	not in WormBase
WBGene00005642	srp-1	SeRPin (Serine or cysteine protease inhibitor)	G5EE40	Evidence at protein level	ENSG00000273259	None	Uncharacterized protein	G3V5I3	Predicted	1	Ensembl Compara 87-89	no	not in WormBase
WBGene00005643	srp-2	SeRPin	O17365	Evidence at protein level	ENSG00000099937	SERPIND1	Heparin cofactor 2 (Heparin cofactor II) (HC-II) (Protease inhibitor leuserpin-2) (HLS2) (Serpin D1)	P05546	Evidence at protein level	1	Ensembl Compara 87-89	yes	multiple orthologs with better score
WBGene00005643	srp-2	SeRPin	O17365	Evidence at protein level	ENSG00000100665	SERPINA4	Kallistatin (Kallikrein inhibitor) (Peptidase inhibitor 4) (PI-4) (Serpin A4)	P29622	Evidence at protein level	1	Ensembl Compara 87-89	yes	multiple orthologs with better score
WBGene00005643	srp-2	SeRPin	O17365	Evidence at protein level	ENSG00000123561	SERPINA7	Thyroxine-binding globulin (Serpin A7) (T4-binding globulin)	P05543	Evidence at protein level	1	Ensembl Compara 87-89	yes	multiple orthologs with better score
WBGene00005643	srp-2	SeRPin	O17365	Evidence at protein level	ENSG00000140093	SERPINA10	Protein Z-dependent protease inhibitor (PZ-dependent protease inhibitor) (PZI) (Serpin A10)	Q9UK55	Evidence at protein level	1	Ensembl Compara 87-89	yes	multiple orthologs with better score
WBGene00005643	srp-2	SeRPin	O17365	Evidence at protein level	ENSG00000149257	SERPINH1	Serpin H1 (47 kDa heat shock protein) (Arsenic-transactivated protein 3) (AsTP3) (Cell proliferation-inducing gene 14 protein) (Collagen-binding protein) (Colligin) (Rheumatoid arthritis-related antigen RA-A47)	P50454	Evidence at protein level	1	Ensembl Compara 87-89	yes	multiple orthologs with better score
WBGene00005643	srp-2	SeRPin	O17365	Evidence at protein level	ENSG00000165953	SERPINA12	Serpin A12 (OL-64) (Visceral adipose tissue-derived serine protease inhibitor) (Vaspin) (Visceral adipose-specific serpin)	Q8IW75	Evidence at protein level	1	Ensembl Compara 87-89	yes	multiple orthologs with better score
WBGene00005643	srp-2	SeRPin	O17365	Evidence at protein level	ENSG00000170054	SERPINA9	Serpin A9 (Centerin) (Germinal center B-cell-expressed transcript 1 protein)	Q86WD7	Evidence at protein level	1	Ensembl Compara 87-89	yes	multiple orthologs with better score
WBGene00005643	srp-2	SeRPin	O17365	Evidence at protein level	ENSG00000170099	SERPINA6	Corticosteroid-binding globulin (CBG) (Serpin A6) (Transcortin)	P08185	Evidence at protein level	1	Ensembl Compara 87-89	yes	multiple orthologs with better score
WBGene00005643	srp-2	SeRPin	O17365	Evidence at protein level	ENSG00000186910	SERPINA11	Serpin A11	Q86U17	Evidence at transcript level	1	Ensembl Compara 87-89	yes	multiple orthologs with better score
WBGene00005643	srp-2	SeRPin	O17365	Evidence at protein level	ENSG00000196136	SERPINA3	Alpha-1-antichymotrypsin (ACT) (Cell growth-inhibiting gene 24/25 protein) (Serpin A3) [Cleaved into: Alpha-1-antichymotrypsin His-Pro-less]	P01011	Evidence at protein level	1	Ensembl Compara 87-89	yes	multiple orthologs with better score
WBGene00005643	srp-2	SeRPin	O17365	Evidence at protein level	ENSG00000197249	SERPINA1	Alpha-1-antitrypsin (Alpha-1 protease inhibitor) (Alpha-1-antiproteinase) (Serpin A1) [Cleaved into: Short peptide from AAT (SPAAT)]	P01009	Evidence at protein level	1	Ensembl Compara 87-89	yes	multiple orthologs with better score
WBGene00005643	srp-2	SeRPin	O17365	Evidence at protein level	ENSG00000253309	SERPINE3	Serpin E3	A8MV23	Evidence at transcript level	1	Ensembl Compara 87-89	yes	multiple orthologs with better score
WBGene00005643	srp-2	SeRPin	O17365	Evidence at protein level	ENSG00000021355	SERPINB1	Leukocyte elastase inhibitor (LEI) (Monocyte/neutrophil elastase inhibitor) (EI) (M/NEI) (Peptidase inhibitor 2) (PI-2) (Serpin B1)	P30740	Evidence at protein level	1	OrthoMCL	yes	multiple orthologs with better score
WBGene00005643	srp-2	SeRPin	O17365	Evidence at protein level	ENSG00000117601	SERPINC1	Antithrombin-III (ATIII) (Serpin C1)	P01008	Evidence at protein level	1	OrthoInspector	yes	multiple orthologs with better score
WBGene00005643	srp-2	SeRPin	O17365	Evidence at protein level	ENSG00000206072	SERPINB11	Serpin B11	Q96P15	Evidence at transcript level	1	OrthoInspector	yes	multiple orthologs with better score
WBGene00005643	srp-2	SeRPin	O17365	Evidence at protein level	ENSG00000258597	SERPINA2	Putative alpha-1-antitrypsin-related protein	A0A0U1RQB8	Evidence at protein level	1	Ensembl Compara 87-89	no	not in WormBase
WBGene00005643	srp-2	SeRPin	O17365	Evidence at protein level	ENSG00000273259	None	Uncharacterized protein	G3V5I3	Predicted	1	Ensembl Compara 87-89	no	not in WormBase
WBGene00005643	srp-2	SeRPin	O17365	Evidence at protein level	ENSG00000206073	SERPINB4	Serpin B4 (Leupin) (Peptidase inhibitor 11) (PI-11) (Squamous cell carcinoma antigen 2) (SCCA-2)	P48594	Evidence at protein level	2	Homologene|OrthoMCL	no	not in WormBase
WBGene00005643	srp-2	SeRPin	O17365	Evidence at protein level	ENSG00000057149	SERPINB3	Serpin B3 (Protein T4-A) (Squamous cell carcinoma antigen 1) (SCCA-1)	P29508	Evidence at protein level	2	OrthoInspector|OrthoMCL	no	not in WormBase
WBGene00005643	srp-2	SeRPin	O17365	Evidence at protein level	ENSG00000124570	SERPINB6	Serpin B6 (Cytoplasmic antiproteinase) (CAP) (Peptidase inhibitor 6) (PI-6) (Placental thrombin inhibitor)	P35237	Evidence at protein level	2	OrthoInspector|OrthoMCL	no	not in WormBase
WBGene00005643	srp-2	SeRPin	O17365	Evidence at protein level	ENSG00000166401	SERPINB8	Serpin B8 (Cytoplasmic antiproteinase 2) (CAP-2) (CAP2) (Peptidase inhibitor 8) (PI-8)	P50452	Evidence at protein level	1	OrthoInspector	no	not in WormBase
WBGene00005643	srp-2	SeRPin	O17365	Evidence at protein level	ENSG00000170542	SERPINB9	Serpin B9 (Cytoplasmic antiproteinase 3) (CAP-3) (CAP3) (Peptidase inhibitor 9) (PI-9)	P50453	Evidence at protein level	1	OrthoInspector	no	not in WormBase
WBGene00005647	srp-6	SeRPin (Serine or cysteine protease inhibitor)	G5EFH4	Evidence at protein level	ENSG00000099937	SERPIND1	Heparin cofactor 2 (Heparin cofactor II) (HC-II) (Protease inhibitor leuserpin-2) (HLS2) (Serpin D1)	P05546	Evidence at protein level	1	Ensembl Compara 87-89	yes	multiple orthologs with better score
WBGene00005647	srp-6	SeRPin (Serine or cysteine protease inhibitor)	G5EFH4	Evidence at protein level	ENSG00000100665	SERPINA4	Kallistatin (Kallikrein inhibitor) (Peptidase inhibitor 4) (PI-4) (Serpin A4)	P29622	Evidence at protein level	1	Ensembl Compara 87-89	yes	multiple orthologs with better score
WBGene00005647	srp-6	SeRPin (Serine or cysteine protease inhibitor)	G5EFH4	Evidence at protein level	ENSG00000106366	SERPINE1	Plasminogen activator inhibitor 1 (PAI) (PAI-1) (Endothelial plasminogen activator inhibitor) (Serpin E1)	P05121	Evidence at protein level	1	Ensembl Compara 87-89	yes	multiple orthologs with better score
WBGene00005647	srp-6	SeRPin (Serine or cysteine protease inhibitor)	G5EFH4	Evidence at protein level	ENSG00000123561	SERPINA7	Thyroxine-binding globulin (Serpin A7) (T4-binding globulin)	P05543	Evidence at protein level	1	Ensembl Compara 87-89	yes	multiple orthologs with better score
WBGene00005647	srp-6	SeRPin (Serine or cysteine protease inhibitor)	G5EFH4	Evidence at protein level	ENSG00000135919	SERPINE2	Glia-derived nexin (GDN) (Peptidase inhibitor 7) (PI-7) (Protease nexin 1) (PN-1) (Protease nexin I) (Serpin E2)	P07093	Evidence at protein level	1	Ensembl Compara 87-89	yes	multiple orthologs with better score
WBGene00005647	srp-6	SeRPin (Serine or cysteine protease inhibitor)	G5EFH4	Evidence at protein level	ENSG00000140093	SERPINA10	Protein Z-dependent protease inhibitor (PZ-dependent protease inhibitor) (PZI) (Serpin A10)	Q9UK55	Evidence at protein level	1	Ensembl Compara 87-89	yes	multiple orthologs with better score
WBGene00005647	srp-6	SeRPin (Serine or cysteine protease inhibitor)	G5EFH4	Evidence at protein level	ENSG00000149257	SERPINH1	Serpin H1 (47 kDa heat shock protein) (Arsenic-transactivated protein 3) (AsTP3) (Cell proliferation-inducing gene 14 protein) (Collagen-binding protein) (Colligin) (Rheumatoid arthritis-related antigen RA-A47)	P50454	Evidence at protein level	1	Ensembl Compara 87-89	yes	multiple orthologs with better score
WBGene00005647	srp-6	SeRPin (Serine or cysteine protease inhibitor)	G5EFH4	Evidence at protein level	ENSG00000165953	SERPINA12	Serpin A12 (OL-64) (Visceral adipose tissue-derived serine protease inhibitor) (Vaspin) (Visceral adipose-specific serpin)	Q8IW75	Evidence at protein level	1	Ensembl Compara 87-89	yes	multiple orthologs with better score
WBGene00005647	srp-6	SeRPin (Serine or cysteine protease inhibitor)	G5EFH4	Evidence at protein level	ENSG00000170054	SERPINA9	Serpin A9 (Centerin) (Germinal center B-cell-expressed transcript 1 protein)	Q86WD7	Evidence at protein level	1	Ensembl Compara 87-89	yes	multiple orthologs with better score
WBGene00005647	srp-6	SeRPin (Serine or cysteine protease inhibitor)	G5EFH4	Evidence at protein level	ENSG00000170099	SERPINA6	Corticosteroid-binding globulin (CBG) (Serpin A6) (Transcortin)	P08185	Evidence at protein level	1	Ensembl Compara 87-89	yes	multiple orthologs with better score
WBGene00005647	srp-6	SeRPin (Serine or cysteine protease inhibitor)	G5EFH4	Evidence at protein level	ENSG00000186910	SERPINA11	Serpin A11	Q86U17	Evidence at transcript level	1	Ensembl Compara 87-89	yes	multiple orthologs with better score
WBGene00005647	srp-6	SeRPin (Serine or cysteine protease inhibitor)	G5EFH4	Evidence at protein level	ENSG00000196136	SERPINA3	Alpha-1-antichymotrypsin (ACT) (Cell growth-inhibiting gene 24/25 protein) (Serpin A3) [Cleaved into: Alpha-1-antichymotrypsin His-Pro-less]	P01011	Evidence at protein level	1	Ensembl Compara 87-89	yes	multiple orthologs with better score
WBGene00005647	srp-6	SeRPin (Serine or cysteine protease inhibitor)	G5EFH4	Evidence at protein level	ENSG00000197249	SERPINA1	Alpha-1-antitrypsin (Alpha-1 protease inhibitor) (Alpha-1-antiproteinase) (Serpin A1) [Cleaved into: Short peptide from AAT (SPAAT)]	P01009	Evidence at protein level	1	Ensembl Compara 87-89	yes	multiple orthologs with better score
WBGene00005647	srp-6	SeRPin (Serine or cysteine protease inhibitor)	G5EFH4	Evidence at protein level	ENSG00000253309	SERPINE3	Serpin E3	A8MV23	Evidence at transcript level	1	Ensembl Compara 87-89	yes	multiple orthologs with better score
WBGene00005647	srp-6	SeRPin (Serine or cysteine protease inhibitor)	G5EFH4	Evidence at protein level	ENSG00000166396	SERPINB7	Serpin B7 (Megsin) (TP55)	O75635	Evidence at protein level	1	InParanoid	yes	multiple orthologs with better score
WBGene00005647	srp-6	SeRPin (Serine or cysteine protease inhibitor)	G5EFH4	Evidence at protein level	ENSG00000166634	SERPINB12	Serpin B12	Q96P63	Evidence at protein level	1	InParanoid	yes	multiple orthologs with better score
WBGene00005647	srp-6	SeRPin (Serine or cysteine protease inhibitor)	G5EFH4	Evidence at protein level	ENSG00000197632	SERPINB2	Plasminogen activator inhibitor 2 (PAI-2) (Monocyte Arg-serpin) (Placental plasminogen activator inhibitor) (Serpin B2) (Urokinase inhibitor)	P05120	Evidence at protein level	1	InParanoid	yes	multiple orthologs with better score
WBGene00005647	srp-6	SeRPin (Serine or cysteine protease inhibitor)	G5EFH4	Evidence at protein level	ENSG00000242550	SERPINB10	Serpin B10 (Bomapin) (Peptidase inhibitor 10) (PI-10)	P48595	Evidence at protein level	1	InParanoid	yes	multiple orthologs with better score
WBGene00005647	srp-6	SeRPin (Serine or cysteine protease inhibitor)	G5EFH4	Evidence at protein level	ENSG00000197641	SERPINB13	Serpin B13 (HaCaT UV-repressible serpin) (Hurpin) (Headpin) (Peptidase inhibitor 13) (PI-13) (Proteinase inhibitor 13)	Q9UIV8	Evidence at protein level	1	InParanoid	yes	multiple orthologs with better score
WBGene00005647	srp-6	SeRPin (Serine or cysteine protease inhibitor)	G5EFH4	Evidence at protein level	ENSG00000114204	SERPINI2	Serpin I2 (Myoepithelium-derived serine protease inhibitor) (Pancpin) (Pancreas-specific protein TSA2004) (Peptidase inhibitor 14) (PI-14)	O75830	Evidence at protein level	2	Ensembl Compara 87-89|OrthoInspector	no	not in WormBase
WBGene00005647	srp-6	SeRPin (Serine or cysteine protease inhibitor)	G5EFH4	Evidence at protein level	ENSG00000258597	SERPINA2	Putative alpha-1-antitrypsin-related protein	A0A0U1RQB8	Evidence at protein level	1	Ensembl Compara 87-89	no	not in WormBase
WBGene00005647	srp-6	SeRPin (Serine or cysteine protease inhibitor)	G5EFH4	Evidence at protein level	ENSG00000273259	None	Uncharacterized protein	G3V5I3	Predicted	1	Ensembl Compara 87-89	no	not in WormBase
WBGene00005648	srp-7	SeRPin	A9Z1L1	Evidence at protein level	ENSG00000197249	SERPINA1	Alpha-1-antitrypsin	P01009	Evidence at protein level	1	Ensembl Compara 87-89	yes	multiple orthologs with better score
WBGene00005648	srp-7	SeRPin	A9Z1L1	Evidence at protein level	ENSG00000140093	SERPINA10	Protein Z-dependent protease inhibitor (PZ-dependent protease inhibitor) (PZI) (Serpin A10)	Q9UK55	Evidence at protein level	1	Ensembl Compara 87-89	yes	multiple orthologs with better score
WBGene00005648	srp-7	SeRPin	A9Z1L1	Evidence at protein level	ENSG00000186910	SERPINA11	Serpin A11	Q86U17	Evidence at transcript level	1	Ensembl Compara 87-89	yes	multiple orthologs with better score
WBGene00005648	srp-7	SeRPin	A9Z1L1	Evidence at protein level	ENSG00000165953	SERPINA12	Serpin A12 (OL-64) (Visceral adipose tissue-derived serine protease inhibitor) (Vaspin) (Visceral adipose-specific serpin)	Q8IW75	Evidence at protein level	1	Ensembl Compara 87-89	yes	multiple orthologs with better score
WBGene00005648	srp-7	SeRPin	A9Z1L1	Evidence at protein level	ENSG00000196136	SERPINA3	Alpha-1-antichymotrypsin (ACT) (Cell growth-inhibiting gene 24/25 protein) (Serpin A3) [Cleaved into: Alpha-1-antichymotrypsin His-Pro-less]	P01011	Evidence at protein level	1	Ensembl Compara 87-89	yes	multiple orthologs with better score
WBGene00005648	srp-7	SeRPin	A9Z1L1	Evidence at protein level	ENSG00000100665	SERPINA4	Kallistatin (Kallikrein inhibitor) (Peptidase inhibitor 4) (PI-4) (Serpin A4)	P29622	Evidence at protein level	1	Ensembl Compara 87-89	yes	multiple orthologs with better score
WBGene00005648	srp-7	SeRPin	A9Z1L1	Evidence at protein level	ENSG00000170099	SERPINA6	Corticosteroid-binding globulin (CBG) (Serpin A6) (Transcortin)	P08185	Evidence at protein level	1	Ensembl Compara 87-89	yes	multiple orthologs with better score
WBGene00005648	srp-7	SeRPin	A9Z1L1	Evidence at protein level	ENSG00000123561	SERPINA7	Thyroxine-binding globulin (Serpin A7) (T4-binding globulin)	P05543	Evidence at protein level	1	Ensembl Compara 87-89	yes	multiple orthologs with better score
WBGene00005648	srp-7	SeRPin	A9Z1L1	Evidence at protein level	ENSG00000170054	SERPINA9	Serpin A9 (Centerin) (Germinal center B-cell-expressed transcript 1 protein)	Q86WD7	Evidence at protein level	1	Ensembl Compara 87-89	yes	multiple orthologs with better score
WBGene00005648	srp-7	SeRPin	A9Z1L1	Evidence at protein level	ENSG00000242550	SERPINB10	Serpin B10 (Bomapin) (Peptidase inhibitor 10) (PI-10)	P48595	Evidence at protein level	1	InParanoid	yes	multiple orthologs with better score
WBGene00005648	srp-7	SeRPin	A9Z1L1	Evidence at protein level	ENSG00000166634	SERPINB12	Serpin B12	Q96P63	Evidence at protein level	1	InParanoid	yes	multiple orthologs with better score
WBGene00005648	srp-7	SeRPin	A9Z1L1	Evidence at protein level	ENSG00000197641	SERPINB13	Serpin B13 (HaCaT UV-repressible serpin) (Hurpin) (Headpin) (Peptidase inhibitor 13) (PI-13) (Proteinase inhibitor 13)	Q9UIV8	Evidence at protein level	1	InParanoid	yes	multiple orthologs with better score
WBGene00005648	srp-7	SeRPin	A9Z1L1	Evidence at protein level	ENSG00000166396	SERPINB7	Serpin B7 (Megsin) (TP55)	O75635	Evidence at protein level	1	InParanoid	yes	multiple orthologs with better score
WBGene00005648	srp-7	SeRPin	A9Z1L1	Evidence at protein level	ENSG00000099937	SERPIND1	Heparin cofactor 2 (Heparin cofactor II) (HC-II) (Protease inhibitor leuserpin-2) (HLS2) (Serpin D1)	P05546	Evidence at protein level	1	Ensembl Compara 87-89	yes	multiple orthologs with better score
WBGene00005648	srp-7	SeRPin	A9Z1L1	Evidence at protein level	ENSG00000106366	SERPINE1	Plasminogen activator inhibitor 1 (PAI) (PAI-1) (Endothelial plasminogen activator inhibitor) (Serpin E1)	P05121	Evidence at protein level	1	Ensembl Compara 87-89	yes	multiple orthologs with better score
WBGene00005648	srp-7	SeRPin	A9Z1L1	Evidence at protein level	ENSG00000135919	SERPINE2	Glia-derived nexin (GDN) (Peptidase inhibitor 7) (PI-7) (Protease nexin 1) (PN-1) (Protease nexin I) (Serpin E2)	P07093	Evidence at protein level	1	Ensembl Compara 87-89	yes	multiple orthologs with better score
WBGene00005648	srp-7	SeRPin	A9Z1L1	Evidence at protein level	ENSG00000253309	SERPINE3	Serpin E3	A8MV23	Evidence at transcript level	1	Ensembl Compara 87-89	yes	multiple orthologs with better score
WBGene00005648	srp-7	SeRPin	A9Z1L1	Evidence at protein level	ENSG00000149257	SERPINH1	Serpin H1 (47 kDa heat shock protein) (Arsenic-transactivated protein 3) (AsTP3) (Cell proliferation-inducing gene 14 protein) (Collagen-binding protein) (Colligin) (Rheumatoid arthritis-related antigen RA-A47)	P50454	Evidence at protein level	1	Ensembl Compara 87-89	yes	multiple orthologs with better score
WBGene00005648	srp-7	SeRPin	A9Z1L1	Evidence at protein level	ENSG00000197632	SERPINB2	Plasminogen activator inhibitor 2 (PAI-2) (Monocyte Arg-serpin) (Placental plasminogen activator inhibitor) (Serpin B2) (Urokinase inhibitor)	P05120	Evidence at protein level	1	InParanoid	yes	multiple orthologs with better score
WBGene00005648	srp-7	SeRPin	A9Z1L1	Evidence at protein level	ENSG00000273259	None	Uncharacterized protein	G3V5I3	Predicted	1	Ensembl Compara 87-89	no	not in WormBase
WBGene00005648	srp-7	SeRPin	A9Z1L1	Evidence at protein level	ENSG00000258597	SERPINA2	Putative alpha-1-antitrypsin-related protein	A0A0U1RQB8	Evidence at protein level	1	Ensembl Compara 87-89	no	not in WormBase
WBGene00005648	srp-7	SeRPin	A9Z1L1	Evidence at protein level	ENSG00000114204	SERPINI2	Serpin I2 (Myoepithelium-derived serine protease inhibitor) (Pancpin) (Pancreas-specific protein TSA2004) (Peptidase inhibitor 14) (PI-14)	O75830	Evidence at protein level	2	Ensembl Compara 87-89|OrthoInspector	no	not in WormBase
WBGene00006620	svh-1	HGF/MSP/plasminogen-like protein	H1AGA0	Evidence at transcript level	ENSG00000122194	PLG	Plasminogen (EC 3.4.21.7) [Cleaved into: Plasmin heavy chain A; Activation peptide; Angiostatin; Plasmin heavy chain A, short form; Plasmin light chain B]	P00747	Evidence at protein level	1	Ensembl Compara 87-89	no	not in WormBase
WBGene00006620	svh-1	HGF/MSP/plasminogen-like protein	H1AGA0	Evidence at transcript level	ENSG00000173531	MST1	Hepatocyte growth factor-like protein (Macrophage stimulatory protein) (Macrophage-stimulating protein) (MSP) [Cleaved into: Hepatocyte growth factor-like protein alpha chain; Hepatocyte growth factor-like protein beta chain]	P26927	Evidence at protein level	1	Ensembl Compara 87-89	no	not in WormBase
WBGene00006620	svh-1	HGF/MSP/plasminogen-like protein	H1AGA0	Evidence at transcript level	ENSG00000198670	LPA	Apolipoprotein(a) (Apo(a)) (Lp(a)) (EC 3.4.21.-)	P08519	Evidence at protein level	1	Ensembl Compara 87-89	no	not in WormBase
WBGene00006620	svh-1	HGF/MSP/plasminogen-like protein	H1AGA0	Evidence at transcript level	ENSG00000184012	TMPRSS2	Transmembrane protease serine 2 (EC 3.4.21.-) (Serine protease 10) [Cleaved into: Transmembrane protease serine 2 non-catalytic chain; Transmembrane protease serine 2 catalytic chain]	O15393	Evidence at protein level	1	Homologene	no	not in WormBase
WBGene00006597	tor-1	Torsin	O45271	Inferred from homology	ENSG00000186283	TOR3A	Torsin-3A (ATP-dependent interferon-responsive protein) (Torsin family 3 member A)	Q9H497	Evidence at protein level	2	Ensembl Compara 87-89|OrthoInspector	yes	multiple orthologs with better score
WBGene00006597	tor-1	Torsin	O45271	Inferred from homology	ENSG00000198113	TOR4A	Torsin-4A (Torsin family 4 member A)	Q9NXH8	Evidence at protein level	1	Ensembl Compara 87-89	yes	multiple orthologs with better score
WBGene00006598	tor-2	Torsin	Q9XXG5	Inferred from homology	ENSG00000186283	TOR3A	Torsin-3A (ATP-dependent interferon-responsive protein) (Torsin family 3 member A)	Q9H497	Evidence at protein level	2	Ensembl Compara 87-89|OrthoInspector	yes	multiple orthologs with better score
WBGene00006598	tor-2	Torsin	Q9XXG5	Inferred from homology	ENSG00000198113	TOR4A	Torsin-4A (Torsin family 4 member A)	Q9NXH8	Evidence at protein level	1	Ensembl Compara 87-89	yes	multiple orthologs with better score
WBGene00006831	unc-104	Kinesin-like protein unc-104 (Uncoordinated protein 104)	P23678	Evidence at protein level	ENSG00000129250	KIF1C	Kinesin-like protein KIF1C	O43896	Evidence at protein level	2	Ensembl Compara 87-89|OrthoMCL	yes	multiple orthologs with better score
WBGene00006831	unc-104	Kinesin-like protein unc-104 (Uncoordinated protein 104)	P23678	Evidence at protein level	ENSG00000137177	KIF13A	Kinesin-like protein KIF13A (Kinesin-like protein RBKIN)	Q9H1H9	Evidence at protein level	1	OrthoMCL	no	not in WormBase
WBGene00006831	unc-104	Kinesin-like protein unc-104 (Uncoordinated protein 104)	P23678	Evidence at protein level	ENSG00000197892	KIF13B	Kinesin-like protein KIF13B (Kinesin-like protein GAKIN)	Q9NQT8	Evidence at protein level	1	OrthoMCL	no	not in WormBase
WBGene00006831	unc-104	Kinesin-like protein unc-104 (Uncoordinated protein 104)	P23678	Evidence at protein level	ENSG00000223519	None	Kinesin-like protein KIF28P	B7ZC32	Inferred from homology	1	OrthoMCL	no	not in WormBase

## Sheet: Table 2E
Human PPIN for the "APP and Tau network from the Amyloid Interactome" dataset from the Amyloid Interactome
Interactor A	InteractionType	Interactor B
P58753	psi-mi:"MI:0914"(association)	P21359
Q9P0N5	psi-mi:"MI:0914"(association)	O00213
Q9P0N5	psi-mi:"MI:0914"(association)	P05067
O00213	psi-mi:"MI:0915"(physical association)	P05067
O00213	psi-mi:"MI:0407"(direct interaction)	P00533
P05067	psi-mi:"MI:0403"(colocalization)	P78352
P05067	psi-mi:"MI:0914"(association)	Q13813
P05067	psi-mi:"MI:0915"(physical association)	Q13625
P05067	psi-mi:"MI:0914"(association)	P14136
P05067	psi-mi:"MI:0914"(association)	P07437
P05067	psi-mi:"MI:0914"(association)	P11142
P05067	psi-mi:"MI:0914"(association)	P60709
P05067	psi-mi:"MI:0914"(association)	P07900
P05067	psi-mi:"MI:0914"(association)	P35579
P05067	psi-mi:"MI:0915"(physical association)	Q16543
P05067	psi-mi:"MI:0914"(association)	P63104
P05067	psi-mi:"MI:0915"(physical association)	P62993
P05067	psi-mi:"MI:0915"(physical association)	P61812
P05067	psi-mi:"MI:0915"(physical association)	Q99683
P05067	psi-mi:"MI:0915"(physical association)	P27797
P05067	psi-mi:"MI:0915"(physical association)	P42574
P05067	psi-mi:"MI:0914"(association)	Q9P2D7
P05067	psi-mi:"MI:0403"(colocalization)	P36544
P05067	psi-mi:"MI:0915"(physical association)	O95704
P05067	psi-mi:"MI:0194"(cleavage reaction)	P56817
P05067	psi-mi:"MI:0915"(physical association)	Q92870
P05067	psi-mi:"MI:0914"(association)	P18669
P05067	psi-mi:"MI:0194"(cleavage reaction)	P78536
P05067	psi-mi:"MI:0914"(association)	P02686
P05067	psi-mi:"MI:0570"(protein cleavage)	Q92876
P05067	psi-mi:"MI:0914"(association)	P61764
P05067	psi-mi:"MI:0407"(direct interaction)	P04040
P05067	psi-mi:"MI:0914"(association)	P09936
P05067	psi-mi:"MI:0915"(physical association)	Q9Y2H9
P05067	psi-mi:"MI:0915"(physical association)	P49810
P05067	psi-mi:"MI:0915"(physical association)	P13984
P05067	psi-mi:"MI:0915"(physical association)	Q92529
P05067	psi-mi:"MI:0914"(association)	P02511
P05067	psi-mi:"MI:0915"(physical association)	Q9UQF2
P05067	psi-mi:"MI:0217"(phosphorylation reaction)	P49840
P05067	psi-mi:"MI:0914"(association)	P46459
P05067	psi-mi:"MI:0915"(physical association)	P58753
P05067	psi-mi:"MI:0915"(physical association)	Q16594
P05067	psi-mi:"MI:0914"(association)	Q05193
P05067	psi-mi:"MI:0915"(physical association)	P21359
P05067	psi-mi:"MI:0915"(physical association)	P61457
P05067	psi-mi:"MI:0914"(association)	P62937
P00533	psi-mi:"MI:0915"(physical association)	P01100
P00533	psi-mi:"MI:0914"(association)	P11142
P00533	psi-mi:"MI:0407"(direct interaction)	O95704
P00533	psi-mi:"MI:0915"(physical association)	Q9Y2H9
P00533	psi-mi:"MI:0915"(physical association)	P01137
P00533	psi-mi:"MI:0914"(association)	P07437
P00533	psi-mi:"MI:0915"(physical association)	P05067
P00533	psi-mi:"MI:0915"(physical association)	P63104
P78352	psi-mi:"MI:0407"(direct interaction)	Q00987
P78352	psi-mi:"MI:0915"(physical association)	P62993
Q13813	psi-mi:"MI:0915"(physical association)	P63104
P14136	psi-mi:"MI:0915"(physical association)	P07196
P14136	psi-mi:"MI:0915"(physical association)	Q16543
P07437	psi-mi:"MI:0915"(physical association)	P05412
P11142	psi-mi:"MI:0915"(physical association)	P61457
P11142	psi-mi:"MI:0915"(physical association)	Q00987
P11142	psi-mi:"MI:0915"(physical association)	P63104
P60709	psi-mi:"MI:0915"(physical association)	P07437
P60709	psi-mi:"MI:0915"(physical association)	P11142
P60709	psi-mi:"MI:0915"(physical association)	P07900
P60709	psi-mi:"MI:0915"(physical association)	Q16543
P07900	psi-mi:"MI:0915"(physical association)	Q16543
P07900	psi-mi:"MI:0914"(association)	P07437
P07900	psi-mi:"MI:0914"(association)	P11142
P07900	psi-mi:"MI:0915"(physical association)	P00533
P07900	psi-mi:"MI:0915"(physical association)	P05412
P35579	psi-mi:"MI:0914"(association)	O75955
P35579	psi-mi:"MI:0914"(association)	P62937
P35579	psi-mi:"MI:0914"(association)	Q13813
P35579	psi-mi:"MI:0914"(association)	P60709
Q16543	psi-mi:"MI:0915"(physical association)	P00533
Q16543	psi-mi:"MI:0915"(physical association)	Q96QH2
Q16543	psi-mi:"MI:0915"(physical association)	Q9H0A6
P63104	psi-mi:"MI:0914"(association)	P60709
P63104	psi-mi:"MI:0914"(association)	P35579
P63104	psi-mi:"MI:0914"(association)	P29353
P63104	psi-mi:"MI:0915"(physical association)	P62937
P63104	psi-mi:"MI:0915"(physical association)	Q13625
P63104	psi-mi:"MI:0915"(physical association)	P07437
P63104	psi-mi:"MI:0915"(physical association)	P07900
P62993	psi-mi:"MI:0914"(association)	P14136
P62993	psi-mi:"MI:0914"(association)	P35579
P62993	psi-mi:"MI:0914"(association)	P00533
P62993	psi-mi:"MI:0914"(association)	P62937
P62993	psi-mi:"MI:0914"(association)	Q13813
P62993	psi-mi:"MI:0914"(association)	P07437
P62993	psi-mi:"MI:0914"(association)	P11142
P62993	psi-mi:"MI:0914"(association)	P63104
Q99683	psi-mi:"MI:0914"(association)	P63104
P27797	psi-mi:"MI:0915"(physical association)	P30101
P27797	psi-mi:"MI:0915"(physical association)	P63104
Q92870	psi-mi:"MI:0915"(physical association)	P00533
P18669	psi-mi:"MI:0915"(physical association)	P63104
P78536	psi-mi:"MI:0408"(disulfide bond)	P30101
P09936	psi-mi:"MI:0915"(physical association)	P00533
Q9Y2H9	psi-mi:"MI:0915"(physical association)	Q9Y6Q5
Q9Y2H9	psi-mi:"MI:0914"(association)	P63104
P49810	psi-mi:"MI:0915"(physical association)	Q9H0A6
P49810	psi-mi:"MI:0915"(physical association)	Q9Y2H9
P49810	psi-mi:"MI:0915"(physical association)	Q8TAG9
P49810	psi-mi:"MI:0915"(physical association)	P49768
Q92529	psi-mi:"MI:0407"(direct interaction)	P00533
Q9UQF2	psi-mi:"MI:0407"(direct interaction)	P00533
P49840	psi-mi:"MI:0217"(phosphorylation reaction)	P10636
Q05193	psi-mi:"MI:0915"(physical association)	P62993
O75955	psi-mi:"MI:0915"(physical association)	P56817
O75955	psi-mi:"MI:0915"(physical association)	P05067
P08138	psi-mi:"MI:0407"(direct interaction)	P05067
P29353	psi-mi:"MI:0914"(association)	P35579
P29353	psi-mi:"MI:0914"(association)	P00533
P29353	psi-mi:"MI:0914"(association)	P62993
P29353	psi-mi:"MI:0915"(physical association)	P05067
P01100	psi-mi:"MI:0915"(physical association)	P27448
P01100	psi-mi:"MI:0915"(physical association)	P05067
P01100	psi-mi:"MI:0915"(physical association)	P05412
P01137	psi-mi:"MI:0915"(physical association)	P05067
Q9NP59	psi-mi:"MI:0915"(physical association)	P05067
O43542	psi-mi:"MI:0914"(association)	Q8TAG9
O43542	psi-mi:"MI:0914"(association)	P05067
Q8TAG9	psi-mi:"MI:0915"(physical association)	Q9Y2H9
Q8TAG9	psi-mi:"MI:0915"(physical association)	P05067
P01023	psi-mi:"MI:0915"(physical association)	Q9H0A6
P01023	psi-mi:"MI:0915"(physical association)	Q9Y2H9
P01023	psi-mi:"MI:0915"(physical association)	P02649
P01023	psi-mi:"MI:0915"(physical association)	P05067
P01023	psi-mi:"MI:0403"(colocalization)	P60709
P01023	psi-mi:"MI:0915"(physical association)	P62993
Q9H0A6	psi-mi:"MI:0407"(direct interaction)	Q96QH2
Q9H0A6	psi-mi:"MI:0915"(physical association)	P02649
Q9H0A6	psi-mi:"MI:0915"(physical association)	P05067
P02649	psi-mi:"MI:0915"(physical association)	Q9Y2H9
P02649	psi-mi:"MI:0915"(physical association)	O14879
P02649	psi-mi:"MI:0915"(physical association)	P05067
P02649	psi-mi:"MI:0914"(association)	Q16543
Q96QH2	psi-mi:"MI:0915"(physical association)	Q9Y2H9
Q96QH2	psi-mi:"MI:0915"(physical association)	P01023
Q96QH2	psi-mi:"MI:0915"(physical association)	P49768
Q96QH2	psi-mi:"MI:0915"(physical association)	P05067
Q9Y6Q5	psi-mi:"MI:0915"(physical association)	P05067
O14879	psi-mi:"MI:0915"(physical association)	Q9Y2H9
O14879	psi-mi:"MI:0915"(physical association)	P01023
O14879	psi-mi:"MI:0914"(association)	P05067
O14879	psi-mi:"MI:0407"(direct interaction)	Q16543
P05412	psi-mi:"MI:0914"(association)	P18669
P05412	psi-mi:"MI:0914"(association)	Q99714
P05412	psi-mi:"MI:0914"(association)	P27797
P05412	psi-mi:"MI:0914"(association)	P62937
P05412	psi-mi:"MI:0914"(association)	P30101
P05412	psi-mi:"MI:0914"(association)	Q13813
P05412	psi-mi:"MI:0915"(physical association)	P11142
P05412	psi-mi:"MI:0915"(physical association)	P05067
P05412	psi-mi:"MI:0914"(association)	P60709
P05412	psi-mi:"MI:0914"(association)	P35579
P05412	psi-mi:"MI:0914"(association)	Q16543
P05412	psi-mi:"MI:0914"(association)	P63104
Q99714	psi-mi:"MI:0915"(physical association)	P05067
P30101	psi-mi:"MI:0915"(physical association)	Q13951
P30101	psi-mi:"MI:0915"(physical association)	P05067
Q13951	psi-mi:"MI:0915"(physical association)	P05067
Q13951	psi-mi:"MI:0915"(physical association)	P05412
Q00987	psi-mi:"MI:0915"(physical association)	P42574
Q00987	psi-mi:"MI:0915"(physical association)	P07437
Q00987	psi-mi:"MI:0915"(physical association)	P05067
Q00987	psi-mi:"MI:0915"(physical association)	P05412
O60293	psi-mi:"MI:0914"(association)	P05067
P00519	psi-mi:"MI:0914"(association)	P05067
P00519	psi-mi:"MI:0915"(physical association)	Q05193
P00519	psi-mi:"MI:0914"(association)	P63104
P00519	psi-mi:"MI:0915"(physical association)	P00533
P00519	psi-mi:"MI:0915"(physical association)	P62993
P49768	psi-mi:"MI:0915"(physical association)	P02649
P49768	psi-mi:"MI:0914"(association)	P05067
P49768	psi-mi:"MI:0914"(association)	Q16543
Q9NPJ6	psi-mi:"MI:0914"(association)	P05067
Q93074	psi-mi:"MI:0914"(association)	Q9NPJ6
Q93074	psi-mi:"MI:0407"(direct interaction)	P05067
P04156	psi-mi:"MI:0914"(association)	P05067
P04156	psi-mi:"MI:0915"(physical association)	P10636
P27448	psi-mi:"MI:0915"(physical association)	P63104
P07339	psi-mi:"MI:0194"(cleavage reaction)	P05067
P07196	psi-mi:"MI:0915"(physical association)	P05067
Q96L34	psi-mi:"MI:0407"(direct interaction)	P04156
Q96L34	psi-mi:"MI:0914"(association)	P07437
Q96L34	psi-mi:"MI:0914"(association)	P63104
Q96L34	psi-mi:"MI:0915"(physical association)	P10636
P37840	psi-mi:"MI:0915"(physical association)	P05067
P37840	psi-mi:"MI:0915"(physical association)	P00533
P09471	psi-mi:"MI:0915"(physical association)	P05067
P49757	psi-mi:"MI:0915"(physical association)	P05067
P49757	psi-mi:"MI:0407"(direct interaction)	P00533
O43399	psi-mi:"MI:0915"(physical association)	P05067
P02647	psi-mi:"MI:0915"(physical association)	P05067
O75509	psi-mi:"MI:0407"(direct interaction)	P05067
P55212	psi-mi:"MI:0915"(physical association)	P05067
P55212	psi-mi:"MI:0915"(physical association)	P42574
Q13526	psi-mi:"MI:0915"(physical association)	P55212
Q13526	psi-mi:"MI:0403"(colocalization)	P05067
Q96RG2	psi-mi:"MI:0217"(phosphorylation reaction)	P10636
Q02410	psi-mi:"MI:0407"(direct interaction)	P49768
Q02410	psi-mi:"MI:0915"(physical association)	P05067
P10636	psi-mi:"MI:0914"(association)	P63104
P10636	psi-mi:"MI:0915"(physical association)	P27448
P10636	psi-mi:"MI:0407"(direct interaction)	P05067
P10636	psi-mi:"MI:0915"(physical association)	P00533
P10636	psi-mi:"MI:0407"(direct interaction)	P37840

## Sheet: Table 2F
Network of C. elegans orthologs from IntAct
Interactor A	InteractionType	Interactor B
P34328	psi-mi:"MI:0915"(physical association)	G5EE36
P10984	psi-mi:"MI:0915"(physical association)	P10986
P29355	psi-mi:"MI:0915"(physical association)	P39055
Q18688	psi-mi:"MI:0915"(physical association)	O02108
G5EFA4	psi-mi:"MI:0915"(physical association)	G5EE65
G5EE65	psi-mi:"MI:0915"(physical association)	P34328

## Sheet: Table 2G
Network of C. elegans orthologs from STRING
Interactor A	Interactor B
hsp-1	let-23
hsp-1	ctl-1
hsp-1	ctl-2
hsp-1	ctl-3
hsp-1	gtf-2f2
hsp-1	hsp-16.1
let-23	spe-4
ctl-2	ctl-1
ctl-3	ctl-1
ctl-3	ctl-2
sec-15	unc-18
unc-18	nsf-1
daf-21	let-23
daf-21	ctl-1
daf-21	ctl-2
daf-21	ctl-3
daf-21	crt-1
daf-21	gsk-3
daf-21	cdc-37
daf-21	hsp-16.1
daf-21	pdi-3
daf-21	nsy-1
daf-21	hsp-1
cdc-37	let-23
pdi-3	crt-1
acr-16	acr-25
acr-16	acr-7
acr-7	acr-25
act-4	act-2
hsp-12.6	hsp-16.1
ubh-3	ubh-2
ptl-1	par-5
ptl-1	ftt-2
par-5	num-1
ftt-2	num-1
ftt-2	par-5
hop-1	spe-4
hop-1	let-23
hop-1	sel-12
hop-1	apl-1
sel-12	spe-4
sel-12	adm-4
sel-12	let-23
sel-12	gsk-3
sel-12	ptl-1
apl-1	adm-4
apl-1	feh-1
apl-1	ptl-1
apl-1	sel-12
sem-5	let-23
sem-5	spc-1
sem-5	shc-1
sem-5	hsp-1
shc-1	let-23
P55326	unc-101
P55326	apm-1
apm-1	unc-101
dyn-1	let-23
dyn-1	num-1
dyn-1	hsp-1
dyn-1	sem-5
ubh-1	ubh-2
ubh-1	ubh-3
dpy-22	mdt-4
taf-9	gtf-2f2
nmy-2	nmy-1
fos-1	let-23
hsp-12.2	hsp-12.1
lin-10	apl-1

## Sheet: Table 2H
Human orthologs network for the "APL-1 and PTL-1 network from STRING" dataset from STRING
Interactor A	Interactor B
9606.ENSP00000422007	9606.ENSP00000443495
9606.ENSP00000340820	9606.ENSP00000341289
9606.ENSP00000340820	9606.ENSP00000359719
9606.ENSP00000340820	9606.ENSP00000360608
9606.ENSP00000340820	9606.ENSP00000361930
9606.ENSP00000340820	9606.ENSP00000366488
9606.ENSP00000340820	9606.ENSP00000369703
9606.ENSP00000340820	9606.ENSP00000377036
9606.ENSP00000340820	9606.ENSP00000379287
9606.ENSP00000340820	9606.ENSP00000414982
9606.ENSP00000340820	9606.ENSP00000419782
9606.ENSP00000340820	9606.ENSP00000438388
9606.ENSP00000260408	9606.ENSP00000263574
9606.ENSP00000260408	9606.ENSP00000284981
9606.ENSP00000260408	9606.ENSP00000325527
9606.ENSP00000377941	9606.ENSP00000378669
9606.ENSP00000377941	9606.ENSP00000419782
9606.ENSP00000377941	9606.ENSP00000422007
9606.ENSP00000377941	9606.ENSP00000443495
9606.ENSP00000466134	9606.ENSP00000473631
9606.ENSP00000334314	9606.ENSP00000336799
9606.ENSP00000334314	9606.ENSP00000339001
9606.ENSP00000334314	9606.ENSP00000369703
9606.ENSP00000322323	9606.ENSP00000356671
9606.ENSP00000322323	9606.ENSP00000385923
9606.ENSP00000322323	9606.ENSP00000414856
9606.ENSP00000322323	9606.ENSP00000438248
9606.ENSP00000322323	9606.ENSP00000468308
9606.ENSP00000342858	9606.ENSP00000443495
9606.ENSP00000414982	9606.ENSP00000438388
9606.ENSP00000259818	9606.ENSP00000301071
9606.ENSP00000259818	9606.ENSP00000301072
9606.ENSP00000259818	9606.ENSP00000318197
9606.ENSP00000259818	9606.ENSP00000320295
9606.ENSP00000259818	9606.ENSP00000320663
9606.ENSP00000259818	9606.ENSP00000334314
9606.ENSP00000259818	9606.ENSP00000336799
9606.ENSP00000259818	9606.ENSP00000353508
9606.ENSP00000259818	9606.ENSP00000438388
9606.ENSP00000259818	9606.ENSP00000468312
9606.ENSP00000284719	9606.ENSP00000339001
9606.ENSP00000355747	9606.ENSP00000358105
9606.ENSP00000355747	9606.ENSP00000453293
9606.ENSP00000355747	9606.ENSP00000468411
9606.ENSP00000359719	9606.ENSP00000360608
9606.ENSP00000359719	9606.ENSP00000366488
9606.ENSP00000348602	9606.ENSP00000419782
9606.ENSP00000327801	9606.ENSP00000340820
9606.ENSP00000327801	9606.ENSP00000378669
9606.ENSP00000327801	9606.ENSP00000385385
9606.ENSP00000327801	9606.ENSP00000388325
9606.ENSP00000327801	9606.ENSP00000422007
9606.ENSP00000327801	9606.ENSP00000438248
9606.ENSP00000327801	9606.ENSP00000466134
9606.ENSP00000327801	9606.ENSP00000473631
9606.ENSP00000375810	9606.ENSP00000378254
9606.ENSP00000375810	9606.ENSP00000399403
9606.ENSP00000375810	9606.ENSP00000414982
9606.ENSP00000375810	9606.ENSP00000438388
9606.ENSP00000053867	9606.ENSP00000283752
9606.ENSP00000053867	9606.ENSP00000327801
9606.ENSP00000315136	9606.ENSP00000355747
9606.ENSP00000315136	9606.ENSP00000419782
9606.ENSP00000369703	9606.ENSP00000378669
9606.ENSP00000369703	9606.ENSP00000379287
9606.ENSP00000369703	9606.ENSP00000468312
9606.ENSP00000261776	9606.ENSP00000369703
9606.ENSP00000222390	9606.ENSP00000223095
9606.ENSP00000222390	9606.ENSP00000284981
9606.ENSP00000222390	9606.ENSP00000307046
9606.ENSP00000222390	9606.ENSP00000361850
9606.ENSP00000222390	9606.ENSP00000370542
9606.ENSP00000222390	9606.ENSP00000415786
9606.ENSP00000222390	9606.ENSP00000421801
9606.ENSP00000318697	9606.ENSP00000336799
9606.ENSP00000318697	9606.ENSP00000341289
9606.ENSP00000263934	9606.ENSP00000284981
9606.ENSP00000263934	9606.ENSP00000301071
9606.ENSP00000263934	9606.ENSP00000301072
9606.ENSP00000263934	9606.ENSP00000318197
9606.ENSP00000263934	9606.ENSP00000336799
9606.ENSP00000263934	9606.ENSP00000340820
9606.ENSP00000263934	9606.ENSP00000353508
9606.ENSP00000263934	9606.ENSP00000375810
9606.ENSP00000263934	9606.ENSP00000399403
9606.ENSP00000263934	9606.ENSP00000414982
9606.ENSP00000263934	9606.ENSP00000438388
9606.ENSP00000363988	9606.ENSP00000378669
9606.ENSP00000284981	9606.ENSP00000294785
9606.ENSP00000284981	9606.ENSP00000308541
9606.ENSP00000284981	9606.ENSP00000309968
9606.ENSP00000284981	9606.ENSP00000315136
9606.ENSP00000284981	9606.ENSP00000322323
9606.ENSP00000284981	9606.ENSP00000326366
9606.ENSP00000284981	9606.ENSP00000330572
9606.ENSP00000284981	9606.ENSP00000340820
9606.ENSP00000284981	9606.ENSP00000346378
9606.ENSP00000284981	9606.ENSP00000351990
9606.ENSP00000284981	9606.ENSP00000355747
9606.ENSP00000284981	9606.ENSP00000414982
9606.ENSP00000284981	9606.ENSP00000419782
9606.ENSP00000284981	9606.ENSP00000427211
9606.ENSP00000284981	9606.ENSP00000438388
9606.ENSP00000284981	9606.ENSP00000453293
9606.ENSP00000284981	9606.ENSP00000477213
9606.ENSP00000326366	9606.ENSP00000340820
9606.ENSP00000326366	9606.ENSP00000355747
9606.ENSP00000326366	9606.ENSP00000358105
9606.ENSP00000326366	9606.ENSP00000360608
9606.ENSP00000326366	9606.ENSP00000419782
9606.ENSP00000326366	9606.ENSP00000468411
9606.ENSP00000263574	9606.ENSP00000265381
9606.ENSP00000263574	9606.ENSP00000284981
9606.ENSP00000263574	9606.ENSP00000294785
9606.ENSP00000263574	9606.ENSP00000309968
9606.ENSP00000263574	9606.ENSP00000315136
9606.ENSP00000263574	9606.ENSP00000326366
9606.ENSP00000263574	9606.ENSP00000346378
9606.ENSP00000263574	9606.ENSP00000351990
9606.ENSP00000263574	9606.ENSP00000355747
9606.ENSP00000263574	9606.ENSP00000414982
9606.ENSP00000263574	9606.ENSP00000427211
9606.ENSP00000263574	9606.ENSP00000453293
9606.ENSP00000263574	9606.ENSP00000477213
9606.ENSP00000336799	9606.ENSP00000339001
9606.ENSP00000336799	9606.ENSP00000340820
9606.ENSP00000336799	9606.ENSP00000341289
9606.ENSP00000336799	9606.ENSP00000353375
9606.ENSP00000336799	9606.ENSP00000361930
9606.ENSP00000336799	9606.ENSP00000369703
9606.ENSP00000336799	9606.ENSP00000379287
9606.ENSP00000336799	9606.ENSP00000438388
9606.ENSP00000326699	9606.ENSP00000327801
9606.ENSP00000326699	9606.ENSP00000438248
9606.ENSP00000326699	9606.ENSP00000473631
9606.ENSP00000259708	9606.ENSP00000263934
9606.ENSP00000259708	9606.ENSP00000320663
9606.ENSP00000259708	9606.ENSP00000375810
9606.ENSP00000259708	9606.ENSP00000399403
9606.ENSP00000259708	9606.ENSP00000414982
9606.ENSP00000259708	9606.ENSP00000438388
9606.ENSP00000419782	9606.ENSP00000453293
9606.ENSP00000283752	9606.ENSP00000343445
9606.ENSP00000399403	9606.ENSP00000414982
9606.ENSP00000399403	9606.ENSP00000438388
9606.ENSP00000314420	9606.ENSP00000359719
9606.ENSP00000314420	9606.ENSP00000482093
9606.ENSP00000333203	9606.ENSP00000361850
9606.ENSP00000333203	9606.ENSP00000421801
9606.ENSP00000330572	9606.ENSP00000360608
9606.ENSP00000330572	9606.ENSP00000414982
9606.ENSP00000301072	9606.ENSP00000318697
9606.ENSP00000301072	9606.ENSP00000320295
9606.ENSP00000301072	9606.ENSP00000336799
9606.ENSP00000301072	9606.ENSP00000339001
9606.ENSP00000301072	9606.ENSP00000340820
9606.ENSP00000301072	9606.ENSP00000341289
9606.ENSP00000301072	9606.ENSP00000353375
9606.ENSP00000301072	9606.ENSP00000361930
9606.ENSP00000301072	9606.ENSP00000369703
9606.ENSP00000301072	9606.ENSP00000379287
9606.ENSP00000301072	9606.ENSP00000438388
9606.ENSP00000361930	9606.ENSP00000369703
9606.ENSP00000361930	9606.ENSP00000378669
9606.ENSP00000361930	9606.ENSP00000379287
9606.ENSP00000318197	9606.ENSP00000318697
9606.ENSP00000318197	9606.ENSP00000320295
9606.ENSP00000318197	9606.ENSP00000339001
9606.ENSP00000318197	9606.ENSP00000340820
9606.ENSP00000318197	9606.ENSP00000341289
9606.ENSP00000318197	9606.ENSP00000353375
9606.ENSP00000318197	9606.ENSP00000369703
9606.ENSP00000318197	9606.ENSP00000438388
9606.ENSP00000248668	9606.ENSP00000360608
9606.ENSP00000341289	9606.ENSP00000353375
9606.ENSP00000341289	9606.ENSP00000361930
9606.ENSP00000341289	9606.ENSP00000369703
9606.ENSP00000341289	9606.ENSP00000473631
9606.ENSP00000252699	9606.ENSP00000279227
9606.ENSP00000252699	9606.ENSP00000327801
9606.ENSP00000252699	9606.ENSP00000377941
9606.ENSP00000252699	9606.ENSP00000378669
9606.ENSP00000252699	9606.ENSP00000422007
9606.ENSP00000252699	9606.ENSP00000443495
9606.ENSP00000054950	9606.ENSP00000247461
9606.ENSP00000054950	9606.ENSP00000299767
9606.ENSP00000054950	9606.ENSP00000326699
9606.ENSP00000054950	9606.ENSP00000327801
9606.ENSP00000054950	9606.ENSP00000336799
9606.ENSP00000295777	9606.ENSP00000361850
9606.ENSP00000248437	9606.ENSP00000259818
9606.ENSP00000248437	9606.ENSP00000263934
9606.ENSP00000248437	9606.ENSP00000264071
9606.ENSP00000248437	9606.ENSP00000301071
9606.ENSP00000248437	9606.ENSP00000301072
9606.ENSP00000248437	9606.ENSP00000318697
9606.ENSP00000248437	9606.ENSP00000320295
9606.ENSP00000248437	9606.ENSP00000339001
9606.ENSP00000248437	9606.ENSP00000340820
9606.ENSP00000248437	9606.ENSP00000341289
9606.ENSP00000248437	9606.ENSP00000353508
9606.ENSP00000248437	9606.ENSP00000369703
9606.ENSP00000248437	9606.ENSP00000438388
9606.ENSP00000262848	9606.ENSP00000340820
9606.ENSP00000356671	9606.ENSP00000361850
9606.ENSP00000356671	9606.ENSP00000421801
9606.ENSP00000294785	9606.ENSP00000326366
9606.ENSP00000294785	9606.ENSP00000355747
9606.ENSP00000294785	9606.ENSP00000358105
9606.ENSP00000294785	9606.ENSP00000468411
9606.ENSP00000217289	9606.ENSP00000279227
9606.ENSP00000217289	9606.ENSP00000342858
9606.ENSP00000378669	9606.ENSP00000379287
9606.ENSP00000378669	9606.ENSP00000443495
9606.ENSP00000264071	9606.ENSP00000301071
9606.ENSP00000264071	9606.ENSP00000301072
9606.ENSP00000264071	9606.ENSP00000318197
9606.ENSP00000264071	9606.ENSP00000336799
9606.ENSP00000264071	9606.ENSP00000339001
9606.ENSP00000264071	9606.ENSP00000340820
9606.ENSP00000264071	9606.ENSP00000353508
9606.ENSP00000264071	9606.ENSP00000438388
9606.ENSP00000231061	9606.ENSP00000307046
9606.ENSP00000277903	9606.ENSP00000356671
9606.ENSP00000378254	9606.ENSP00000399403
9606.ENSP00000378254	9606.ENSP00000468312
9606.ENSP00000436455	9606.ENSP00000438248
9606.ENSP00000222399	9606.ENSP00000265171
9606.ENSP00000222399	9606.ENSP00000327801
9606.ENSP00000222399	9606.ENSP00000385385
9606.ENSP00000325312	9606.ENSP00000353508
9606.ENSP00000261879	9606.ENSP00000294785
9606.ENSP00000261879	9606.ENSP00000326366
9606.ENSP00000261879	9606.ENSP00000355747
9606.ENSP00000261879	9606.ENSP00000468411
9606.ENSP00000267012	9606.ENSP00000316779
9606.ENSP00000267012	9606.ENSP00000348602
9606.ENSP00000361850	9606.ENSP00000372221
9606.ENSP00000361850	9606.ENSP00000381072
9606.ENSP00000361850	9606.ENSP00000415786
9606.ENSP00000361850	9606.ENSP00000481699
9606.ENSP00000361850	9606.ENSP00000484343
9606.ENSP00000370724	9606.ENSP00000429150
9606.ENSP00000265381	9606.ENSP00000284981
9606.ENSP00000265381	9606.ENSP00000326366
9606.ENSP00000265381	9606.ENSP00000355747
9606.ENSP00000265381	9606.ENSP00000419782
9606.ENSP00000253496	9606.ENSP00000284981
9606.ENSP00000253496	9606.ENSP00000356671
9606.ENSP00000226253	9606.ENSP00000252699
9606.ENSP00000226253	9606.ENSP00000284719
9606.ENSP00000226253	9606.ENSP00000378669
9606.ENSP00000247461	9606.ENSP00000299767
9606.ENSP00000247461	9606.ENSP00000327801
9606.ENSP00000247461	9606.ENSP00000345719
9606.ENSP00000247461	9606.ENSP00000360608
9606.ENSP00000247461	9606.ENSP00000385385
9606.ENSP00000247461	9606.ENSP00000466134
9606.ENSP00000247461	9606.ENSP00000473631
9606.ENSP00000256460	9606.ENSP00000360608
9606.ENSP00000339001	9606.ENSP00000340820
9606.ENSP00000339001	9606.ENSP00000341289
9606.ENSP00000339001	9606.ENSP00000353375
9606.ENSP00000339001	9606.ENSP00000353508
9606.ENSP00000339001	9606.ENSP00000361930
9606.ENSP00000339001	9606.ENSP00000369703
9606.ENSP00000339001	9606.ENSP00000379287
9606.ENSP00000339001	9606.ENSP00000473631
9606.ENSP00000254657	9606.ENSP00000314420
9606.ENSP00000254657	9606.ENSP00000482093
9606.ENSP00000353508	9606.ENSP00000360608
9606.ENSP00000353508	9606.ENSP00000377941
9606.ENSP00000353508	9606.ENSP00000438388
9606.ENSP00000002165	9606.ENSP00000363603
9606.ENSP00000344468	9606.ENSP00000361818
9606.ENSP00000344468	9606.ENSP00000370542
9606.ENSP00000358105	9606.ENSP00000468411
9606.ENSP00000308541	9606.ENSP00000333203
9606.ENSP00000308541	9606.ENSP00000356671
9606.ENSP00000308541	9606.ENSP00000361850
9606.ENSP00000308541	9606.ENSP00000381072
9606.ENSP00000308541	9606.ENSP00000415786
9606.ENSP00000308541	9606.ENSP00000421801
9606.ENSP00000308541	9606.ENSP00000484343
9606.ENSP00000325527	9606.ENSP00000424571
9606.ENSP00000307046	9606.ENSP00000344468
9606.ENSP00000307046	9606.ENSP00000356671
9606.ENSP00000307046	9606.ENSP00000361818
9606.ENSP00000307046	9606.ENSP00000370542
9606.ENSP00000241014	9606.ENSP00000247461
9606.ENSP00000241014	9606.ENSP00000259708
9606.ENSP00000241014	9606.ENSP00000263574
9606.ENSP00000241014	9606.ENSP00000284981
9606.ENSP00000241014	9606.ENSP00000330572
9606.ENSP00000241014	9606.ENSP00000360608
9606.ENSP00000241014	9606.ENSP00000375810
9606.ENSP00000241014	9606.ENSP00000399403
9606.ENSP00000241014	9606.ENSP00000414982
9606.ENSP00000241014	9606.ENSP00000438388
9606.ENSP00000427211	9606.ENSP00000477213
9606.ENSP00000385385	9606.ENSP00000388325
9606.ENSP00000385385	9606.ENSP00000473631
9606.ENSP00000320663	9606.ENSP00000334314
9606.ENSP00000320663	9606.ENSP00000339001
9606.ENSP00000320663	9606.ENSP00000369703
9606.ENSP00000320663	9606.ENSP00000414982
9606.ENSP00000221891	9606.ENSP00000241014
9606.ENSP00000221891	9606.ENSP00000260408
9606.ENSP00000221891	9606.ENSP00000263574
9606.ENSP00000221891	9606.ENSP00000265381
9606.ENSP00000221891	9606.ENSP00000284981
9606.ENSP00000221891	9606.ENSP00000294785
9606.ENSP00000221891	9606.ENSP00000309968
9606.ENSP00000221891	9606.ENSP00000315136
9606.ENSP00000221891	9606.ENSP00000326366
9606.ENSP00000221891	9606.ENSP00000330572
9606.ENSP00000221891	9606.ENSP00000346378
9606.ENSP00000221891	9606.ENSP00000355747
9606.ENSP00000221891	9606.ENSP00000427211
9606.ENSP00000221891	9606.ENSP00000438388
9606.ENSP00000221891	9606.ENSP00000453293
9606.ENSP00000221891	9606.ENSP00000477213
9606.ENSP00000279227	9606.ENSP00000342858
9606.ENSP00000279227	9606.ENSP00000377941
9606.ENSP00000279227	9606.ENSP00000443495
9606.ENSP00000299767	9606.ENSP00000326699
9606.ENSP00000299767	9606.ENSP00000327801
9606.ENSP00000299767	9606.ENSP00000385385
9606.ENSP00000299767	9606.ENSP00000438248
9606.ENSP00000299767	9606.ENSP00000466134
9606.ENSP00000299767	9606.ENSP00000473631
9606.ENSP00000320295	9606.ENSP00000334314
9606.ENSP00000320295	9606.ENSP00000336799
9606.ENSP00000320295	9606.ENSP00000340820
9606.ENSP00000320295	9606.ENSP00000353375
9606.ENSP00000320295	9606.ENSP00000353508
9606.ENSP00000320295	9606.ENSP00000468312
9606.ENSP00000360608	9606.ENSP00000366488
9606.ENSP00000360608	9606.ENSP00000405950
9606.ENSP00000360608	9606.ENSP00000443495
9606.ENSP00000360608	9606.ENSP00000478874
9606.ENSP00000316779	9606.ENSP00000340820
9606.ENSP00000316779	9606.ENSP00000348602
9606.ENSP00000309591	9606.ENSP00000326366
9606.ENSP00000309591	9606.ENSP00000340820
9606.ENSP00000309591	9606.ENSP00000353508
9606.ENSP00000309591	9606.ENSP00000359719
9606.ENSP00000309591	9606.ENSP00000360608
9606.ENSP00000309591	9606.ENSP00000366488
9606.ENSP00000309591	9606.ENSP00000379287
9606.ENSP00000353375	9606.ENSP00000369703
9606.ENSP00000301071	9606.ENSP00000301072
9606.ENSP00000301071	9606.ENSP00000318697
9606.ENSP00000301071	9606.ENSP00000320295
9606.ENSP00000301071	9606.ENSP00000334314
9606.ENSP00000301071	9606.ENSP00000336799
9606.ENSP00000301071	9606.ENSP00000339001
9606.ENSP00000301071	9606.ENSP00000340820
9606.ENSP00000301071	9606.ENSP00000341289
9606.ENSP00000301071	9606.ENSP00000353508
9606.ENSP00000301071	9606.ENSP00000369703
9606.ENSP00000301071	9606.ENSP00000377941
9606.ENSP00000301071	9606.ENSP00000379287
9606.ENSP00000301071	9606.ENSP00000438388
9606.ENSP00000223095	9606.ENSP00000252699
9606.ENSP00000223095	9606.ENSP00000277903
9606.ENSP00000223095	9606.ENSP00000308541
9606.ENSP00000223095	9606.ENSP00000361850
9606.ENSP00000284885	9606.ENSP00000415786
9606.ENSP00000220809	9606.ENSP00000223095
9606.ENSP00000220809	9606.ENSP00000231061
9606.ENSP00000220809	9606.ENSP00000284981
9606.ENSP00000220809	9606.ENSP00000295777
9606.ENSP00000220809	9606.ENSP00000308541
9606.ENSP00000220809	9606.ENSP00000333203
9606.ENSP00000220809	9606.ENSP00000356671
9606.ENSP00000220809	9606.ENSP00000360608
9606.ENSP00000220809	9606.ENSP00000361850
9606.ENSP00000220809	9606.ENSP00000415786
9606.ENSP00000220809	9606.ENSP00000481699
9606.ENSP00000220809	9606.ENSP00000484343
9606.ENSP00000259339	9606.ENSP00000345719

## Sheet: Table 2I
C. elegans PPIN for the "APL-1 and PTL-1 network from STRING" dataset from STRING
Interactor A	Interactor B
6239.VF36H2L.1	6239.ZC434.6b
6239.C26E6.8	6239.C42D8.8a
6239.C18C4.10b.1	6239.F56D12.4a
6239.C18C4.10b.1	6239.C52E12.2b
6239.C18C4.10b.1	6239.C42D8.8a
6239.F07F6.6.1	6239.W04D2.1a
6239.F07F6.6.1	6239.K07A9.2
6239.T28D6.9	6239.ZC434.6b
6239.T28D6.9	6239.VF36H2L.1
6239.C18E3.8	6239.ZC434.6b
6239.C18E3.8	6239.VF36H2L.1
6239.C18E3.8	6239.T28D6.9
6239.C18E3.8	6239.C42D8.8a
6239.F56D12.4a	6239.M7.2b
6239.C52E12.2b	6239.M7.2b
6239.C52E12.2b	6239.F42G9.9b.1
6239.C44B11.3	6239.ZK154.3
6239.C44B11.3	6239.F42G9.9b.1
6239.C44B11.3	6239.C52E12.2b
6239.ZK1307.8.3	6239.ZK632.6
6239.C05D11.7b.1	6239.C07A12.4a.1
6239.C05D11.7b.1	6239.Y49E10.4
6239.F01F1.12a.1	6239.W08E3.3a
6239.F01F1.12a.1	6239.W04D2.1a
6239.Y54E10BL.4	6239.ZK632.6
6239.Y54E10BL.4	6239.ZK1307.8.3
6239.C05E4.1.2	6239.W04D2.1a
6239.C05E4.1.2	6239.F20D6.4d
6239.C05E4.1.2	6239.F14B4.1
6239.C05E4.1.2	6239.C07G1.1
6239.F20D6.4d	6239.W04D2.1a
6239.C03G6.19	6239.W04D2.1a
6239.C03G6.19	6239.F14B4.1
6239.C03G6.19	6239.C07G1.1
6239.C03G6.19	6239.C05E4.3
6239.C03G6.19	6239.C05E4.1.2
6239.F57C7.3a	6239.H03A11.1
6239.Y49E10.4	6239.ZK1307.8.3
6239.Y49E10.4	6239.Y54E10BL.4
6239.C05E4.3	6239.W04D2.1a
6239.C05E4.3	6239.F20D6.4d
6239.C05E4.3	6239.F14B4.1
6239.C05E4.3	6239.C07G1.1
6239.W03G11.3	6239.Y49E10.4
6239.C55B6.2	6239.ZK632.6
6239.C55B6.2	6239.ZK1307.8.3
6239.C55B6.2	6239.Y49E10.4
6239.C55B6.2	6239.T05E11.3a.1
6239.M03F4.7a	6239.Y49E10.4
6239.M03F4.7a	6239.T05E11.3a.1
6239.W03F8.5	6239.Y49E10.4
6239.B0403.4	6239.ZK1307.8.3
6239.B0403.4	6239.Y54E10BL.4
6239.B0403.4	6239.W03G11.3
6239.B0403.4	6239.W03F8.5
6239.B0403.4	6239.T05E11.3a.1
6239.B0403.4	6239.M03F4.7a
6239.B0403.4	6239.K08E5.3a
6239.B0403.4	6239.K07D8.1
6239.B0403.4	6239.C55B6.2
6239.B0403.4	6239.C42D8.8a
6239.B0403.4	6239.C07A12.4a.1
6239.B0403.4	6239.C05D11.7b.1
6239.H03A11.1	6239.M03F4.7a
6239.H03A11.1	6239.K08E5.3a
6239.H03A11.1	6239.K07D8.1
6239.C47E8.7.1	6239.W04D2.1a
6239.F14B4.1	6239.W04D2.1a
6239.F14B4.1	6239.T04H1.2.1
6239.F14B4.1	6239.F20D6.4d
6239.F44A6.1b	6239.M03F4.7a
6239.F44A6.1b	6239.H03A11.1
6239.T05D4.1.1	6239.W08E3.3a
6239.T05D4.1.1	6239.W04D2.1a
6239.T05E11.3a.1	6239.ZK632.6
6239.T05E11.3a.1	6239.ZK1307.8.3
6239.T05E11.3a.1	6239.Y54E10BL.4
6239.T05E11.3a.1	6239.Y49E10.4
6239.C07A12.4a.1	6239.ZK632.6
6239.C07A12.4a.1	6239.ZK1307.8.3
6239.C07A12.4a.1	6239.Y54E10BL.4
6239.C07A12.4a.1	6239.Y49E10.4
6239.C07A12.4a.1	6239.W03G11.3
6239.C07A12.4a.1	6239.W03F8.5
6239.C07A12.4a.1	6239.T05E11.3a.1
6239.C07A12.4a.1	6239.M03F4.7a
6239.C07A12.4a.1	6239.K08E5.3a
6239.C07A12.4a.1	6239.K07D8.1
6239.C07A12.4a.1	6239.C55B6.2
6239.C07A12.4a.1	6239.C42D8.8a
6239.C07G1.1	6239.Y37A1B.13
6239.C07G1.1	6239.Y37A1B.12
6239.C07G1.1	6239.F20D6.4d
6239.C07G1.1	6239.F14B4.1
6239.C07G1.1	6239.C44B12.2a
6239.C07G1.1	6239.C42D8.8a
6239.C07G1.1	6239.C18E9.11b
6239.K08E5.3a	6239.Y49E10.4
6239.K08E5.3a	6239.M03F4.7a
6239.C44B12.2a	6239.H03A11.1
6239.C44B12.2a	6239.F57C7.3a
6239.K07D8.1	6239.Y49E10.4
6239.K07D8.1	6239.M03F4.7a
6239.C09H6.2a	6239.T27E9.3
6239.C09H6.2a	6239.C42D8.8a
6239.DY3.7	6239.K08E5.3a
6239.DY3.7	6239.K07D8.1
6239.F35H12.3	6239.ZK909.2c
6239.F35H12.3	6239.ZC434.6b
6239.F35H12.3	6239.VF36H2L.1
6239.F35H12.3	6239.T28D6.9
6239.F35H12.3	6239.F42G9.9b.1
6239.F42G9.9b.1	6239.ZK909.2c
6239.F42G9.9b.1	6239.ZK154.3
6239.F42G9.9b.1	6239.Y71H2AM.20a.1
6239.F42G9.9b.1	6239.Y116A8A.9b.2
6239.F42G9.9b.1	6239.T27E9.3
6239.F42G9.9b.1	6239.M117.2a.2
6239.F42G9.9b.1	6239.F58G6.1.1
6239.F42G9.9b.1	6239.F52D10.3a.1
6239.F42G9.9b.1	6239.F47F2.1b
6239.C42D8.8a	6239.Y49E10.4
6239.C42D8.8a	6239.T27E9.3
6239.C42D8.8a	6239.T05E11.3a.1
6239.C42D8.8a	6239.M7.2b
6239.C42D8.8a	6239.K08E5.3a
6239.C42D8.8a	6239.K07D8.1
6239.C42D8.8a	6239.H03A11.1
6239.C42D8.8a	6239.F56D12.4a
6239.C42D8.8a	6239.F42G9.9b.1
6239.C42D8.8a	6239.F35H12.3
6239.C42D8.8a	6239.F14B4.1
6239.C42D8.8a	6239.DY3.7
6239.C42D8.8a	6239.ZK154.7
6239.C42D8.8a	6239.ZC434.6b
6239.C42D8.8a	6239.Y54F10AM.2a

[truncated: 3 more sheets: Table 2J, Table 2K, Table 2L]
