# Supplementary material for: Exploring the conservation of Alzheimer-related pathways between H. sapiens and C. elegans: a network alignment approach
Source: Sci Rep. 2021 Feb 25;11:4572. doi: 10.1038/s41598-021-83892-9 (PMC7907373; doi:10.1038/s41598-021-83892-9)
Supplement: Supplementary file 6 — Supplementary Table 3 [file 41598_2021_83892_MOESM6_ESM.xlsx]

## Sheet: Contents
Results from network alignment for all GNA algorithms
Contents of Supplementary file 3
	APP and Tau network from the Amyloid Interactome
Table 3A	MAGNA++ node alignment without biological information
Table 3B	NETAL node alignment without biological information
Table 3C	CytoGEDEVO node alignment without biological information
Table 3D	MAGNA++ node alignment with biological information - value 1 for ortholog pair, value 0 otherwise
Table 3E	MAGNA++ node alignment with biological information - sequence identity
Table 3F	MAGNA++ node alignment with biological information - sequence similarity (alpha=0.4)
Table 3G	MAGNA++ node alignment with biological information - sequence similarity (alpha=0.6)
Table 3H	CytoGEDEVO node alignment with biological information - value 1 for ortholog pair, value 0 otherwise
Table 3I	CytoGEDEVO node alignment with biological information - sequence identity
Table 3J	CytoGEDEVO node alignment with biological information - sequence similarity
	APL-1 and PTL-1 network from STRING
Table 3K	MAGNA++ node alignment with biological information - sequence similarity (alpha=0.4)
	Top 100 interaction partners for APP and Tau & APL-1 and PTL-1 from STRING
Table 3L	MAGNA++ node alignment with biological information - sequence similarity (alpha=0.4)

## Sheet: Table 3A
APP and Tau network from the Amyloid Interactome
MAGNA++ node alignment without biological information
Human protein	C. elegans protein
EGFR	hsp-1
YWHAZ	let-23
NUMB	ctl-1
UCHL1	ctl-2
APBB2	ctl-3
APBB1	gtf-2f2
SNCA	hsp-16.11
NGFR	sec-15
TIRAP	unc-18
APP	daf-21
DNAH1	crt-1
HSD17B10	gsk-3
TP53BP2	cdc-37
CRYAB	pdi-3
GNAO1	nsy-1
HSP90AA1	spe-4
XRCC3	acr-16
PSEN2	acr-25
EXOC6	acr-7
PDIA3	act-4
ADAM17	act-2
TAUF	hsp-12.6
NF1	nsf-1
PIN1	ubh-3
CASP6	ubh-2
SPTAN1	ptl-1
IFIT3	par-5
A2M	ftt-2
ACTB	hop-1
JUN	sel-12
MYH9	apl-1
MAPT	sem-5
PASK	spc-1
MARK4	shc-1
MED4	P55326
MED12	unc-101
TAF9	apm-1
ABL1	dyn-1
APOE	num-1
CASP3	ubh-1
NEFL	dpy-22
GFAP	mdt-4
TMEM216	taf-9
PPIA	adm-4
SHC1	feh-1
APBA1	nmy-2
PSEN1	nmy-1
MAP3K5	fos-1
MDM2	hsp-12.2
DLG4	hsp-12.1
FLOT1	lin-10

## Sheet: Table 3B
APP and Tau network from the Amyloid Interactome
NETAL node alignment without biological information
Human protein	C. elegans protein
HSPA8	hsp-1
EGFR	let-23
MDM2	ctl-1
JUN	ctl-2
CAT	ctl-3
GTF2F2	gtf-2f2
PCBD1	hsp-16.11
EXOC6	sec-15
STXBP1	unc-18
HSP90AA1	daf-21
CALR	crt-1
GSK3A	gsk-3
CDC37	cdc-37
PDIA3	pdi-3
MAP3K5	nsy-1
PSEN1	spe-4
CHRNA7	acr-16
APBB1	acr-25
TMEM216	acr-7
ACTB	act-4
A2M	act-2
CRYAB	hsp-12.6
NSF	nsf-1
UCHL1	ubh-3
CASP6	ubh-2
MAPT	ptl-1
YWHAZ	par-5
MARK4	ftt-2
PSEN2	hop-1
MAST1	sel-12
APP	apl-1
GRB2	sem-5
SPTAN1	spc-1
SHC1	shc-1
TPD52L2	P55326
SLC40A1	unc-101
AP1M2	apm-1
DNM1	dyn-1
NUMB	num-1
PIN1	ubh-1
MED12	dpy-22
MED4	mdt-4
TAF9	taf-9
ADAM17	adm-4
APBB2	feh-1
MYH9	nmy-2
FLOT1	nmy-1
FOS	fos-1
TIRAP	hsp-12.2
NF1	hsp-12.1
APBA1	lin-10

## Sheet: Table 3C
APP and Tau network from the Amyloid Interactome
CytoGEDEVO node alignment without biological information
Human protein	C. elegans protein
CRYAB	mdt-4
PASK	act-2
CALR	ctl-1
DNM1	ftt-2
MAP3K5	nsy-1
TIRAP	nmy-1
PDIA3	ctl-3
TAUF	acr-7
AP1M2	fos-1
APBB2	feh-1
FOS	gtf-2f2
NF1	nmy-2
UCHL1	lin-10
APBB1	hop-1
CBFB	ctl-2
A2M	P55326
TUBB	hsp-16.11
NUMB	adm-4
PIN1	crt-1
BACE1	hsp-12.2
PSEN2	sem-5
TP53BP2	cdc-37
MED12	sec-15
MED4	unc-18
JUN	hsp-1
EXOC6	shc-1
YWHAZ	daf-21
APOE	unc-101
EGFR	apl-1
GRB2	num-1
IFIT3	apm-1
SNCA	acr-25
PPIA	dyn-1
TMEM216	spe-4
FLOT1	hsp-12.1
CASP6	pdi-3
HSP90AA1	ptl-1
MDM2	hsp-12.6
PGAM1	gsk-3
MAST1	let-23
ABL1	par-5
PSEN1	spc-1
NEFL	ubh-1
MARK3	taf-9
MAPT	act-4
CDC37	sel-12
GFAP	ubh-2
MARK4	acr-16
TAF9	nsf-1
DLG4	ubh-3
APP	dpy-22

## Sheet: Table 3D
APP and Tau network from the Amyloid Interactome
MAGNA++ node alignment with biological information - value 1 for ortholog pair, value 0 otherwise
Human protein	C. elegans protein
HSPA8	hsp-1
EGFR	let-23
MDM2	ctl-1
JUN	ctl-2
CAT	ctl-3
GTF2F2	gtf-2f2
PCBD1	hsp-16.11
EXOC6	sec-15
STXBP1	unc-18
HSP90AA1	daf-21
CALR	crt-1
GSK3A	gsk-3
CDC37	cdc-37
PDIA3	pdi-3
MAP3K5	nsy-1
PSEN1	spe-4
CHRNA7	acr-16
APBB1	acr-25
TMEM216	acr-7
ACTB	act-4
A2M	act-2
CRYAB	hsp-12.6
NSF	nsf-1
UCHL1	ubh-3
CASP6	ubh-2
MAPT	ptl-1
YWHAZ	par-5
MARK4	ftt-2
PSEN2	hop-1
MAST1	sel-12
APP	apl-1
GRB2	sem-5
SPTAN1	spc-1
SHC1	shc-1
TPD52L2	P55326
SLC40A1	unc-101
AP1M2	apm-1
DNM1	dyn-1
NUMB	num-1
PIN1	ubh-1
MED12	dpy-22
MED4	mdt-4
TAF9	taf-9
ADAM17	adm-4
APBB2	feh-1
MYH9	nmy-2
FLOT1	nmy-1
FOS	fos-1
TIRAP	hsp-12.2
NF1	hsp-12.1
APBA1	lin-10

## Sheet: Table 3E
APP and Tau network from the Amyloid Interactome
MAGNA++ node alignment with biological information - sequence identity
Human protein	C. elegans protein
HSPA8	hsp-1
EGFR	let-23
TUBB	ctl-1
CAT	ctl-2
MDM2	ctl-3
GTF2F2	gtf-2f2
PCBD1	hsp-16.11
EXOC6	sec-15
STXBP1	unc-18
HSP90AA1	daf-21
CALR	crt-1
GSK3A	gsk-3
CDC37	cdc-37
PDIA3	pdi-3
MAP3K5	nsy-1
TGFB1	spe-4
CHRNA7	acr-16
APBB1	acr-25
TMEM216	acr-7
BACE1A	act-4
ACTB	act-2
CRYAB	hsp-12.6
NSF	nsf-1
PIN1	ubh-3
CASP3	ubh-2
MAST1	ptl-1
PGAM1	par-5
YWHAZ	ftt-2
PSEN1	hop-1
PSEN2	sel-12
APOE	apl-1
GRB2	sem-5
SPTAN1	spc-1
SHC1	shc-1
TPD52L2	P55326
CTSD	unc-101
AP1M2	apm-1
DNM1	dyn-1
ABL1	num-1
CASP6	ubh-1
MED12	dpy-22
MED4	mdt-4
TAF9	taf-9
RNF32	adm-4
IFIT3	feh-1
FLOT1	nmy-2
MYH9	nmy-1
FOS	fos-1
NF1	hsp-12.2
TIRAP	hsp-12.1
APBA1	lin-10

## Sheet: Table 3F
APP and Tau network from the Amyloid Interactome
MAGNA++ node alignment with biological information - sequence similarity (alpha=0.4)
Human protein	C. elegans protein
HSPA8	hsp-1
EGFR	let-23
MDM2	ctl-1
CAT	ctl-2
TUBB	ctl-3
GTF2F2	gtf-2f2
PCBD1	hsp-16.11
EXOC6	sec-15
STXBP1	unc-18
HSP90AA1	daf-21
CALR	crt-1
GSK3A	gsk-3
CDC37	cdc-37
PDIA3	pdi-3
MAP3K5	nsy-1
APBB3	spe-4
CHRNA7	acr-16
TGFB2	acr-25
CTSD	acr-7
BACE1A	act-4
ACTB	act-2
CRYAB	hsp-12.6
NSF	nsf-1
PIN1	ubh-3
UCHL1	ubh-2
PRAM1	ptl-1
PGAM1	par-5
YWHAZ	ftt-2
PSEN2	hop-1
PSEN1	sel-12
RNF32	apl-1
GRB2	sem-5
SPTAN1	spc-1
SHC1	shc-1
TPD52L2	P55326
AP1M2	unc-101
GNAO1	apm-1
DNM1	dyn-1
ABL1	num-1
CASP6	ubh-1
MED12	dpy-22
MED4	mdt-4
TAF9	taf-9
APOE	adm-4
APBB2	feh-1
FLOT1	nmy-2
MYH9	nmy-1
FOS	fos-1
NF1	hsp-12.2
TIRAP	hsp-12.1
APBA1	lin-10

## Sheet: Table 3G
APP and Tau network from the Amyloid Interactome
MAGNA++ node alignment with biological information - sequence similarity (alpha=0.6)
Human protein	C. elegans protein
HSPA8	hsp-1
EGFR	let-23
DLG4	ctl-1
CAT	ctl-2
MDM2	ctl-3
GTF2F2	gtf-2f2
PCBD1	hsp-16.11
EXOC6	sec-15
XRCC3	unc-18
APP	daf-21
CALR	crt-1
GSK3A	gsk-3
TGFB1	cdc-37
PDIA3	pdi-3
MAP3K5	nsy-1
PRAM1	spe-4
CHRNA7	acr-16
TGFB2	acr-25
CTSD	acr-7
BACE1A	act-4
ACTB	act-2
CRYAB	hsp-12.6
NSF	nsf-1
PIN1	ubh-3
CASP3	ubh-2
RNF32	ptl-1
TAUF	par-5
MARK4	ftt-2
PSEN1	hop-1
CDC37	sel-12
APOE	apl-1
GRB2	sem-5
SPTAN1	spc-1
SHC1	shc-1
TPD52L2	P55326
AP1M2	unc-101
GNAO1	apm-1
ABL1	dyn-1
MARK3	num-1
CASP6	ubh-1
MED12	dpy-22
MED4	mdt-4
TAF9	taf-9
IFIT3	adm-4
STXBP1	feh-1
FLOT1	nmy-2
BACE1	nmy-1
NUMB	fos-1
NF1	hsp-12.2
TIRAP	hsp-12.1
PASK	lin-10

## Sheet: Table 3H
APP and Tau network from the Amyloid Interactome
CytoGEDEVO node alignment with biological information - value 1 for ortholog pair, value 0 otherwise
Human protein	C. elegans protein
MED4	mdt-4
APBB2	feh-1
MED12	dpy-22
MAPT	ptl-1
APBA1	lin-10
SHC1	shc-1
AP1M2	unc-101
HSP90AA1	daf-21
EGFR	let-23
CALR	crt-1
GRB2	sem-5
HSPA8	hsp-1
PSEN1	spe-4
FOS	fos-1
DNM1	dyn-1
SPTAN1	spc-1
PSEN2	hop-1
CDC37	cdc-37
PDIA3	pdi-3
MYH9	nmy-1
ADAM17	adm-4
YWHAZ	ftt-2
NUMB	num-1
CRYAB	hsp-16.11
ACTB	act-2
MAP3K5	nsy-1
NSF	nsf-1
CAT	ctl-1
TAF9	taf-9
GTF2F2	gtf-2f2
TPD52L2	P55326
APP	apl-1
STXBP1	unc-18
EXOC6	sec-15
GSK3A	gsk-3
UCHL1	ubh-1
CHRNA7	acr-25
TIRAP	acr-7
TMEM216	hsp-12.1
NF1	acr-16
APBB1	hsp-12.2
PASK	par-5
SNCA	ubh-2
MDM2	ctl-2
A2M	act-4
TAUF	ubh-3
FLOT1	nmy-2
APOE	sel-12
TUBB	ctl-3
MAST1	apm-1
TP53BP2	hsp-12.6

## Sheet: Table 3I
APP and Tau network from the Amyloid Interactome
CytoGEDEVO node alignment with biological information - sequence identity
Human protein	C. elegans protein
APBB1	lin-10
CALR	crt-1
DNM1	dyn-1
HSPA8	hsp-1
AP1M2	unc-101
CTSD	nsy-1
YWHAZ	ftt-2
CAT	ctl-1
ACTB	act-2
PDIA3	pdi-3
MED4	mdt-4
APBB2	feh-1
SPTAN1	spc-1
CRYAB	hsp-16.11
TAUF	ubh-1
GRB2	sem-5
DLG4	shc-1
TGFB2	cdc-37
GSK3A	gsk-3
MED12	dpy-22
MYH9	nmy-1
HSP90AA1	ptl-1
NUMB	adm-4
PIN1	hsp-12.2
BACE1A	ctl-3
PSEN1	hop-1
PCBD1	gtf-2f2
TIRAP	acr-25
EXOC6	sec-15
XRCC3	unc-18
SNCA	ubh-2
NSF	nsf-1
NF1	acr-16
MDM2	let-23
CDC37	sel-12
NGFR	ctl-2
APOE	spe-4
CASP6	hsp-12.1
EGFR	apl-1
TP53BP2	par-5
FLOT1	nmy-2
CASP3	fos-1
A2M	P55326
TUBB	act-4
ABL1	num-1
MAST1	apm-1
TAF9	taf-9
APP	daf-21
MARK4	ubh-3
HSD17B10	hsp-12.6
MAP3K5	acr-7

[truncated: 3 more sheets: Table 3J, Table 3K, Table 3L]
