# Supplementary material for: Exploring the conservation of Alzheimer-related pathways between H. sapiens and C. elegans: a network alignment approach
Source: Sci Rep. 2021 Feb 25;11:4572. doi: 10.1038/s41598-021-83892-9 (PMC7907373; doi:10.1038/s41598-021-83892-9)
Supplement: Supplementary file 7 — Supplementary Table 4 [file 41598_2021_83892_MOESM7_ESM.xlsx]

## Sheet: Contents
Functional annotation
Contents of Supplementary file 4
Table 4A	Functional annotation and association with AD for aligned protein pairs from the "Top 100 interaction partners for APP and Tau & APL-1 and PTL-1 from STRING" dataset
Table 4B	Annotation of the conserved interactions in the Common network
Table 4C	Annotation of interactions in the APP processing pathway and the Phosphorylation pathway

## Sheet: Table 4A
Functional annotation and association with AD for aligned protein pairs from the "Top 100 interaction partners for APP and Tau & APL-1 and PTL-1 from STRING" dataset
C. elegans			Human
Gene Name	WormBase anottation	Functional annotation	Gene Name	Functional annotation based on UniProtKB	Association with AD
adm-4	Is an ortholog of human ADAM17 (ADAM metallopeptidase domain 17). Is predicted to have metal ion binding activity and metallopeptidase activity. Is involved in Notch signaling pathway and cell fate specification. Is expressed in the spermatheca and the tail.	Two α-secretase proteins are present in C. elegans, SUP-17 and ADM-4. They work redundantly in the cleavage of the C. elegans Notch homologs. However, no experiments thus far have tested whether SUP-17 or ADM-4 cleaves APL-1. (PMID: 25250042)	TGFB2	Transforming growth factor beta-2 proprotein: Precursor of the Latency-associated peptide (LAP) and Transforming growth factor beta-2 (TGF-beta-2) chains, which constitute the regulatory and active subunit of TGF-beta-2, respectively. Multifunctional protein that regulates various processes such as angiogenesis and heart development.	TGFβ2 is increased in the temporal cortex of AD and DLB, and its correlations with neuropathological and clinical markers of disease severity as well as with soluble Aβ42 load suggest a potential pathogenic role in mediating the neurotoxicity of non-fibrillar Aβ. Our study also indicates the potential utility of targeting TGFβ2 in pharmacotherapeutic approaches to AD and DLB. (PMID: 27911312 ) | …
ajm-1	Is an ortholog of human AJM1 (apical junction component 1 homolog). Is predicted to have cytoskeletal protein binding activity. Is involved in cell-cell junction organization and embryo development. Localizes to several cellular components, including the apical junction complex; apicolateral plasma membrane; and plasma membrane bounded cell projection part. Is expressed widely.	loss of AJM-1 lead to the formation of bubble-like separations between junctions. These results suggest that the DLG-1/AJM-1 complex is a key stabilizer of this junctional domain at its cytoplasmic interface. (PMID: 19273138)	APBB1	Transcription coregulator that can have both coactivator and corepressor functions. Adapter protein that forms a transcriptionally active complex with the gamma-secretase-derived amyloid precursor protein (APP) intracellular domain.	Therefore, the apparent discrepancy between our results and the previous ones could be explained by a moderating effect of the APBB1 deletion on the disease outcome. The subjects at risk for AD will develop the disease at a younger age if they have the APBB1 deletion. (PMID: 12727304)
aldo-1	Is an ortholog of human ALDOA (aldolase, fructose-bisphosphate A) and ALDOC (aldolase, fructose-bisphosphate C). Exhibits fructose-bisphosphate aldolase activity and identical protein binding activity.	-	CX3CL1	Receptor for the CX3C chemokine fractalkine (CX3CL1); binds to CX3CL1 and mediates both its adhesive and migratory functions	Surprisingly, we found that CX3CR1-deficient mice had lower brain levels of Aβ40 and Aβ42 and reduced amyloid deposits. Modulation of microglia activity and proliferation by CX3CR1 signaling may represent a therapeutic strategy for AD. (PMID: 21159979)
aldo-2	Is an ortholog of human ALDOA (aldolase, fructose-bisphosphate A) and ALDOC (aldolase, fructose-bisphosphate C). Is predicted to have fructose-bisphosphate aldolase activity. Is expressed widely. | Goterm: fructose-bisphosphate aldolase activity	-	ADORA1	Receptor for adenosine. The activity of this receptor is mediated by G proteins which inhibit adenylyl cyclase.	A1 adenosine receptors accumulate in neurodegenerative structures in Alzheimer disease and mediate both amyloid precursor protein processing and tau phosphorylation and translocation. (PMID: 14655750)
amph-1	Is an ortholog of human BIN1 (bridging integrator 1). Is predicted to have phospholipid binding activity. Is involved in lipid tube assembly involved in organelle fission; nucleus localization; and nucleus organization. Localizes to the nuclear envelope; perinuclear region of cytoplasm; and recycling endosome. Is expressed in several tissues, including the alimentary system; the coelomocyte; the …	Our results indicate that AMPH-1 and RME-1 cooperatively regulate endocytic recycling, probably through functions required for the production of cargo carriers that exit the recycling endosome for the cell surface. (PMID: 19915558)	MARK2	Serine/threonine-protein kinase. Regulates axogenesis by phosphorylating KIF13B, promoting interaction between KIF13B and 14-3-3 and inhibiting microtubule-dependent accumulation of KIF13B. Also required for neurite outgrowth and establishment of neuronal polarity.	The tau-induced synaptic decay can be relieved by the activation of the kinase MARK2 (microtubule-associated protein/microtubule affinity regulating kinase 2)/Par-1 (protease-activated receptor 1), which can remove tau from the microtubule tracks and reverses the transport block. This leads to the rescue of dendritic spines, synapses, mitochondrial transport and ATP levels. (PMID: 17360912)
aph-1	Is an ortholog of human APH1A (aph-1 homolog A, gamma-secretase subunit). Is predicted to have endopeptidase activity. Is involved in several processes, including Notch signaling pathway; cell fate commitment involved in pattern specification; and embryo development.	PEN-2 and APH-1 have a role in the maturation process of PSEN1 and PSEN2. Besides APP, the γ-secretase complex is also involved in the proteolysis of Notch receptors, and the first identification of any PEN-2 or APH-1 (PMID: 25250042) | with PEN-2, APH-1 is required for Notch pathway signaling, gamma-secretase cleavage of beta-amyloid precursor protein, and presenilin protein accumulation (PMID: …	BACE1	β σεκρετάση	This local accumulation is likely attributable to the fact that BACE1 initiates the generation of Aβ at the synaptic terminals [37]. Elevated levels of BCE1 have been directly correlated with Aβ-induced pathology in AD brains [38–40]. Increased amyloidogenic processing at the expense of nonamyloidogenic processing promotes Aβ accumulation at synapses in AD. (PMID: 28855981)
atn-1	Is an ortholog of human ACTN1 (actinin alpha 1) and ACTN2 (actinin alpha 2). Is predicted to have actin binding activity. Localizes to the striated muscle dense body and striated muscle thin filament. Is expressed in the tail. | Goterm: actin binding, calcium ion binding	Our data demonstrate that α-actinin is required for proper dense body localization of ALP-1 and confirms that vinculin retains some capacity to accumulate at dense body puncta in the absence of α-actinin. (PMID: 29238627)	GRM8	G-protein coupled receptor for glutamate.	-
C05D11.7	Is predicted to have triglyceride lipase activity. Localizes to the lipid droplet.	Our results demonstrate that ATGL is required for extended lifespan downstream of both dietary restriction and reduced insulin/IGF signaling. (PMID: 31311719)	RELA	NF-kappa-B is a pleiotropic transcription factor present in almost all cell types and is the endpoint of a series of signal transduction events that are initiated by a vast array of stimuli related to many biological processes such as inflammation, immunity, differentiation, cell growth, tumorigenesis and apoptosis.	-
calu-1	Is an ortholog of human CALU (calumenin). Exhibits calcium ion binding activity. Is involved in cuticle development. Localizes to the endoplasmic reticulum. Is expressed in the tail.	Taken together, our data suggest that calumenin is important for calcium signaling pathways in C. elegans. (PMID: 19695248)	ALB	Serum albumin, the main protein of plasma, has a good binding capacity for water, Ca2+, Na+, K+, fatty acids, hormones, bilirubin and drugs	Our data provide new evidence to suggest that low serum albumin is independently associated with increased odds of cognitive impairment in the elderly population. (PMID: 20205675)
ced-6	Is an ortholog of human GULP1 (GULP PTB domain containing engulfment adaptor 1). Exhibits endocytic adaptor activity and scavenger receptor binding activity. Is involved in several processes, including apoptotic process involved in development; engulfment of apoptotic cell; and establishment of mitotic spindle orientation. Localizes to the cytoplasmic side of plasma membrane and phagocytic vesicl…	-	GGA1	Plays a role in protein sorting and trafficking between the trans-Golgi network (TGN) and endosomes.	GGA1 but not GGA2 or GGA3 can modulate SORL1 endocytic traffic and consequent APP traffic to the endocytic recycling compartment (PMID: 24410826)
cmk-1	Is an ortholog of human CAMK1 (calcium/calmodulin dependent protein kinase I) and CAMK1D (calcium/calmodulin dependent protein kinase ID). Exhibits calmodulin binding activity and calmodulin-dependent protein kinase activity. Is involved in several processes, including generation of neurons; protein autophosphorylation; and regulation of cellular biosynthetic process. Localizes to the cytoplasm a…	Plays a role in memory-based thermal response of an individual AFD neuron cell (PMID: 26725111)	MXRA8	Transmembrane protein which can modulate activity of various signaling pathways, probably via binding to integrin ITGAV:ITGB3	-
cnx-1	Is an ortholog of human CANX (calnexin). Exhibits calcium ion binding activity. Is involved in IRE1-mediated unfolded protein response and response to heat. Localizes to the perinuclear region of cytoplasm. Is expressed in the copulatory spicule; the excretory cell; the nervous system; and the spermatheca. | Goterm: calcium ion binding, carbohydrate binding, unfolded protein binding	Collectively, we reveal an evolutionarily conserved chaperone CNX-1/Calnexin controlling the biogenesis of ERG-type K+ channels. (PMID: 29941431)	GPC1	Cell surface proteoglycan that bears heparan sulfate.	We identified the membrane-bound HSPGs, glypican-1 (GPC1) and syndecan-3 (SDC3), in glial cells associated with Aβ deposits, proximal to sites of HS accumulation. In mouse primary glial cultures, we observed increased levels of GPC1 and SDC3 following Aβ stimulation. (PMID: 18422760)
daf-12	Is an ortholog of human NR1I2 (nuclear receptor subfamily 1 group I member 2) and VDR (vitamin D receptor). Exhibits nuclear receptor activity; sequence-specific DNA binding activity; and steroid hormone binding activity. Is involved in several processes, including chemotaxis to cAMP; positive regulation of dauer larval development; and response to biotin.	-	AGER	A receptor which mediates interactions of advanced glycosylation end products	The data speak for a weak, but significant effect of AGER on risk of AD. (PMID: 20567859)
dlg-1	Is an ortholog of human DLG1 (discs large MAGUK scaffold protein 1) and DLG2 (discs large MAGUK scaffold protein 2). Is predicted to have guanylate kinase activity and ionotropic glutamate receptor binding activity. Is involved in embryo development and zonula adherens assembly. Localizes to the adherens junction and apical junction complex. Is expressed in the epithelial cell and the intestine.	-	APLP2	May play a role in the regulation of hemostasis. The soluble form may have inhibitory properties towards coagulation factors. May interact with cellular G-protein signaling pathways. May bind to the DNA 5'-GTCACATG-3'(CDEI box). Inhibits trypsin, chymotrypsin, plasmin, factor XIA and plasma and glandular kallikrein. Modulates the Cu/Zn nitric oxide-catalyzed autodegradation of GPC1 heparan sulfat…	Our data support the notion that APP and APLP2 facilitate transmitter release, likely through the interaction with the neurotransmitter release machinery. Given the link of APP to Alzheimer's disease, alterations of this synaptic role of APP could contribute to dementia. (PMID: 26551565)
dnj-28	Is an ortholog of human DNAJC3 (DnaJ heat shock protein family (Hsp40) member C3). Is predicted to have chaperone binding activity; misfolded protein binding activity; and unfolded protein binding activity. Is involved in PERK-mediated unfolded protein response. Is expressed in the head and the tail.	-	APOA1	Participates in the reverse transport of cholesterol from tissues to the liver for excretion by promoting cholesterol efflux from tissues and by acting as a cofactor for the lecithin cholesterol acyltransferase (LCAT).	Higher CSF and lower plasma ApoA1 levels were associated with an increased risk of clinical progression in APOEɛ4 carriers with SCD; suggesting that ApoA1 may be involved in the earliest stages of AD. (PMID: 28035918)
dnj-7	Is an ortholog of human DNAJC3 (DnaJ heat shock protein family (Hsp40) member C3). Is predicted to have misfolded protein binding activity and protein kinase inhibitor activity. Is involved in PERK-mediated unfolded protein response. Is expressed in the head.	-	EGF	EGF stimulates the growth of various epidermal and epithelial tissues in vivo and in vitro and of some fibroblasts in cell culture.	Epidermal growth factor (EGF) prevented oligomeric Aβ42 (oAβ)-induced angiogenesis deficits and disruption of preformed tubes. EGF was also more protective than other AGFs, including VEGF. The role of EGF in AD is unclear as both higher and lower plasma EGF levels have been reported in AD patients [8, 17, 24, 30]. (PMID: 27788676)
elp-1	May modify the assembly dynamics of microtubules, such that microtubules are slightly longer, but more dynamic.	-	TGOLN2	UNKNOWN FUNCTION. May be involved in regulating membrane traffic to and from trans-Golgi network.	-
F14B4.1	Is an ortholog of human EGF (epidermal growth factor) and LRP5L (LDL receptor related protein 5 like). Is predicted to have Wnt-activated receptor activity and Wnt-protein binding activity. Human ortholog(s) of this gene are implicated in renal hypomagnesemia 4.|calcium ion binding	-	THBS1	Plays a role in ER stress response, via its interaction with the activating transcription factor 6 alpha (ATF6) which produces adaptive ER stress response factors	Together, these findings suggest that hUCB-MSCs can attenuate Aβ42-induced synaptic dysfunction by regulating TSP-1 release, thus providing a potential alternative therapeutic option for early-stage AD. ( PMID: 29321508)| In addition, treatment with Aβ induced synaptic pathology, such as decreased dendritic spine density and reduced synaptic activity. These effects were prevented by coincubation …
F47F2.1	Is an ortholog of human PRKX (protein kinase X-linked). Is predicted to have ATP binding activity and cAMP-dependent protein kinase activity. Localizes to the cytoplasm. | Goterm: ATP binding, cAMP-dependent protein kinase activity. | Keywords: Kinase, Serine/threonine-protein kinase, Transferase	-	MAPK13	Serine/threonine kinase which acts as an essential component of the MAP kinase signal transduction pathway. | Goterm: ATP binding, protein serine/threonine kinase activity	In LOAD, GSK-3beta plays in neurons a pivotal role in the regulation of tau phosphorylation (i.e., overactive GSK-3beta leads to hyper-phosphorylation of tau - alone [270] and together with CDK5 [200]): GSK-3alpha, GSK-3beta, and MAPK13 were found to be the most active tau kinases in phosphorylating tau at all epitopes tested (PMID: 30386171) | Our screen has identified three well characterized k…
feh-1	Is an ortholog of human APBB2 (amyloid beta precursor protein binding family B member 2). Exhibits amyloid-beta binding activity. Is involved in embryo development; feeding behavior; and nematode larval development. Colocalizes with the actin filament. Is expressed in tail neurons; the nerve ring; the pharynx; and ventral cord neurons. Human ortholog(s) of this gene are implicated in Alzheimer's …	We generated and isolated a deletion allele of feh-1, and the corresponding homozygous mutants arrest as late embryos or as L1 larvae, demonstrating for the first time an essential role for a Fe65-like gene in vivo. The pharynx of homozygous larvae does not contract and the worms cannot feed. (...) The non-redundant system of the nematode will prove useful for studying the basic biology of the Fe…	APBA1	Putative function in synaptic vesicle exocytosis by binding to Munc18-1, an essential component of the synaptic vesicle exocytotic machinery. May modulate processing of the amyloid-beta precursor protein (APP) and hence formation of APP-beta.	APBA1/MINT1 has been found to modulate both secretory and endocytic trafficking of APP and its metabolism. APBA1/MINT1 or APBA2/MINT2 may function as a linker to mediate co-endocytosis of LRP8/APOER2 and APP, thereby elevating Aβ production. (PMID: 24410826)
ftt-2	Is an ortholog of human YWHAB (tyrosine 3-monooxygenase/tryptophan 5-monooxygenase activation protein beta). Exhibits transcription factor binding activity. Is involved in cytoplasmic sequestering of protein; dauer larval development; and negative regulation of protein import into nucleus. Localizes to the cytoplasm and nucleus. Is expressed in several tissues, including MS; the ABa; the ABal; th…	The effects of both interventions are mediated through the inhibition of the steroidal-signaling pathway since knockdown of its key factors DAF-9 or DAF-12 reduced paralysis independent of the cholesterol concentration and without additive effects by vitellogenin-6 RNAi. Identical observations were made when the transcriptional co-activators of DAF-16, ftt-2 or par-5 were knocked down instead of …	S100B	Weakly binds calcium but binds zinc very tightly-distinct binding sites with different affinities exist for both ions on each monomer. Physiological concentrations of potassium ion antagonize the binding of both divalent cations, especially affecting high-affinity calcium-binding sites.	We report a novel role for the neuronal S100B protein as suppressor of Aβ42 aggregation and toxicity. Together, our findings suggest that molecular targeting of S100B could be translated into development of novel approaches to ameliorate AD neurodegeneration. (PMID: 29963623)
hbl-1	Is an ortholog of human ZNF142 (zinc finger protein 142); ZNF462 (zinc finger protein 462); and ZNF513 (zinc finger protein 513). Exhibits RNA polymerase II regulatory region sequence-specific DNA binding activity. Is involved in several processes, including embryo development; negative regulation of transcription by RNA polymerase II; and nematode larval development. Localizes to the nucleus. Is…	-	APBA2	Putative function in synaptic vesicle exocytosis by binding to STXBP1, an essential component of the synaptic vesicle exocytotic machinery. May modulate processing of the amyloid-beta precursor protein (APP) and hence formation of APP-beta.	Change in INSR, APBA2 and IDE gene expressions in brains of Alzheimer´s disease patients (PMID: 28164769)
hop-1	Ιs an ortholog of human PSEN2 (presenilin 2). Is predicted to have endopeptidase activity. Is involved in several processes, including embryo development; gonad development; and nematode larval development. Human ortholog(s) of this gene are implicated in Alzheimer's disease 4 and dilated cardiomyopathy 1V. ( hop-1 can functionally substitute for sel-12 by rescuing the egg-laying and vulval devel…	Knockdown of hop-1/PSEN in sel-12/PSEN mutants showed maternal effect lethality, germline defects, and missing anterior pharynx, defects associated with loss of glp-1/Notch function, suggesting that sel-12 and hop-1 function redundantly in the LIN-12 and GLP-1/Notch pathways. (PMID: 25250042) | These observations suggest that hop-1 is functionally redundant with sel-12 and underscore the intimate…	PSEN1	Catalytic subunit of the gamma-secretase complex, an endoprotease complex that catalyzes the intramembrane cleavage of integral membrane proteins such as Notch receptors and APP (amyloid-beta precursor protein)	The genes: APP (amyloid precursor protein), PSEN1 (Presenilin 1) and PSEN2 (Presenilin 2) are responsible for the presence of FAD. (PMID: 26971934) | We identified two novel mutations of PSEN1 (Y256N and H214R) in samples from these families, and a de novo mutation of PSEN1 (G206V) in a patient with very early-onset sporadic Alzheimer's disease. A combination of bioinformatics tools based on evol…
jip-1	Is an ortholog of human MAPK8IP1 (mitogen-activated protein kinase 8 interacting protein 1). Human ortholog(s) of this gene are implicated in type 2 diabetes mellitus. Is predicted to encode a protein with the following domains: SH3 domain; PTB/PI domain; PH-like domain superfamily; and SH3-like domain superfamily. | GOterm: regulation of JNK cascade	-	MAPK1	Serine/threonine kinase which acts as an essential component of the MAP kinase signal transduction pathway. Depending on the cellular context, the MAPK/ERK cascade mediates diverse biological functions such as cell growth, adhesion, survival and differentiation through the regulation of transcription, translation, cytoskeletal rearrangements. The MAPK/ERK cascade plays also a role in initiation a…	At the individual gene level this data-driven analysis further corroborated the association between neurodegeneration and MAPT expression, and additionally identified associations with known tau kinases (CDK5, MAPK1/ERK2) alongside components of their intracellular (Ras-ERK) activation pathways. (PMID: 30016411) | The highly vulnerable CA1 pyramidal neurons were characterized by age- and disease-…
jnk-1	Is an ortholog of human MAPK10 (mitogen-activated protein kinase 10). Exhibits JUN kinase activity and transcription factor binding activity. Is involved in several processes, including JUN phosphorylation; determination of adult lifespan; and hyperosmotic response. Localizes to several cellular components, including the axon; cytoplasm; and neuronal cell body. Is expressed in the nervous system.	These results show that JKK-1 is the upstream kinase of JNK-1 and phosphorylation of JNK-1 is required for lifespan extension. (PMID: 15767565)	F2	Thrombin, which cleaves bonds after Arg and Lys, converts fibrinogen to fibrin and activates factors V, VII, VIII, XIII, and, in complex with thrombomodulin, protein C. Functions in blood homeostasis, inflammation and wound healing. Inhibited by SERPINA5| Goterm: ion binding activity	in advanced AD (Braak stage V-VI), plasma proteins like prothrombin can be found within the microvessel wall and surrounding neuropil, and that leakage of the blood-brain barrier may be more common in patients with at least one APOE4 allele. (PMID: 16782234 )
kin-1	Is an ortholog of human PRKACA and PRKACB (protein kinase cAMP-activated catalytic subunit beta). Exhibits cAMP-dependent protein kinase activity. Is involved in positive regulation of oocyte maturation and protein phosphorylation. Is expressed in the excretory cell; the gonad; the head muscle; the intestine; and the nervous system.	The binding of cAMP to KIN-2 leads to its dissociation from the inactive holoenzyme and the release of active KIN-1. PKA/KIN-1 is involved in a variety of biological processes, including locomotion, exocytosis, rhythmic behavior, lipid distribution and reproduction in C. elegans. (PMID: 28958206)	GSK3B	Constitutively active protein kinase that acts as a negative regulator in the hormonal control of glucose homeostasis, Wnt signaling and regulation of transcription factors and microtubules, by phosphorylating and inactivating glycogen synthase (GYS1 or GYS2), EIF2B, CTNNB1/beta-catenin, APC, AXIN1, DPYSL2/CRMP2, JUN, NFATC1/NFATC, MAPT/TAU and MACF1.	To our knowledge, this is the first evidence that a gene known to be involved in tau phosphorylation, GSK3B, is associated with risk for primary neurodegenerative dementias. This supports previous work in animal models suggesting that such genes are therapeutic targets. (PMID: 18852354)| Taken together, our data indicate that GSK-3 is a player in Aβ pathology. Inhibition of GSK-3 restores lysosom…
kin-2	Is an ortholog of human PRKAR1A (protein kinase cAMP-dependent type I regulatory subunit alpha) and PRKAR1B (protein kinase cAMP-dependent type I regulatory subunit beta). Is predicted to have 3',5'-cyclic-GMP phosphodiesterase activity and cAMP-dependent protein kinase regulator activity. Is involved in several processes, including medium-term memory; negative regulation of oocyte maturation; an…	-	MAPK12	Serine/threonine kinase which acts as an essential component of the MAP kinase signal transduction pathway.	Depending on the subtype of p38 MAPK, inhibition may cause progression of AD. Ittner et al. recently showed that p38γ-mediated site-specific phosphorylation of tau inhibits amyloid-β toxicity in an animal model. (PMID: 28767069)
klc-1	Is an ortholog of human KLC2 (kinesin light chain 2); KLC3 (kinesin light chain 3); and KLC4 (kinesin light chain 4). Is predicted to have microtubule motor activity. Is involved in establishment of meiotic spindle localization and polar body extrusion after meiotic divisions. | Goterm: microtubule motor activity	Both UNC-116/kinesin-1 and UNC-104/KIF1A/kinesin-3 are involved in the anterograde transport of APL-1, but only UNC-116/kinesin-1 and dynein motors are responsible for the retrograde transport of APL-1 back to the cell body. mutations in unc-116/kinesin-1 and unc-104/KIF1A/kinesin-3 both caused decreased levels of APL-1 expression without affecting transcript levels, suggesting that without trans…	MAPK3	Serine/threonine kinase which acts as an essential component of the MAP kinase signal transduction pathway.	ERK1/2 is one of the kinases known to phosphorylate tau and has been shown to be associated with NFTs and senile plaques (74). Increased levels of activated ERK1/2 have been found in AD brains, and inhibition of the pathway can reduce β-amyloid neurotoxicity (91–93). (PMID: 28440493)
klc-2	Is an ortholog of human KLC2 (kinesin light chain 2). Exhibits kinesin binding activity. Is involved in several processes, including axon extension; establishment of meiotic spindle localization; and locomotion. Localizes to the cytoplasm; kinesin I complex; and nuclear envelope. Is expressed in the muscle cell; the nervous system; and the pharynx. | GOterm: kinesin binding, microtubule motor act…	In addition, retrograde transport of APL-1 depends on kinesin-1, UNC-16, and dynein. These results suggest that kinesin-1 mediates the anterograde transport of dynein using UNC-16 as a scaffold and that dynein in turn mediates the retrograde transport of cargo molecules in vivo. (PMID: 21307258)	FOXO3	Transcriptional activator that recognizes and binds to the DNA sequence 5'-[AG]TAAA[TC]A-3' and regulates different processes, such as apoptosis and autophagy. Triggers apoptosis in the absence of survival factors, including neuronal cell death upon oxidative stress.	Collectively, these results show that Cdk5-mediated phospho-regulation of Foxo3 can activate several genes that promote neuronal death and aberrant Aβ processing, thereby contributing to the progression of neurodegenerative pathologies. (PMID: 28157684)
lam-1	Is an ortholog of human LAMB1 (laminin subunit beta 1) and LAMB2 (laminin subunit beta 2). Is involved in pharynx development and positive regulation of locomotion. Localizes to the basement membrane. Is expressed in the intestine.	The results suggest a receptor-mediated process localizes each secreted laminin to exposed cell surfaces and that laminin is crucial for organizing extracellular matrix, receptor and intracellular proteins at those surfaces. (PMID: 12783803)	SORL1	Sorting receptor that directs several proteins to their correct location within the cell	Retains APP in the trans-Golgi network, hence preventing its transit through late endosomes where amyloid beta peptides Abeta40 and Abeta42 are generated (PMID: 16174740) | May also sort newly produced amyloid-beta peptides to lysosomes for catabolism (PMID: 24523320).
lin-10	Is an ortholog of human APBA1 (amyloid beta precursor protein binding family A member 1); APBA2 (amyloid beta precursor protein binding family A member 2); and APBA3. Exhibits Rab GTPase binding activity. Is involved in several processes, including neuron-neuron synaptic transmission; positive regulation of backward locomotion; and positive regulation of vulval development. Localizes to several c…	our results identify LIN-10 as a shared component of the basolateral and postsynaptic pathways. In addition, we showed that LIN-10 is required for the function of a set of central glutamatergic synapses in vivo. Given that the mammalian LIN-10 orthologs, the X11(APBA1) /Mint proteins, are abundantly expressed in the brain, we speculate that these proteins are also involved in localizing GluRs to …	APBB2	May modulate the internalization of amyloid-beta precursor protein. (UP) | GO terms: amyloid-beta binding activity	They found three interactions involving a GSK-3β SNP and SNPs within APP and APBB2, each accounting for over 1% of the variance in amyloid deposition. GSK3β may therefore modify risk for amyloid deposition and increase amyloid burden together with APP-related genes. (PMID: 26073027)|Our data raise the possibility that genetic variations in APBB2 may affect LOAD susceptibility (PMID: 15714520)
lin-42	Is an ortholog of human PER2 (period circadian regulator 2). Exhibits RNA polymerase II transcription factor binding activity. Is involved in negative regulation of dauer larval development; negative regulation of pri-miRNA transcription by RNA polymerase II; and regulation of development, heterochronic. Localizes to the cytoplasm and nucleus.	-	MAPK10	Serine/threonine-protein kinase involved in various processes such as neuronal proliferation, differentiation, migration and programmed cell death. Plays regulatory roles in the signaling pathways during neuronal apoptosis.	JNK3/MAPK10 is a group of serine–threonine protein kinases known to be involved in neuronal death. MAPK10 in the brain tissue and cerebrospinal fluids showed a significant increase in patients with Alzheimer disease and has been linked to cognitive decline. (PMID: 30258892)
map-2	Is an ortholog of human METAP2 (methionyl aminopeptidase 2). Exhibits exopeptidase activity. Is involved in gamete generation and proteolysis.	These observations suggest that MAP-2 is essential for germ cell development in C. elegans and that this ubiquitous enzyme may play important roles in a tissue specific manner. (PMID: 15474045)	GAPDH	Has both glyceraldehyde-3-phosphate dehydrogenase and nitrosylase activities, thereby playing a role in glycolysis and nuclear functions, respectively.	Neuroproteomics have revealed high affinity interactions between GAPDH and Alzheimer's disease-associated proteins, including the β-amyloid, β-amyloid precursor protein and tau. This neuronal protein interaction may lead to impairment of the GAPDH glycolytic function in Alzheimer's disease and may be a forerunner of its participation in apoptosis. (PMID: 25246025)
mec-12	Is an ortholog of human TUBA1A (tubulin alpha 1a); TUBA3D (tubulin alpha 3d); and TUBA4A (tubulin alpha 4a). Is predicted to have GTP binding activity. Is involved in several processes, including detection of mechanical stimulus involved in sensory perception of touch; mechanosensory behavior; and microtubule-based process. Localizes to the axon; microtubule; and neuronal cell body. Is expressed …	Inactivation of ptl-1 caused an incompletely penetrant embryonic lethality; escaping animals showed a reduced mechanosensory response and enhanced defects in animals also carrying mutations in mec-12 and mec-7, which encode alpha and beta tubulin subunits, respectively. (PMID: 20012092)	TUBA1B	Tubulin is the major constituent of microtubules. It binds two moles of GTP, one at an exchangeable site on the beta chain and one at a non-exchangeable site on the alpha chain. | Goterm: GTPase activity, GTP binding	Differences related to statistically significant (p ≤ 0.05) brain proteome changes in AD obtained by quantitative 2‐DE applications: Tubulin alpha 1 FC Increased MDAL (PMID: 20050976)
mec-7	Is an ortholog of human TUBB6 (tubulin beta 6 class V) and TUBB8 (tubulin beta 8 class VIII). Is predicted to have GTP binding activity. Is involved in several processes, including cytoplasmic microtubule organization; detection of mechanical stimulus involved in sensory perception of touch; and mechanosensory behavior. Localizes to the neuron projection and neuronal cell body. Is expressed in se…	We conclude that the spectrin and microtubule cytoskeletons work in combination to protect axons and dendrites from mechanical stress and propose that defects in β-spectrin and tau may sensitize neurons to damage. (PMID: 28098556)	CASP6	Involved in the activation cascade of caspases responsible for apoptosis execution. Cleaves poly(ADP-ribose) polymerase in vitro, as well as lamins. Overexpression promotes programmed cell death.	Caspase-6 immunoreactivity was observed in neuritic plaques or cotton wool plaques in some cases, neuropil threads and neurofibrillary tangles. These results indicate that Caspase-6 is activated in familial forms of AD, as previously observed in sporadic forms. (PMID: 19915487)
mua-3	Is an ortholog of human FBN1 (fibrillin 1); FBN2 (fibrillin 2); and FBN3 (fibrillin 3). Is predicted to have collagen binding activity and intermediate filament binding activity. Is involved in cell-matrix adhesion. Localizes to the hemidesmosome and intermediate filament. Is expressed in the epithelial system; the muscle cell; the rectum; and the sensillum. | GOterm: calcium ion binding	-	HSPG2	Integral component of basement membranes. Component of the glomerular basement membrane (GBM), responsible for the fixed negative electrostatic membrane charge, and which provides a barrier which is both size- and charge-selective. It serves as an attachment substrate for cells. Plays essential roles in vascularization. Critical for normal heart development and for regulating the vascular respons…	Perlecan binds to the beta-amyloid proteins (A beta) of Alzheimer's disease, accelerates A beta fibril formation, and maintains A beta fibril stability. (PMID: 9375678)
mup-4	Is an ortholog of human MATN4 (matrilin 4). Is predicted to have calcium ion binding activity. Localizes to the hemidesmosome and hemidesmosome associated protein complex. Is expressed in the body wall musculature; the hypodermis; the pharynx; and touch receptor neurons.	We recovered and characterized 21 mutants that displayed displacement or detachment of the ventral nerve cord from the body wall (Ven: ventral cord abnormal). Six mutations defined three novel genetic loci: ven-1, ven-2, and ven-3. Fifteen mutations proved to be alleles of previously identified muscle attachment/positioning genes, mup-4, mua-1, mua-5, and mua-6. All the mutants also displayed mus…	CST3	As an inhibitor of cysteine proteinases, this protein is thought to serve an important physiological role as a local regulator of this enzyme activity.	These data suggest that the reduced levels of CysC manifested in AD contribute to increased neuronal vulnerability and impaired neuronal ability to prevent neurodegeneration. (PMID: 22783166)
mys-1	Is an ortholog of human KAT5 (lysine acetyltransferase 5). Is predicted to have H4 histone acetyltransferase activity and histone binding activity. Is involved in several processes, including cell fate specification; negative regulation of cell fate specification; and negative regulation of transcription, DNA-templated.	-	ITM2B	Plays a regulatory role in the processing of the amyloid-beta A4 precursor protein (APP) and acts as an inhibitor of the amyloid-beta peptide aggregation and fibrils deposition. Plays a role in the induction of neurite outgrowth. Functions as a protease inhibitor by blocking access of secretases to APP cleavage sites.	Unexpectedly, we also find that expression of wild-type human BRI2 reduces cerebral Aβ deposition in an AD mouse model. Additional data indicate that the 23 aa peptide, Bri23, released from BRI2 by normal processing, is present in human CSF, inhibits Aβ aggregation in vitro and mediates its anti-amyloidogenic effect in vivo. These studies demonstrate that BRI2 is a novel mediator of Aβ deposition…
nhr-25	Is an ortholog of human NR5A1 (nuclear receptor subfamily 5 group A member 1) and NR5A2 (nuclear receptor subfamily 5 group A member 2). Exhibits armadillo repeat domain binding activity. Is involved in molting cycle and positive regulation of transcription by RNA polymerase II.	-	CAPN2	Calcium-regulated non-lysosomal thiol-protease which catalyzes limited proteolysis of substrates involved in cytoskeletal remodeling and signal transduction.	-
nmr-1	Is an ortholog of human GRIN1 (glutamate ionotropic receptor NMDA type subunit 1). Is predicted to have NMDA glutamate receptor activity. Is involved in locomotory behavior and regulation of forward locomotion. Localizes to the integral component of plasma membrane; neuron projection; and synapse. Is expressed in the gonadal sheath cell and the oocyte.	Animals lacking the glutamatergic NMDA receptor ortholog gene, nmr-1, fail to learn and were used as a negative control in this assay. These data suggest that the A152T and A152E tau variants impair neuronal function in C. elegans learning and memory circuits. (PMID: 30590647)	CDH2	Calcium-dependent cell adhesion protein; preferentially mediates homotypic cell-cell adhesion by dimerization with a CDH2 chain from another cell. Cadherins may thus contribute to the sorting of heterogeneous cell types. Acts as a regulator of neural stem cells quiescence by mediating anchorage of neural stem cells to ependymocytes in the adult subependymal zone| GOterm: Calcium ion binding	CDH2 has been extensively studied in AD. For example, inhibition of N-cadherin function has been reported to accelerate Aβ-triggered synapse damage.60 Moreover, dissociation of N-cadherin-mediated synaptic contact by Aβ has been proposed to cause neuronal cell death, synaptic loss and tau phosphorylation in AD brain. Our analysis revealed 10 novel private CNVs in 10 EO-FAD families overlapping a …
nucb-1	Is an ortholog of human NUCB1 (nucleobindin 1) and NUCB2. Is expressed in the alimentary system; the muscular system; and the nervous system. Is predicted to encode a protein with the following domain: EF-hand domain pair.	-	NUCB1	Major calcium-binding protein of the Golgi. May have a role in calcium homeostasis	Here, we demonstrate that NUCB1‐capped hIAPP protofibrils can be used as immunogen to produce mAbs against protofibrils derived from a different amyloid protein, Aβ42. We show that NUCB1‐capped amyloid could serve as a platform technology for the discovery of therapeutic antibodies that bind elements unique to structured amyloid intermediates. (PMID: 30663210) | Interestingly, NUCB1 prevents Aβ42…
ooc-5	Is an ortholog of human TOR1B (torsin family 1 member B). Is predicted to have ATP binding activity. Is involved in cellular response to misfolded protein. Localizes to the cytoplasm; intracellular non-membrane-bounded organelle; and plasma membrane. Is expressed in several tissues, including the ABa; the CAN; the alimentary system; the germline blastomere; and the somatic blastomere. Human ortho…	-	IGF2	The insulin-like growth factors possess growth-promoting activity. Major fetal growth hormone in mammals. Plays a key role in regulating fetoplacental development.	Here, using a gene therapy-based approach with adeno-associated virus (AAV), we show that IGF2 overexpression in the hippocampus of aged wild-type mice enhances memory and promotes dendritic spine formation. Furthermore, we report that IGF2 expression decreases in the hippocampus of patients with Alzheimer's disease, and this leads us to hypothesize that increased IGF2 levels may be beneficial fo…
ost-1	Is an ortholog of human SPARC (secreted protein acidic and cysteine rich). Exhibits calcium ion binding activity. Localizes to the basement membrane and extracellular space. Is expressed in the head; the muscular system; the pharynx; and the reproductive system.	-	C3	C3 plays a central role in the activation of the complement system. Its processing by C3 convertase is the central reaction in both classical and alternative complement pathways. After activation C3b can bind covalently, via its reactive thioester, to cell surface carbohydrates or immune aggregates.	Low baseline levels of complement C3 were associated with high risk of AD. The risk was amplified in APOE ε44 highly susceptible individuals, and these findings were substantiated by a Mendelian randomization approach, potentially implying causality. Based on these findings, we present and thoroughly discuss an updated Alzheimer hypothesis incorporating low complement C3 levels. (PMID: 30243924)
par-5	Is an ortholog of human YWHAB (tyrosine 3-monooxygenase/tryptophan 5-monooxygenase activation protein beta). Is predicted to have protein domain specific binding activity. Is involved in several processes, including asymmetric protein localization involved in cell fate determination; cell fate specification; and determination of adult lifespan. Localizes to the cell cortex and nucleus. Is express…	Importantly, seeding activity of the late-aggregating protein, 14-3-3 (human homolog of PAR-5), has already been demonstrated both in vitro and in cell culture, whereby 14-3-3 initiates tau fibril formation. By western blot analysis, we confirmed that PAR-5 was highly prone to aggregate at day 10 compared to day 6. In C. elegans, Aβ toxicity in the body-wall muscle causes the animals to paralyze.…	CDK5R1	p35 is a neuron specific activator of CDK5. The complex p35/CDK5 is required for neurite outgrowth and cortical lamination.	modified truncated 24-aa peptide (TFP5), derived from the Cdk5 activator p35, penetrates the blood-brain barrier after intraperitoneal injections, inhibits abnormal Cdk5 hyperactivity, and significantly rescues AD pathology (up to 70-80%) in 5XFAD AD model mice. (PMID: 23038754)
pdr-1	Is an ortholog of human PRKN (parkin RBR E3 ubiquitin protein ligase). Exhibits ubiquitin conjugating enzyme binding activity. Contributes to ubiquitin-protein transferase activity. Is involved in several processes, including autophagy of mitochondrion; cellular protein metabolic process; and determination of adult lifespan.	-	TNFRSF21	Receptor that promotes apoptosis, possibly via a pathway that involves the activation of NF-kappa-B. Can also promote apoptosis mediated by BAX and by the release of cytochrome c from the mitochondria into the cytoplasm. Plays a role in neuronal apoptosis, including apoptosis in response to amyloid peptides derived from APP, and is required for both normal cell body death and axonal pruning.	Recent studies implicate death receptor 6 (DR6) in an amyloid precursor protein (APP)-dependent pathway regulating developmental axon pruning, and in a pruning pathway operating during plastic rearrangements in adult brain. DR6 has also been suggested to mediate toxicity in vitro of Aβ peptides derived from APP. Given the link between APP, Aβ, and Alzheimer's disease (AD), these findings have rai…
pen-2	Is an ortholog of human PSENEN. Is involved in several processes, including Notch signaling pathway; cell fate commitment; and embryo development. Localizes to the membrane. Is expressed in the intestine; the muscle cell; the nervous system; and the vulva. | Essential subunit of the gamma-secretase complex, an endoprotease complex that catalyzes the intramembrane cleavage of integral membrane pro…	PEN-2 and APH-1 have a role in the maturation process of PSEN1 and PSEN2. Besides APP, the γ-secretase complex is also involved in the proteolysis of Notch receptors, and the first identification of any PEN-2 or APH-1 (PMID: 25250042)	NGFR	Plays an important role in differentiation and survival of specific neuronal populations during development	Inherited polymorphisms of NGFR were associated with the risk of AD; results were not significant after correction for multiple tests. This association was further modified by the status of type 2 DM. (PMID: 22236693)
pinn-1	Is an ortholog of human PIN1 (peptidylprolyl cis/trans isomerase, NIMA-interacting 1). Is predicted to have peptidyl-prolyl cis-trans isomerase activity.	-	GCG	Glucagon plays a key role in glucose metabolism and homeostasis. Regulates blood glucose by increasing gluconeogenesis and decreasing glycolysis. A counterregulatory hormone of insulin, raises plasma glucose levels in response to insulin-induced hypoglycemia. Plays an important role in initiating and maintaining hyperglycemic conditions in diabetes.	These results demonstrate for the first time that the novel GLP-1/GIP/Gcg triagonist is efficacious in ameliorating cognitive deficits and pathological damages of 3xTg-AD mice, suggesting that the triagonist might be potentially beneficial in the treatment of AD. (PMID: 29473979)
pop-1	Is an ortholog of human LEF1 (lymphoid enhancer binding factor 1); TCF7 (transcription factor 7); and TCF7L2 (transcription factor 7 like 2). Exhibits several functions, including DNA-binding transcription factor activity, RNA polymerase II-specific; RNA polymerase II regulatory region sequence-specific DNA binding activity; and enzyme binding activity. Is involved in several processes, including…	-	CAPN1	Calcium-regulated non-lysosomal thiol-protease which catalyzes limited proteolysis of substrates involved in cytoskeletal remodeling and signal transduction.	Previous data showed a compelling efficacy of calpain inhibition against abnormal synaptic plasticity and memory produced by the excess of amyloid-β, a distinctive marker of the disease. Moreover, a beneficial effect of calpain inhibitors in Alzheimer's disease is predictable by the occurrence of calpain hyperactivation leading to impairment of memory-related pathways following abnormal calcium i…
pqn-34	Is an ortholog of human CAMSAP1 (calmodulin regulated spectrin associated protein 1). Exhibits microtubule minus-end binding activity. Is involved in cytoplasmic microtubule organization and nematode larval development. Colocalizes with the microtubule. Is expressed in the alimentary system; the epithelial system; and the nervous system	-	GSN	Calcium-regulated, actin-modulating protein that binds to the plus (or barbed) ends of actin monomers or filaments, preventing monomer exchange (end-blocking or capping). It can promote the assembly of monomers into filaments (nucleation) as well as sever filaments already formed. Plays a role in ciliogenesis.	A positive correlation was observed between the appearance of gelsolin-CTF in frontal cortex and severity of AD. Gelsolin-CTF was also observed in apoptotic SH-SY5Y cells induced by H2O2 or calcium ionophore A23187. In addition, lipid peroxidation was increased in the frontal cortex of AD suggesting that oxidative stress occurs in AD brain. Taken together, these results suggest that there may be …
R90.1	Is an ortholog of human TTBK2 (tau tubulin kinase 2). Is predicted to have protein serine/threonine kinase activity. Is expressed in amphid neurons. Human ortholog(s) of this gene are implicated in spinocerebellar ataxia type 11.	-	CAMK2B	Calcium/calmodulin-dependent protein kinase that functions autonomously after Ca2+/calmodulin-binding and autophosphorylation, and is involved in dendritic spine and synapse formation, neuronal plasticity and regulation of sarcoplasmic reticulum Ca2+ transport in skeletal muscle. In neurons, plays an essential structural role in the reorganization of the actin cytoskeleton during plasticity by bi…	Thus, Camk2b protects neurons from Homocysteine-induced apoptosis with the involvement of HIF-1α signal pathway. (PMID: 25126162) | Multiple genes coding for different CaMKII subunits also displayed statistically significant upregulated and downregulated expression across all regions (these genes include CAMK2A, CAMK2B, CAMK2D, and CAMK2G). (PMID: 18270320)
sdn-1	Is an ortholog of human SDC1 (syndecan 1). Is involved in embryo development; epidermis morphogenesis; and nematode larval development. Localizes to the cell surface. Is expressed in several tissues, including the ABar; the C; the hypodermis; the nervous system; and the neuroblast. | Cell surface proteoglycan that bears heparan sulfate. Involved in the migration of AQR and PQR neurons, which desc…	-	IL6	Part of the receptor for interleukin 6. Binds to IL6 with low affinity, but does not transduce a signal	It was evident from the study that increased production of IL-6 cytokine is found in AD patients, suggesting abnormal cellular immunity in these patients. Interleukin-6 plays a role in the pathogenesis of Alzheimer's disease. (PMID: 22026253 )
sel-12	Is an ortholog of human PSEN2 (presenilin 2). Is predicted to have endopeptidase activity. Is involved in several processes, including apical protein localization; cell fate specification; and regulation of signal transduction. Localizes to the perinuclear region of cytoplasm. Is used to study Alzheimer's disease. (wormbbase) | sel-12 encodes a transmembrane domain protein orthologous to presenil…	Knockdown of hop-1/PSEN in sel-12/PSEN mutants showed maternal effect lethality, germline defects, and missing anterior pharynx, defects associated with loss of glp-1/Notch function, suggesting that sel-12 and hop-1 function redundantly in the LIN-12 and GLP-1/Notch pathways. When sel-12/PSEN activity was reduced in transgenic animals with APL-1 overexpression, the 70% lethality was partially res…	PSEN2	Probable catalytic subunit of the gamma-secretase complex, an endoprotease complex that catalyzes the intramembrane cleavage of integral membrane proteins such as Notch receptors and APP (amyloid-beta precursor protein).	Taken together these studies suggest that PS1 containing complexes predominate in generating Aβ40 and Aβ42. However, the finding that PS2 is involved in Aβ42 (but not Aβ40) generation suggests that two Aβ generating γ-secretase complexes (γ-40 secretase and γ-42 secretase) exist, with γ-42 secretase complexes containing both PS1 and PS2. (PMID: 16944319)
spe-4	Is predicted to have endopeptidase activity. Is involved in several processes, including membrane organization; organelle organization; and protein localization. Localizes to the intracellular membrane-bounded organelle. Is expressed in the male. | Potential catalytic subunit of the gamma-secretase complex during spermatogenesis, an endoprotease complex that catalyzes the intramembrane cleavage o…	-	GGA2	Plays a role in protein sorting and trafficking between the trans-Golgi network (TGN) and endosomes.	-
srp-1	Is predicted to have serine-type endopeptidase inhibitor activity. Localizes to the endoplasmic reticulum. Human ortholog(s) of this gene are implicated in familial encephalopathy with neuroserpin inclusion bodies.	-	CCR2	Key functional receptor for CCL2 but can also bind CCL7 and CCL12	The past decade has brought major progress in our understanding of monocyte-mediated immune defense in AD. Although many questions remain unanswered, the neuroprotective effect of CCR2+ monocytes is now well established, and several lines of evidence show that this subset exhibits a major defect during aging in the context of AD. (PMID: 23892208)
srp-2	Exhibits cysteine-type endopeptidase inhibitor activity and serine-type endopeptidase inhibitor activity. Is involved in negative regulation of cysteine-type endopeptidase activity. Is expressed in the epithelial system; the intestine; the muscular system; the nervous system; and in the male. Is used to study familial encephalopathy with neuroserpin inclusion bodies. Human ortholog(s) of this gen…	downregulation of the unfolded protein response (UPR) pathways in the worm favors mutant SRP-2 accumulation (PMID: 23335331)	DRD2	Dopamine receptor whose activity is mediated by G proteins which inhibit adenylyl cyclase	Based on DRD2 known genetic polymorphisms, we hypothesize that the DRD2 Taq1A A1 allele magnifies the risk of Alzheimer’s in aging African Americans. Research linking this high risk for Alzheimer’s in the African American population, with DRD2/ANKK1-TaqIA polymorphism and neurocognitive deficits related to LTM, could pave the way for novel, targeted pro-dopamine homeostatic treatment. (PMID: 2896…
srp-6	Is an ortholog of human SERPINB10 (serpin family B member 10); SERPINB5 (serpin family B member 5); and SERPINI1 (serpin family I member 1). Is predicted to have serine-type endopeptidase inhibitor activity. Is expressed in the alimentary system; the reproductive system; and the socket cell. Human ortholog(s) of this gene are implicated in familial encephalopathy with neuroserpin inclusion bodies.	the C. elegans intracellular serpin, SRP-6, exhibits a prosurvival function by blocking necrosis. By protecting against both the induction of and the lethal effects from lysosomal injury, SRP-6 also blocked death induced by heat shock, oxidative stress, hypoxia, and cation channel hyperactivity. (PMID: 17889653)	FN1	Fibronectins bind cell surfaces and various compounds including collagen, fibrin, heparin, DNA, and actin. Fibronectins are involved in cell adhesion, cell motility, opsonization, wound healing, and maintenance of cell shape.	-
srp-7	Is an ortholog of human SERPINB5 (serpin family B member 5). Is predicted to have serine-type endopeptidase inhibitor activity. Is involved in IRE1-mediated unfolded protein response.	-	KNG1	Kininogens are inhibitors of thiol proteases | The cystatin domains on KNG are identical to those of alpha-cysteine proteinase inhibitors and act as natural inhibitors for cysteine cathepsins	Connections between FXII and AD have been reported: Aβ plaques contain FXII [44], the AD brain parenchyma exhibits higher plasma kallikrein activity [45], and AD patients have increased HK cleavage in their CSF [46]. In addition, AD patients and mice have higher plasma levels of activated FXII (FXIIa) and increased HK cleavage compared to controls (PMID: 28661939) | Aβ also binds to and activates…
svh-1	Is an ortholog of several human genes including F12 (coagulation factor XII); HGFAC (HGF activator); and PLAT (plasminogen activator, tissue type). Is predicted to have serine-type endopeptidase activity. Is involved in axon regeneration and positive regulation of MAPK cascade. Is expressed in the ADLL and the ADLR. Human ortholog(s) of this gene are implicated in several diseases, including Alzh…	Loss of SVH-1-SVH-2 signaling resulted in a substantial defect in the ability of neurons to regenerate, whereas its activation improved regeneration. Furthermore, SVH-1-SVH-2 signaling was initiated extrinsically by a pair of sensory neurons and functioned upstream of the JNK-MAPK pathway. Thus, SVH-1-SVH-2 signaling via activation of the MAPK pathway acts to coordinate neuron regeneration respon…	PLG	Plasmin dissolves the fibrin of blood clots and acts as a proteolytic factor in a variety of other processes including embryonic development, tissue remodeling, tumor invasion, and inflammation. In ovulation, weakens the walls of the Graafian follicle.| GOterm: serine-type endopeptidase activity, serine-type peptidase activity	We demonstrate that depletion of blood plasminogen is sufficient to protect against both innate immune cell activation in the brain and Alzheimer’s disease (AD) pathology in a mouse model of AD. This work provides a molecular mechanism for initiation of AD-related brain inflammation and for regulation of β-amyloid deposition, and could lead to therapeutic strategies in human AD patients, includin…
T04H1.2	Is an ortholog of human GTPBP2 (GTP binding protein 2). Exhibits identical protein binding activity. Is expressed in gonad.	-	VEGFA	Growth factor active in angiogenesis, vasculogenesis and endothelial cell growth.	-
tag-210	Hydrolyzes ATP, and can also hydrolyze GTP with lower efficiency. Has lower affinity for GTP.	-	CX3CR1	Receptor for the CX3C chemokine fractalkine (CX3CL1); binds to CX3CL1 and mediates both its adhesive and migratory functions	-
tag-320	Is an ortholog of human PDIA6 (protein disulfide isomerase family A member 6). Is predicted to have protein disulfide isomerase activity. Is involved in negative regulation of IRE1-mediated unfolded protein response. Is expressed in the head; the intestinal muscle; and the tail.	In vivo, PDIA6-deficient C. elegans exhibits constitutive UPR and fails to complete larval development, a program that normally requires the UPR. Thus, PDIA6 activity provides a mechanism that limits UPR signaling and maintains it within a physiologically appropriate range. (PMID: 24508390)	APOE	APOE is an apolipoprotein, a protein associating with lipid particles, that mainly functions in lipoprotein-mediated lipid transport between organs via the plasma and interstitial fluids	The ε4 allele of apolipoprotein E (APOE) is the major genetic risk factor for Alzheimer’s disease (AD). However, prevailing evidence suggests that the differential effects of apoE isoforms on Aβ aggregation and clearance play the major role in AD pathogenesis. Other potential mechanisms, such as the differential modulation of neurotoxicity and tau phosphorylation by apoE isoforms as well as its r…
tba-1	s an ortholog of human TUBA8 (tubulin alpha 8). Is predicted to have GTP binding activity. Is involved in embryo development; establishment of mitotic spindle orientation; and regulation of cytokinesis. Localizes to the intracellular non-membrane-bounded organelle; neuron projection; and neuronal cell body. Is expressed in several tissues, including the alimentary system; the muscular system; and…	-	CAMK2A	Calcium/calmodulin-dependent protein kinase that functions autonomously after Ca2+/calmodulin-binding and autophosphorylation, and is involved in synaptic plasticity, neurotransmitter release and long-term potentiation.	We suggest that this dysregulation is a key contributor to synaptic degeneration, NFT formation and memory deficits. selectively inhibiting CaMKII in Aβ-treated primary cortical cultures reduces amyloid-induced activity of caspases-2 and -3 as well as tau phosphorylation (PMID: 26603284)
tba-8	Is an ortholog of human TUBAL3 (tubulin alpha like 3). Is predicted to have GTP binding activity. Is expressed in the germ line; the posterior lateral ganglion; the retrovesicular ganglion; the seam cell; and ventral cord neurons.	-	CASP3	Involved in the activation cascade of caspases responsible for apoptosis execution.	Here, we developed a high throughput screening method to identify novel substrates for caspase-3 in a neuronal cell line. Critical steps in our strategy consist of two-dimensional electrophoresis-based protein separation and in vitro caspase-3 incubation of immobilized proteins to sort out direct substrates. Among 46 putative substrates identified in MN9D neuronal cells, we further evaluated whet…
tor-1	Is an ortholog of human TOR1B (torsin family 1 member B). Is predicted to have ATP binding activity. Is expressed in head neurons; the anal depressor muscle; the hmc; and the intestinal muscle.	-	A2M	Is able to inhibit all four classes of proteinases by a unique 'trapping' mechanism.	has been implicated in Alzheimer disease (AD) based on its ability to mediate the clearance and degradation of Aß, the major component of ß-amyloid deposits. A2M, LRP1 (encoding the α-2M receptor) and the genes for two other LRP ligands, APOE and APP (encoding the amyloid ß-protein precursor), have now all been genetically linked to AD, suggesting that these proteins may participate in a common n…
tor-2	Is an ortholog of human TOR1B (torsin family 1 member B). Is predicted to have ATPase activity. Is involved in cellular response to misfolded protein; negative regulation of gene expression; and regulation of neuron apoptotic process.	-	BDKRB2	Receptor for bradykinin. It is associated with G proteins that activate a phosphatidylinositol-calcium second messenger system.	-
unc-104	Is an ortholog of human KIF1A (kinesin family member 1A) and KIF1B (kinesin family member 1B). Exhibits ATP-dependent microtubule motor activity, plus-end-directed; cytoskeletal protein binding activity; and phosphatidylinositol phosphate binding activity. Is involved in several processes, including chemical synaptic transmission; nervous system development; and regulation of intracellular transp…	Both UNC-116/kinesin-1 and UNC-104/KIF1A/kinesin-3 are involved in the anterograde transport of APL-1 (Wiese et al., 2010; Arimoto et al., 2011), but only UNC-116/kinesin-1 and dynein motors are responsible for the retrograde transport of APL-1 back to the cell body. Surprisingly, mutations in unc-116/kinesin-1 and unc-104/KIF1A/kinesin-3 both caused decreased levels of APL-1 expression without a…	MAPK8	Serine/threonine-protein kinase involved in various processes such as cell proliferation, differentiation, migration, transformation and programmed cell death. Extracellular stimuli such as proinflammatory cytokines or physical stress stimulate the stress-activated protein kinase/c-Jun N-terminal kinase (SAP/JNK) signaling pathway.	Selective JNK1 inhibition may not be sufficient to completely protect against AD pathology. Nevertheless, our results suggest that JNK1 is involved in both the mitochondrial metabolism and the proamyloidogenic. (JNK3 is thought to be a major contributor to neurodegeneration in mammalian brain.) (PMID: 26558630)
unc-112	s an ortholog of human FERMT1 (fermitin family member 1) and FERMT2 (fermitin family member 2). Exhibits integrin binding activity; protein binding activity, bridging; and protein self-association. Is involved in several processes, including hermaphrodite genitalia morphogenesis; mitochondrion organization; and positive regulation of cytoskeleton organization.	-	GABBR1	Component of a heterodimeric G-protein coupled receptor for GABA, formed by GABBR1 and GABBR2. Plays a critical role in the fine-tuning of inhibitory synaptic transmission	Thus, changes in hippocampal GBR1 may reflect alterations in the balance between excitatory and inhibitory neurotransmitter systems, which likely contributes to dysfunction of hippocampal circuitry in AD. (PMID: 15759131) | We report the under expression of GABBR1 in AD across five different brain regions. Detailed study of this gene can contribute new insights to the disease progression as this …
unc-116	Is an ortholog of human KIF5A (kinesin family member 5A) and KIF5C (kinesin family member 5C). Exhibits ATP-dependent microtubule motor activity, plus-end-directed. Is involved in several processes, including embryo development; locomotion; and microtubule cytoskeleton organization. Localizes to several cellular components, including the cytoplasm; kinesin I complex; and neuron projection. Is exp…	-	CASP8	Most upstream protease of the activation cascade of caspases responsible for the TNFRSF6/FAS mediated and TNFRSF1A induced cell death.	As caspase inhibition has been proposed as a mechanism for AD treatment, our finding that AD-associated CASP8 variants reduce caspase function calls for caution and is an impetus for further studies on the role of caspases in AD and other neurodegenerative diseases. (PMID: 28985224)
unc-70	Is an ortholog of human SPTBN2 (spectrin beta, non-erythrocytic 2). Is predicted to have actin binding activity and phospholipid binding activity. Is involved in several processes, including dendrite development; embryonic body morphogenesis; and muscle cell cellular homeostasis. Localizes to the cell junction; contractile fiber; and lateral plasma membrane. Colocalizes with the integrin complex.…	-	CP	It has ferroxidase activity oxidizing Fe2+ to Fe3+ without releasing radical oxygen species. It is involved in iron transport across the cell membrane.	In Alzheimer's disease (AD), the Cp activity in serum is lowered but not the concentration, except in the advanced stages of the disease. Generally, iron is not increased in the AD brain. In the AD brain, iron accumulates in neuritic plaques and in neurofibrillary tangles. There is also increased risk of iron-mediated tissue damage, which may possibly be counteracted by Cp. At the same time, the …
W03G11.3	Is an ortholog of human FUCA1 (alpha-L-fucosidase 1) and FUCA2 (alpha-L-fucosidase 2). Is predicted to have alpha-L-fucosidase activity.	-	GRM5	G-protein coupled receptor for glutamate. Ligand binding causes a conformation change that triggers signaling via guanine nucleotide-binding proteins (G proteins) and modulates the activity of down-stream effectors.	Consequently, it shifts the focus toward the metabotropic glutamate receptors, a family of G-protein coupled receptors, which can modulate, rather than block the glutamatergic pathways. Much of the observations on the role of mGluR5 using specific non-competitive antagonists like MPEP suggest the role of the receptor in certain physiological as well as pathological events along with the NMDA rece…
Y49E10.4	Is an ortholog of human PDIA6 (protein disulfide isomerase family A member 6). Is predicted to have isomerase activity.	Other possible PDI orthologous relationships involving C. elegans include human TMX3, D. melanogaster CG5027, and C. elegans ZK973.11; human TXNDC12 (ERp18) and C. elegans Y57A101.23; D. melanogaster CG4670 and C. elegans F47B7.2; human PDIA6 (p5), C. elegans TAG-320 and C. elegans Y49E10.4 (see Table 3). Although, whether any of these proteins participate in redox signalling remains to be invest…	TTR	Thyroid hormone-binding protein. Probably transports thyroxine from the bloodstream to the brain.	Regression analyses showed plasma TTR levels also predicted cognitive decline over the ensuing 6 months. These data indicate that plasma TTR is a strong candidate AD biomarker that should be included in the development of blood based biomarker panels for disease diagnosis and also suggests that plasma TTR is a marker of disease severity and progression. (PMID: 22002789)
ZK1307.8	Is an ortholog of human PRKCSH (protein kinase C substrate 80K-H). Is predicted to have calcium ion binding activity. Is involved in IRE1-mediated unfolded protein response and PERK-mediated unfolded protein response. | Goterm: calcium ion binding	-	APOB	Apolipoprotein B is a major protein constituent of chylomicrons (apo B-48), LDL (apo B-100) and VLDL (apo B-100). Apo B-100 functions as a recognition signal for the cellular binding and internalization of LDL particles by the apoB/E receptor.	-
apl-1	Is an ortholog of human APLP2 (amyloid beta precursor like protein 2). Is predicted to have heparin binding activity and transition metal ion binding activity. Is involved in body morphogenesis; ecdysis, collagen and cuticulin-based cuticle; and nematode larval development. Localizes to the cytoplasmic vesicle; neuron projection; and neuronal cell body. Is expressed in several tissues, including …	levels of APL-1 must be tightly regulated as loss of APL-1 as well as high levels of APL-1 result in lethality (PMID: 25250042)	APP	Functions as a cell surface receptor and performs physiological functions on the surface of neurons relevant to neurite growth, neuronal adhesion and axonogenesis. Interaction between APP molecules on neighboring cells promotes synaptogenesis (PubMed:25122912). Involved in cell mobility and transcription regulation through protein-protein interactions. Can promote transcription activation through…	The two hallmark pathologies required for a diagnosis of Alzheimer’s disease (AD) are the extracellular plaque deposits of the β-amyloid peptide (Aβ) and the flame-shaped neurofibrillary tangles of the microtubule binding protein tau. Familial early onset forms of AD are associated with mutations either in the precursor protein for Aβ (the β-amyloid precursor protein, APP) or in presenilin-1 (PS1…
sup-17	s an ortholog of human ADAM10 (ADAM metallopeptidase domain 10). Is predicted to have metallopeptidase activity. Is involved in several processes, including Notch signaling pathway; cell fate specification; and embryo development. Localizes to the cytoplasmic vesicle membrane and plasma membrane. Is expressed in the M lineage cell; the hypodermis; the intestinal cell; the spermatheca; and the vul…	Two α-secretase proteins are present in C. elegans, SUP-17 and ADM-4. They work redundantly in the cleavage of the C. elegans Notch homologs, LIN-12 and GLP-1. However, no experiments thus far have tested whether SUP-17 or ADM-4 cleaves APL-1. (PMID: 25250042)	ADAM10	Cleaves the membrane-bound precursor of TNF-alpha at '76-Ala-|-Val-77' to its mature soluble form. Responsible for the proteolytical release of soluble JAM3 from endothelial cells surface (PubMed:20592283). Responsible for the proteolytic release of several other cell-surface proteins, including heparin-binding epidermal growth-like factor, ephrin-A2, CD44, CDH2 and for constitutive and regulated…	Increasing evidence indicates that ADAM10 not only reduces the generation of Aβ but may also affect the pathology of AD through potential mechanisms including reducing tau pathology, maintaining normal synaptic functions, and promoting hippocampal neurogenesis and the homeostasis of neuronal networks. (PMID: 28409746)
ptl-1	Is an ortholog of human MAPT (microtubule associated protein tau). Exhibits kinesin binding activity and microtubule binding activity. Is involved in microtubule polymerization. Localizes to the axon. Is expressed in several tissues, including the nervous system. Human ortholog(s) of this gene are implicated in neurodegenerative disease (multiple). (wormbase) | Because of the functional redundanc…	Loss of ptl-1/tau results in an incompletely penetrant lethality at the same stage of embryogenesis at which PTL-1/tau expression is first observed. Although wild-type PTL-1/tau has not been reported to aggregate into fibrils, PTL-1/tau, like human tau, clearly has an essential role in maintaining neuronal integrity, controlling neuronal aging, and affecting lifespan (PMID: 25250042) | The N-term…	MAPT	Promotes microtubule assembly and stability, and might be involved in the establishment and maintenance of neuronal polarity. The C-terminus binds axonal microtubules while the N-terminus binds neural plasma membrane components, suggesting that tau functions as a linker protein between both. Axonal polarity is predetermined by TAU/MAPT localization (in the neuronal cell) in the domain of the cell…	Hyperphosphorylation of tau depresses this biological activity of tau. In Alzheimer disease (AD) brain tau is ∼three to four-fold more hyperphosphorylated than the normal adult brain tau and in this hyperphosphorylated state it is polymerized into paired helical filaments ([PHF) admixed with straight filaments (SF) forming neurofibrillary tangles. (PMID: 20678074)
H03A11.1	s an ortholog of human FAM20C (FAM20C golgi associated secretory pathway kinase). Exhibits manganese ion binding activity and protein serine/threonine kinase activity. Is involved in protein phosphorylation. Human ortholog(s) of this gene are implicated in amelogenesis imperfecta type 1G	-	FAM20C	Golgi serine/threonine protein kinase that phosphorylates secretory pathway proteins within Ser-x-Glu/pSer motifs and plays a key role in biomineralization of bones and teeth (PubMed:22582013, PubMed:23754375, PubMed:25789606). Constitutes the main protein kinase for extracellular proteins, generating the majority of the extracellular phosphoproteome (PubMed:26091039). Mainly phosphorylates prote…	Suggestive association (P<10-6) was observed with SNPs in five novel loci in the APOE e4- subgroup (SOX14/CLDN18, ACSL6, FAM20C, MAPT region, and CDR2L (PMID: 25778476 )
cdk-5	Exhibits protein kinase activity. Is involved in several processes, including GABAergic synaptic transmission; positive regulation of transport; and regulation of nervous system development. Localizes to the axon and synapse.	The scaffolding protein LIN-10/Mint-1 also regulates GLR-1 abundance in the nerve cord. CDK-5 phosphorylates LIN-10/Mint-1 in vitro and bidirectionally regulates the abundance of LIN-10/Mint-1 in the ventral cord. ( PMID: 17671168)	CDK5	Proline-directed serine/threonine-protein kinase essential for neuronal cell cycle arrest and differentiation and may be involved in apoptotic cell death in neuronal diseases by triggering abortive cell cycle re-entry. Interacts with D1 and D3-type G1 cyclins. Phosphorylates SRC, NOS3, VIM/vimentin, p35/CDK5R1, MEF2A, SIPA1L1, SH3GLB1, PXN, PAK1, MCAM/MUC18, SEPT5, SYN1, DNM1, AMPH, SYNJ1, CDK16,…	when neurons suffer from pathological stimuli, Cdk5 activity becomes hyperactive and causes aberrant hyperphosphorylation of various substrates of Cdk5 like amyloid precursor protein (APP), tau and neurofilament, resulting in neurodegenerative diseases like AD. Deregulation of Cdk5 contributes to an array of pathological events in AD, ranging from formation of senile plaques and neurofibrillary t…
aph-2	Ιs an ortholog of human NCSTN (nicastrin). Is predicted to have endopeptidase activity. Is involved in several processes, including Notch signaling pathway; cell fate commitment involved in pattern specification; and embryonic morphogenesis.	aph-2 interacts more strongly with hop-1 loss than sel-12 (PMID: 12110170)| In screening for novel mutants showing the glp-1/Notch phenotype of defective anterior pharynx identified two genes, aph-1 and aph-2, which encodes the C. elegans NCT ortholog. aph-2/NCT, pen-2, and aph-1 are all required for proper Notch signaling. (PMID: 25250042) | Loss of aph-2/nicastrin in C. elegans resulted in mate…	NCSTN	Essential subunit of the gamma-secretase complex, an endoprotease complex that catalyzes the intramembrane cleavage of integral membrane proteins such as Notch receptors and APP (amyloid-beta precursor protein) (PubMed:10993067, PubMed:12679784, PubMed:25043039, PubMed:26280335, PubMed:30598546, PubMed:30630874). The gamma-secretase complex plays a role in Notch and Wnt signaling cascades and reg…	found positive significant correlations with NCSTN and APP expression in PBMCs as well; this contributes to the growing evidence supporting a fundamental role for cholesterol in amyloid pathology in AD (PMID: 25863267)| knockdown NCSTN mice developed neurodegenerative phenotype with a significant reduction in Aβ production and formation of Aβ aggregates and the absence of amyloid plaques. Inactiv…
Y71H2AM.20	Is predicted to have peptidyl-prolyl cis-trans isomerase activity and protein tyrosine phosphatase activator activity.	-	PPP2R4	PPIases accelerate the folding of proteins. It catalyzes the cis-trans isomerization of proline imidic peptide bonds in oligopeptides. Acts as a regulatory subunit for serine/threonine-protein phosphatase 2A (PP2A) modulating its activity or substrate specificity, probably by inducing a conformational change in the catalytic subunit, a proposed direct target of the PPIase. Can reactivate inactive…	These data suggest that PTPA deficit causes apoptotic cell death through mitochondrial pathway and simultaneous tau hyperphosphorylation attenuates the PTPA-induced cell death. Phosphotyrosyl phosphatase activator (PTPA) is decreased in the brains of Alzheimer's disease (AD) and AD transgenic mouse models (PMID: 24821282)|Here, we find that ERα and ERβ play contrasting roles in regulating tau pho…
pdi-2	Exhibits protein disulfide isomerase activity and protein-glutamine gamma-glutamyltransferase activity. Contributes to peptidyl-proline 4-dioxygenase activity. Is involved in oxidation-reduction process; peptidyl-proline hydroxylation to 4-hydroxy-L-proline; and protein deglutathionylation. pdi-2 is expressed in the hypodermis which secretes the collagen-based cuticle. (WB) | May play a role in t…	We found that PDI-2 and a second protein disulfide isomerase in C. elegans, PDI-3, appear to be required for proper protein folding because RNAi of the pdi-2 or pdi-3 genes resulted in induction of the unfolded protein response (PMID: 21199936)	P4HB	This multifunctional protein catalyzes the formation, breakage and rearrangement of disulfide bonds. At the cell surface, seems to act as a reductase that cleaves disulfide bonds of proteins attached to the cell. May therefore cause structural modifications of exofacial proteins. Inside the cell, seems to form/rearrange disulfide bonds of nascent proteins. At high concentrations, functions as a c…	PDI is an ER chaperon protein but the chaperon function is lost when PDI is S-nitrosylated. The accumulation of misfolded proteins induces ER stress and may cause apoptosis of neuronal cells through S-nitrosylation and down-regulation of PDI and P5 in AD. (PMID: 24037032) | A comprehensive understanding of how the PDI cell death pathway is controlled may aid the discovery of therapeutics to treat…
enpl-1	Is predicted to have ATP binding activity and unfolded protein binding activity. Is expressed in the head and the pharynx.	Depleting the ER-specific chaperone ENPL-1/GRP94 or the sarco-endoplasmic reticulum Ca2+ ATPase SCA-1, known regulators of ER proteostasis, also caused significant SRP-2H302R aggregation and, as reported, induced the UPRER (PMID: 24843123)	HSP90B1	Molecular chaperone that functions in the processing and transport of secreted proteins (By similarity). When associated with CNPY3, required for proper folding of Toll-like receptors (By similarity). Functions in endoplasmic reticulum associated degradation (ERAD) (PubMed:18264092). Has ATPase activity (By similarity).	increased amount in ad patient's brains (PMID: 20050976)|Increased peptide levels and directly interacting with APP(PMID: 27339263)
ula-1	Is an ortholog of human NAE1 (NEDD8 activating enzyme E1 subunit 1). Is predicted to have NEDD8 activating enzyme activity. Is involved in negative regulation of DNA damage response, signal transduction by p53 class mediator.|This protein is involved in the pathway protein neddylation	-	NAE1	Regulatory subunit of the dimeric UBA3-NAE1 E1 enzyme. E1 activates NEDD8 by first adenylating its C-terminal glycine residue with ATP, thereafter linking this residue to the side chain of the catalytic cysteine, yielding a NEDD8-UBA3 thioester and free AMP. E1 finally transfers NEDD8 to the catalytic cysteine of UBE2M. Necessary for cell cycle progression through the S-M checkpoint. Overexpressi…	A major conclusion of this review is that dysfunction of neddylation is involved in neurodegenerative diseases, especially in AD. BP1 resides in the center of a large network of proteins that organize the posttranslational proteome by activating neddylation. Major substrates of neddylation consist of CRLs and Type 1 transmembrane receptors. BP1 and CRLs play major roles in APP trafficking and pro…

## Sheet: Table 4B
Annotation of the conserved interactions in the Common network
C. elegans interaction	Human interaction	C. elegans annotation	Human annotation
apl-1 - aph-2	APP - NCSTN	-	the ectodomain of Nicastrin binds to APP and Notch and can recruit them into the γ-secretase complex, suggesting that Nicastrin may act as the γ-secretase receptor (PMID: 21214928) | We interpret this result to mean that the absence of nicastrin diminishes APP–PS1 interactions. Our current data do not differentiate between the possibilities that nicastrin contributes directly to the docking site …
apl-1 - H03A11.1	APP - FAM20C	-	Here, we show that Fam20C generates the majority of the extracellular phosphoproteome. (PMID: 26091039)
apl-1 - ptl-1	APP - MAPT	-	These findings lead us to conclude that Aβ interacts with phosphorylated tau, and that these interactions increase as AD progresses and may damage neuronal structure and function, particularly, if the interaction occurs at synapses. These observations, together with current findings, strongly suggest that increased interactions and co-localization between Aβ and phosphorylated tau are toxic and s…
cdk-5 - apl-1	CDK5-APP	-	Hyperactivity of Cdk5 produces Aβ aggregates that induce neurotoxicity resulting in activation of kinases and inhibition of phosphatases preceeding NFT formation. Various cell culture studies indicated that APP is also a substrate of Cdk5 and phosphorylation at Thr668 has been demonstrated by Cdk5. Interestingly, in cultured neurons inhibition of Thr668 phosphorylation using Cdk inhibitors or exp…
apl-1 - ula-1	APP - NAE1	-	APP-BP1 Binds to the Carboxyl-terminal Domain of APP in Vitro (PMID: 8626687) | APP is neddylated in all the lysine residues in the APP intracellular domain (AICD). Neddylation of APP is most likely due to the interaction with BP1 since the lysine residues are within the BP1-binding sites in APP. The positioning of these lysine residues suggest that they play important roles in APP function and p…
enpl-1 - pdi-2	HSP90B1 - P4HB	-	GRP94 is one of the most abundant proteins present in this complex. A number of other ER chaperones and folding enzymes (i.e., CaBP1 or protein disulfide isomerase P5, PDI, an ER Hsp40 cochaperone [ERdj3], GRP170, ERp72, cyclophilin B, UDP-GT and the SDF2-L1 protein) are also found in this complex. Our data suggest that this subset of ER chaperones forms an ER network that can bind to unfolded pr…
cdk-5 - ptl-1	CDK5-MAPT	-	Cdk5 has attracted attention as a potential disease tau kinase because Cdk5 phosphorylated tau at sites that were hyperphosphorylated in AD brains. Importantly, there is an accumulation of p25 in AD brains with higher phosphorylation ability of Cdk5-p25 for tau compared Cdk5 activated by p35, which highlights the importance of Cdk5-p25 in abnormal tau phosphorylation. (...) According to the phosp…
ptl-1 - Y71H2AM.20	MAPT- PPP2R4	-	A decrease in the activity of the enzyme leads to hyperphosphorylation of Tau which, in turn, suppresses its microtubule binding and assembly activities in adult mammalian brain. the abnormal hyperphosphorylation of Tau that results from the inhibition of PP2A activity is probably due to not only a direct decrease in the dephosphorylation by PP2A but also an increase in the phosphorylation of Tau…
sup-17 - apl-1	ADAM10 - APP	In C. elegans, APL-1 is first cleaved by the α-secretase homologs SUP-17/ADM-4, liberating the extracellular sAPL-1 that is known to regulate worm viability and development. However, no experiments thus far have tested whether SUP-17 or ADM-4 cleaves APL-1. (PMID: 25250042)	The identification of ADAM10 as the key protease involved in the non-amyloidogenic pathway raised significant interest. Upregulation of ADAM10 has therefore been considered as a useful therapeutic approach reducing the Aβ generation but at the same time favoring the generation of the neuroprotective sAPPα (PMID: 28624438)

## Sheet: Table 4C
Annotation of interactions in the APP processing pathway and the Phosphorylation pathway
Pathway	C. elegans interaction	Human interaction	C. elegans annotation	Human annotation
APP processing	apl-1 - sel-12	APP - PSEN2	When sel-12/PSEN activity was reduced in transgenic animals with APL-1 overexpression, the 70% lethality was partially rescued, suggesting that SEL-12/PSEN regulates APL-1 cleavage and/or trafficking (PMID: 25250042) | Decreased activity of sel-12, a C. elegans homologue of the human gamma-secretase component presenilin 1, partially rescues the lethality associated with APL-1 overexpression, sugg…	PS1 and 2 have the actual protease activity and in the brain PS1 is the dominant presenilin. (PMID: 20232515)
	apl-1 - hop-1	APP - PSEN1	-	PS1 and 2 have the actual protease activity and in the brain PS1 is the dominant presenilin. (PMID: 20232515) | Efforts to develop disease-modifying therapies for AD have been heavily focused on the amyloid hypothesis, but repeated failures in late-stage clinical trials of experimental agents based on this hypothesis heighten the urgency to explore alternative disease mechanisms. The study by Sun…
	sel-12 - aph-2	PSEN2 - NCSTN	.	Fully active γ-secretase matures in discrete steps: first Nct and Aph-1 form a complex, then PS binds to this complex and finally Pen2 will complete the complex and may facilitate auto-cleavage of PS. (PMID: 20232515) | Inhibition of Aβ production by interfering with γ-secretases has been considered as one of the potential therapeutic targets for the treatment of Alzheimer’s disease (PMID: 105622…
	hop-1 - aph-2	PSEN1 - NCSTN	-	Fully active γ-secretase matures in discrete steps: first Nct and Aph-1 form a complex, then PS binds to this complex and finally Pen2 will complete the complex and may facilitate auto-cleavage of PS. (PMID: 20232515)
Tau phosphorylation	ptl-1 - kin-1	MAPT - GSK3B	-	Overexpression of GSK3B decreases the levels of nuclear β- catenin, and results in tau hyperphosphorylation and neurodegeneration in AD brain. inhibition of GSK3B activity abolishes hyperphosphorylation of MAPT and spatial memory impairment. From these results it is strongly implied that the role of GSK3B is important for the formation of neurofibrillary tangles, abnormalities of AD as well as th…
	ptl-1 - R90.1	MAPT - CAMK2B	-	Phosphorylation at Ser131, Thr135, Thr212 and Ser214 by CaMKII has not been reported previously. Thr212 and Ser214 are in the consensus phosphorylation sequence of CaMKII (RXXS/T), and non-fetal-type phosphorylation sites of tau. Non-fetal-type phosphorylation may produce PHF-tau. These results suggested that CaMKII is involved in the phosphorylation of tau in Alzheimer's disease brain. (PMID: 14…
	ptl-1 - kin-2	MAPT - MAPK12	-	it was found that only p38γ and p38δ could efficiently phosphorylate tau (PMID: 22720195)
	ptl-1 - F47F2.1	MAPT - MAPK13	-	Our screen has identified three well characterized known tau kinases, GSK3α, GSK3β, and MAPK13 (SAPK4), to phosphorylate all four AD-relevant tau epitopes (PMID: 23798682)
